# Supplementary material for: Synthesis and crystal structure of 1-{N′-[(4-chloro­benzene)­sulfon­yl]carbamimido­yl}-3-phenyl­thio­urea dimethyl sulfoxide monosolvate
Source: Acta Crystallogr E Crystallogr Commun. 2026 Apr 17;82(Pt 5):485–9. doi: 10.1107/S2056989026003245 (PMC13148206; doi:10.1107/S2056989026003245)
Supplement: Supplementary file 1 [file e-82-00485-sup1.cif]

##############################################################################
#                                                                            #
# This CIF contains the data in a paper accepted for publication in          #
# Acta Crystallographica Section E. It conforms to the requirements of       #
# Notes for Authors for Acta Crystallographica Section E, and has been       #
# peer reviewed under the auspices of the IUCr Commission on Journals.       #
#                                                                            #
# Full details of the Crystallographic Information File format               #
# are given in the paper "The Crystallographic Information File (CIF):       #
# a New Standard Archive File for Crystallography" by S. R. Hall, F. H.      #
# Allen and I. D. Brown [Acta Cryst. (1991), A47, 655-685].                  #
#                                                                            #
# The current version of the core CIF dictionary is obtainable from          #
# ftp://ftp.iucr.org/pub/cif_core.dic.                                       #
#                                                                            #
# Software is freely available for graphical display of the structure(s)     #
# in this CIF. For information consult the CIF software page                 #
# http://www.iucr.org/resources/cif/software.                                #
#                                                                            #
# This file may be used for bona fide research purposes within the           #
# scientific community so long as proper attribution is given to the journal # 
# article from which it was obtained.                                        #
#                                                                            #
##############################################################################
data_I
_audit_creation_method     'SHELXL-2019/3'
_chemical_name_systematic
;
1-{<i>N</i>'-[(4-Chlorobenzene)sulfonyl]carbamimidoyl}-3-phenylthiourea
dimethyl sulfoxide monosolvate
;
_chemical_name_common     ?
_chemical_formula_moiety     'C14 H13 Cl N4 O2 S2, C2 H6 O S'
_chemical_formula_sum     'C16 H19 Cl N4 O3 S3'
_chemical_formula_iupac     'C14 H13 Cl N4 O2 S2, C2 H6 O S'
_chemical_formula_weight     446.98
_chemical_melting_point     ?
_space_group_crystal_system     triclinic
_space_group_name_H-M_alt     'P -1'
_space_group_name_Hall     '-P 1'
loop_
    _space_group_symop_operation_xyz
    'x, y, z'
    '-x, -y, -z'
_cell_length_a     10.5374(2)
_cell_length_b     11.04935(16)
_cell_length_c     18.2768(4)
_cell_angle_alpha     83.5414(14)
_cell_angle_beta     86.6369(18)
_cell_angle_gamma     76.8708(16)
_cell_volume     2058.02(7)
_cell_formula_units_Z     4
_cell_measurement_reflns_used     117740
_cell_measurement_theta_min     2.0930
_cell_measurement_theta_max     41.3600
_cell_measurement_temperature     100(2)
_exptl_crystal_description     tablet
_exptl_crystal_colour     colourless
_exptl_crystal_size_max     0.15
_exptl_crystal_size_mid     0.15
_exptl_crystal_size_min     0.10
_exptl_crystal_density_diffrn     1.443
_exptl_crystal_density_meas     ?
_exptl_crystal_density_method     ?
_exptl_crystal_F_000     928
_exptl_absorpt_coefficient_mu     0.514
_exptl_absorpt_correction_type     multi-scan
_exptl_absorpt_process_details
;
(CrysAlisPro; Rigaku OD, 2025)
;
_exptl_absorpt_correction_T_min     0.88067
_exptl_absorpt_correction_T_max     1.00000
_diffrn_ambient_temperature     99.99(10)
_diffrn_source     'micro-focus sealed X-ray tube'
_diffrn_radiation_type     'Mo K\a'
_diffrn_radiation_wavelength     0.71073
_diffrn_radiation_monochromator     mirror
_diffrn_measurement_device_type     'XtaLAB Synergy'
_diffrn_measurement_device     'four-circle diffractometer'
_diffrn_measurement_method     '\w scans'
_diffrn_detector     'Hybrid Pixel Array Detector'
_diffrn_detector_area_resol_mean     10.0000
_diffrn_reflns_number     260714
_diffrn_reflns_av_R_equivalents     0.0382
_diffrn_reflns_av_unetI/netI     0.0225
_diffrn_reflns_theta_min     2.108
_diffrn_reflns_theta_max     41.289
_diffrn_reflns_theta_full     41.000
_diffrn_measured_fraction_theta_max     0.974
_diffrn_measured_fraction_theta_full     0.990
_diffrn_reflns_limit_h_min     -19
_diffrn_reflns_limit_h_max     19
_diffrn_reflns_limit_k_min     -20
_diffrn_reflns_limit_k_max     20
_diffrn_reflns_limit_l_min     -33
_diffrn_reflns_limit_l_max     33
_diffrn_radiation_probe     x-ray
_refine_special_details
;
Hydrogen atoms bonded to nitrogen were refined freely.
Seven reflections with delta/sigma > 9 were omitted from the refinement.
;
_reflns_number_total     26901
_reflns_number_gt     21151
_reflns_threshold_expression     'I > 2\s(I)'
_refine_ls_structure_factor_coef     Fsqd
_refine_ls_matrix_type     full
_refine_ls_R_factor_all     0.0467
_refine_ls_R_factor_gt     0.0319
_refine_ls_wR_factor_gt     0.0874
_refine_ls_wR_factor_ref     0.0939
_refine_ls_goodness_of_fit_ref     1.054
_refine_ls_restrained_S_all     1.054
_refine_ls_number_reflns     26901
_refine_ls_number_parameters     523
_refine_ls_number_restraints     0
_refine_ls_hydrogen_treatment     mixed
_refine_ls_weighting_scheme     calc
_refine_ls_weighting_details
              'w=1/[\s^2^(Fo^2^)+(0.0490P)^2^+0.3254P] where P=(Fo^2^+2Fc^2^)/3'
_atom_sites_solution_hydrogens     mixed
_atom_sites_solution_primary     dual
_atom_sites_solution_secondary     ?
_refine_ls_shift/su_max     0.006
_refine_ls_shift/su_mean     0.000
_refine_diff_density_max     1.018
_refine_diff_density_min     -0.744
_refine_ls_extinction_method     none
_refine_ls_extinction_coef     .
loop_
    _atom_type_symbol
    _atom_type_description
    _atom_type_scat_dispersion_real
    _atom_type_scat_dispersion_imag
    _atom_type_scat_source
    'C' 'C' 0.0033 0.0016
                         'International Tables Vol C Tables 4.2.6.8 and 6.1.1.4'
    'H' 'H' 0.0000 0.0000
                         'International Tables Vol C Tables 4.2.6.8 and 6.1.1.4'
    'Cl' 'Cl' 0.1484 0.1585
                         'International Tables Vol C Tables 4.2.6.8 and 6.1.1.4'
    'N' 'N' 0.0061 0.0033
                         'International Tables Vol C Tables 4.2.6.8 and 6.1.1.4'
    'O' 'O' 0.0106 0.0060
                         'International Tables Vol C Tables 4.2.6.8 and 6.1.1.4'
    'S' 'S' 0.1246 0.1234
                         'International Tables Vol C Tables 4.2.6.8 and 6.1.1.4'
_computing_data_collection
;
CrysAlisPro 1.171.44.100a (Rigaku OD, 2025)
;
_computing_cell_refinement
;
CrysAlisPro 1.171.44.100a (Rigaku OD, 2025)
;
_computing_data_reduction
;
CrysAlisPro 1.171.44.100a (Rigaku OD, 2025)
;
_computing_structure_solution
;
<i>SHELXT</i> (Sheldrick, 2015a)
;
_computing_structure_refinement
;
<i>SHELXL2019/3</i> (Sheldrick, 2015b)
;
_computing_molecular_graphics
;
XP, Version 5.1 (Bruker, 1998)
;
_computing_publication_material
;
publCIF (Westrip, 2010)
;
loop_
    _atom_site_type_symbol
    _atom_site_label
    _atom_site_fract_x
    _atom_site_fract_y
    _atom_site_fract_z
    _atom_site_U_iso_or_equiv
    _atom_site_adp_type
    _atom_site_calc_flag
    _atom_site_occupancy
    _atom_site_disorder_assembly
    _atom_site_disorder_group
    N N1 0.31930(6) 1.03887(6) 0.92813(3) 0.01559(9) Uani d 1 . .
    H H01 0.3525(14) 1.0708(13) 0.8894(8) 0.031(3) Uiso d 1 . .
    C C2 0.32859(6) 0.91596(6) 0.93160(4) 0.01332(9) Uani d 1 . .
    N N3 0.38850(6) 0.85538(5) 0.87194(3) 0.01388(9) Uani d 1 . .
    H H03 0.3959(14) 0.7758(14) 0.8759(8) 0.034(4) Uiso d 1 . .
    C C4 0.44195(6) 0.90281(6) 0.80751(4) 0.01371(9) Uani d 1 . .
    N N4 0.49276(7) 0.81749(7) 0.76154(4) 0.02005(11) Uani d 1 . .
    H H041 0.5154(15) 0.8379(14) 0.7198(9) 0.035(4) Uiso d 1 . .
    H H042 0.4895(14) 0.7406(14) 0.7735(8) 0.031(3) Uiso d 1 . .
    N N5 0.43927(6) 1.02387(6) 0.79761(3) 0.01477(9) Uani d 1 . .
    S S1 0.27497(2) 0.82873(2) 1.00241(2) 0.01937(3) Uani d 1 . .
    S S2 0.51613(2) 1.08448(2) 0.72928(2) 0.01470(3) Uani d 1 . .
    O O1 0.49803(6) 1.03957(7) 0.66014(3) 0.02306(11) Uani d 1 . .
    O O2 0.47973(6) 1.21725(5) 0.73371(3) 0.02007(10) Uani d 1 . .
    C C11 0.68286(6) 1.03276(6) 0.74925(4) 0.01364(9) Uani d 1 . .
    C C12 0.72434(6) 1.05898(6) 0.81573(4) 0.01395(9) Uani d 1 . .
    H H12 0.663416 1.101960 0.849629 0.017 Uiso calc 1 . .
    C C13 0.85527(7) 1.02169(7) 0.83178(4) 0.01541(10) Uani d 1 . .
    H H13 0.885400 1.039030 0.876615 0.018 Uiso calc 1 . .
    C C14 0.94186(7) 0.95837(6) 0.78103(4) 0.01593(10) Uani d 1 . .
    C C15 0.90193(7) 0.93258(8) 0.71470(4) 0.01975(12) Uani d 1 . .
    H H15 0.963154 0.889817 0.680859 0.024 Uiso calc 1 . .
    C C16 0.76992(7) 0.97061(8) 0.69848(4) 0.01884(12) Uani d 1 . .
    H H16 0.740107 0.954184 0.653335 0.023 Uiso calc 1 . .
    Cl Cl1 1.10606(2) 0.91336(2) 0.80150(2) 0.02448(4) Uani d 1 . .
    C C21 0.25599(7) 1.11537(6) 0.98356(4) 0.01457(10) Uani d 1 . .
    C C22 0.33069(8) 1.16617(7) 1.02675(4) 0.01902(12) Uani d 1 . .
    H H22 0.423002 1.147621 1.020637 0.023 Uiso calc 1 . .
    C C23 0.26922(9) 1.24457(8) 1.07913(5) 0.02266(14) Uani d 1 . .
    H H23 0.319666 1.279084 1.109153 0.027 Uiso calc 1 . .
    C C24 0.13391(9) 1.27216(7) 1.08735(4) 0.02216(13) Uani d 1 . .
    H H24 0.092018 1.325405 1.123099 0.027 Uiso calc 1 . .
    C C25 0.05982(8) 1.22191(7) 1.04331(4) 0.02075(13) Uani d 1 . .
    H H25 -0.032577 1.241464 1.048808 0.025 Uiso calc 1 . .
    C C26 0.12064(7) 1.14317(7) 0.99127(4) 0.01753(11) Uani d 1 . .
    H H26 0.070198 1.108660 0.961242 0.021 Uiso calc 1 . .
    S S99 0.37883(3) 0.49924(2) 0.86206(2) 0.03091(5) Uani d 1 . .
    C C98 0.23684(13) 0.55769(13) 0.80985(8) 0.0418(3) Uani d 1 . .
    H H98A 0.185638 0.633627 0.829291 0.063 Uiso calc 1 . .
    H H98B 0.184223 0.494517 0.813251 0.063 Uiso calc 1 . .
    H H98C 0.262327 0.577151 0.758195 0.063 Uiso calc 1 . .
    C C99 0.30180(16) 0.49498(12) 0.95193(7) 0.0461(3) Uani d 1 . .
    H H99A 0.368384 0.466001 0.989070 0.069 Uiso calc 1 . .
    H H99B 0.242566 0.437670 0.955436 0.069 Uiso calc 1 . .
    H H99C 0.252277 0.578919 0.960504 0.069 Uiso calc 1 . .
    O O99 0.44903(7) 0.60539(6) 0.85736(5) 0.03027(14) Uani d 1 . .
    N N1' 0.79393(6) 0.53267(5) 0.44404(3) 0.01463(9) Uani d 1 . .
    H H01' 0.7374(15) 0.5640(14) 0.4781(8) 0.034(4) Uiso d 1 . .
    C C2' 0.80527(6) 0.41096(6) 0.44047(4) 0.01364(9) Uani d 1 . .
    N N3' 0.73079(6) 0.35016(5) 0.49062(3) 0.01471(9) Uani d 1 . .
    H H03' 0.7405(13) 0.2734(13) 0.4846(7) 0.023(3) Uiso d 1 . .
    C C4' 0.64878(6) 0.39433(6) 0.54792(3) 0.01291(9) Uani d 1 . .
    N N4' 0.59848(7) 0.30770(6) 0.58827(4) 0.01752(10) Uani d 1 . .
    H H04' 0.5455(14) 0.3280(14) 0.6225(8) 0.031(3) Uiso d 1 . .
    H H04" 0.6163(13) 0.2386(13) 0.5753(8) 0.026(3) Uiso d 1 . .
    N N5' 0.62989(6) 0.51476(5) 0.55793(3) 0.01396(9) Uani d 1 . .
    S S1' 0.90544(2) 0.32600(2) 0.38144(2) 0.02132(4) Uani d 1 . .
    S S2' 0.55719(2) 0.56779(2) 0.63152(2) 0.01242(3) Uani d 1 . .
    O O1' 0.44615(5) 0.51479(5) 0.65487(3) 0.01729(9) Uani d 1 . .
    O O2' 0.53538(6) 0.70203(5) 0.61877(3) 0.01771(9) Uani d 1 . .
    C C11' 0.67353(6) 0.51718(6) 0.70083(3) 0.01282(9) Uani d 1 . .
    C C12' 0.78215(7) 0.57014(7) 0.69930(4) 0.01622(10) Uani d 1 . .
    H H12' 0.794950 0.631466 0.660493 0.019 Uiso calc 1 . .
    C C13' 0.87139(7) 0.53248(7) 0.75497(4) 0.01819(11) Uani d 1 . .
    H H13' 0.946353 0.566795 0.754507 0.022 Uiso calc 1 . .
    C C14' 0.84871(7) 0.44336(7) 0.81147(4) 0.01665(11) Uani d 1 . .
    Cl Cl1' 0.95810(2) 0.39497(2) 0.88224(2) 0.02390(4) Uani d 1 . .
    C C15' 0.74242(8) 0.38906(7) 0.81280(4) 0.01825(11) Uani d 1 . .
    H H15' 0.729769 0.327788 0.851665 0.022 Uiso calc 1 . .
    C C16' 0.65419(7) 0.42553(6) 0.75632(4) 0.01617(10) Uani d 1 . .
    H H16' 0.581529 0.388154 0.755719 0.019 Uiso calc 1 . .
    C C21' 0.85893(6) 0.60876(6) 0.39335(4) 0.01387(9) Uani d 1 . .
    C C22' 0.97036(8) 0.64143(7) 0.41413(5) 0.02151(13) Uani d 1 . .
    H H22' 1.005542 0.611002 0.461077 0.026 Uiso calc 1 . .
    C C23' 1.02987(9) 0.71940(8) 0.36523(6) 0.02740(17) Uani d 1 . .
    H H23' 1.106469 0.741996 0.378643 0.033 Uiso calc 1 . .
    C C24' 0.97743(9) 0.76406(7) 0.29699(6) 0.02667(17) Uani d 1 . .
    H H24' 1.019186 0.815964 0.263436 0.032 Uiso calc 1 . .
    C C25' 0.86428(9) 0.73332(8) 0.27748(5) 0.02443(15) Uani d 1 . .
    H H25' 0.827524 0.765998 0.231186 0.029 Uiso calc 1 . .
    C C26' 0.80460(7) 0.65473(7) 0.32561(4) 0.01802(11) Uani d 1 . .
    H H26' 0.727596 0.632756 0.312296 0.022 Uiso calc 1 . .
    S S98 0.65810(2) 0.03146(2) 0.46454(2) 0.01620(3) Uani d 1 . .
    C C96 0.76467(10) 0.03143(10) 0.38501(5) 0.02742(17) Uani d 1 . .
    H H96A 0.756387 0.117163 0.361872 0.041 Uiso calc 1 . .
    H H96B 0.741311 -0.020092 0.349917 0.041 Uiso calc 1 . .
    H H96C 0.854850 -0.002787 0.399549 0.041 Uiso calc 1 . .
    C C97 0.70167(9) -0.13112(7) 0.49503(6) 0.02628(16) Uani d 1 . .
    H H97A 0.795759 -0.155979 0.502434 0.039 Uiso calc 1 . .
    H H97B 0.678605 -0.179025 0.457828 0.039 Uiso calc 1 . .
    H H97C 0.654597 -0.147714 0.541586 0.039 Uiso calc 1 . .
    O O98 0.71669(6) 0.09566(5) 0.51927(3) 0.02093(10) Uani d 1 . .
loop_
    _atom_site_aniso_label
    _atom_site_aniso_U_11
    _atom_site_aniso_U_22
    _atom_site_aniso_U_33
    _atom_site_aniso_U_12
    _atom_site_aniso_U_13
    _atom_site_aniso_U_23
    N1 0.0194(2) 0.0140(2) 0.0135(2) -0.00474(18) 0.00416(18) -0.00262(16)
    C2 0.0145(2) 0.0148(2) 0.0113(2) -0.00447(18) 0.00075(18) -0.00195(17)
    N3 0.0161(2) 0.0140(2) 0.0122(2) -0.00494(17) 0.00301(17) -0.00258(16)
    C4 0.0133(2) 0.0172(2) 0.0116(2) -0.00525(19) 0.00109(18) -0.00268(18)
    N4 0.0263(3) 0.0208(3) 0.0147(2) -0.0080(2) 0.0066(2) -0.0068(2)
    N5 0.0154(2) 0.0164(2) 0.0129(2) -0.00569(17) 0.00253(17) -0.00047(17)
    S1 0.02798(9) 0.01764(7) 0.01293(7) -0.00793(6) 0.00558(6) -0.00081(5)
    S2 0.01345(6) 0.02001(7) 0.01104(6) -0.00626(5) -0.00035(5) 0.00184(5)
    O1 0.0217(2) 0.0395(3) 0.0113(2) -0.0142(2) -0.00139(18) -0.0012(2)
    O2 0.0170(2) 0.0183(2) 0.0233(3) -0.00439(17) -0.00108(18) 0.00631(18)
    C11 0.0135(2) 0.0168(2) 0.0111(2) -0.00457(18) 0.00112(18) -0.00161(18)
    C12 0.0145(2) 0.0161(2) 0.0110(2) -0.00310(19) 0.00065(18) -0.00192(18)
    C13 0.0151(2) 0.0181(3) 0.0128(2) -0.0035(2) -0.00048(19) -0.00043(19)
    C14 0.0130(2) 0.0161(2) 0.0175(3) -0.00254(19) 0.0009(2) 0.0012(2)
    C15 0.0170(3) 0.0230(3) 0.0190(3) -0.0032(2) 0.0044(2) -0.0066(2)
    C16 0.0178(3) 0.0254(3) 0.0145(3) -0.0054(2) 0.0024(2) -0.0073(2)
    Cl1 0.01335(7) 0.03095(9) 0.02539(9) -0.00067(6) -0.00021(6) 0.00411(7)
    C21 0.0169(3) 0.0139(2) 0.0123(2) -0.00237(19) 0.00094(19) -0.00211(18)
    C22 0.0187(3) 0.0195(3) 0.0196(3) -0.0040(2) -0.0015(2) -0.0049(2)
    C23 0.0304(4) 0.0199(3) 0.0187(3) -0.0053(3) -0.0023(3) -0.0066(2)
    C24 0.0308(4) 0.0164(3) 0.0166(3) 0.0001(2) 0.0032(3) -0.0032(2)
    C25 0.0196(3) 0.0202(3) 0.0189(3) 0.0017(2) 0.0032(2) -0.0013(2)
    C26 0.0160(3) 0.0198(3) 0.0158(3) -0.0021(2) -0.0004(2) -0.0017(2)
    S99 0.03358(11) 0.01552(8) 0.04409(14) -0.00744(7) 0.01362(10) -0.00871(8)
    C98 0.0444(6) 0.0463(6) 0.0405(6) -0.0221(5) 0.0041(5) -0.0065(5)
    C99 0.0709(9) 0.0340(5) 0.0364(6) -0.0249(6) 0.0120(6) 0.0031(4)
    O99 0.0325(3) 0.0177(2) 0.0420(4) -0.0088(2) 0.0113(3) -0.0087(2)
    N1' 0.0177(2) 0.0127(2) 0.0137(2) -0.00486(17) 0.00368(17) -0.00180(16)
    C2' 0.0156(2) 0.0136(2) 0.0123(2) -0.00444(18) 0.00174(18) -0.00215(17)
    N3' 0.0203(2) 0.0123(2) 0.0124(2) -0.00580(17) 0.00448(18) -0.00325(16)
    C4' 0.0156(2) 0.0136(2) 0.0101(2) -0.00448(18) 0.00092(18) -0.00184(17)
    N4' 0.0245(3) 0.0147(2) 0.0145(2) -0.0079(2) 0.0066(2) -0.00272(17)
    N5' 0.0179(2) 0.0132(2) 0.0110(2) -0.00406(17) 0.00235(17) -0.00240(15)
    S1' 0.02614(9) 0.01595(7) 0.02212(8) -0.00640(6) 0.01245(7) -0.00627(6)
    S2' 0.01356(6) 0.01220(6) 0.01085(6) -0.00175(4) 0.00147(4) -0.00171(4)
    O1' 0.01337(19) 0.0212(2) 0.0173(2) -0.00446(16) 0.00224(16) -0.00206(17)
    O2' 0.0230(2) 0.01190(18) 0.0162(2) -0.00003(16) 0.00084(17) -0.00152(15)
    C11' 0.0147(2) 0.0128(2) 0.0110(2) -0.00346(18) 0.00122(18) -0.00132(17)
    C12' 0.0190(3) 0.0170(2) 0.0136(2) -0.0074(2) -0.0007(2) 0.00141(19)
    C13' 0.0191(3) 0.0202(3) 0.0168(3) -0.0084(2) -0.0024(2) 0.0010(2)
    C14' 0.0194(3) 0.0163(2) 0.0138(2) -0.0032(2) -0.0023(2) -0.00035(19)
    Cl1' 0.02542(8) 0.02643(8) 0.01907(8) -0.00473(6) -0.00805(6) 0.00264(6)
    C15' 0.0228(3) 0.0171(3) 0.0150(3) -0.0068(2) -0.0013(2) 0.0029(2)
    C16' 0.0186(3) 0.0166(2) 0.0140(2) -0.0069(2) 0.0004(2) 0.00121(19)
    C21' 0.0135(2) 0.0123(2) 0.0153(2) -0.00279(17) 0.00185(18) -0.00025(18)
    C22' 0.0185(3) 0.0195(3) 0.0274(4) -0.0073(2) -0.0044(3) 0.0020(2)
    C23' 0.0194(3) 0.0200(3) 0.0435(5) -0.0091(3) 0.0018(3) 0.0019(3)
    C24' 0.0254(4) 0.0155(3) 0.0361(4) -0.0045(2) 0.0121(3) 0.0034(3)
    C25' 0.0294(4) 0.0195(3) 0.0203(3) -0.0019(3) 0.0047(3) 0.0053(2)
    C26' 0.0178(3) 0.0180(3) 0.0167(3) -0.0025(2) 0.0002(2) 0.0015(2)
    S98 0.01807(7) 0.01452(6) 0.01662(7) -0.00496(5) 0.00397(5) -0.00383(5)
    C96 0.0309(4) 0.0376(4) 0.0201(3) -0.0194(3) 0.0104(3) -0.0118(3)
    C97 0.0306(4) 0.0142(3) 0.0340(4) -0.0049(3) 0.0031(3) -0.0044(3)
    O98 0.0311(3) 0.0171(2) 0.0169(2) -0.0090(2) 0.0028(2) -0.00575(17)
loop_
    _geom_bond_atom_site_label_1
    _geom_bond_atom_site_label_2
    _geom_bond_site_symmetry_2
    _geom_bond_distance
    _geom_bond_publ_flag
    N1 C2 . 1.3338(9) y
    N1 C21 . 1.4293(9) y
    C2 N3 . 1.3881(9) y
    C2 S1 . 1.6746(7) y
    N3 C4 . 1.3770(9) y
    C4 N5 . 1.3235(9) y
    C4 N4 . 1.3333(9) y
    N5 S2 . 1.6136(6) y
    S2 O2 . 1.4400(6) y
    S2 O1 . 1.4463(6) y
    S2 C11 . 1.7660(7) y
    C11 C16 . 1.3897(10) ?
    C11 C12 . 1.3967(9) ?
    C12 C13 . 1.3860(10) ?
    C13 C14 . 1.3926(10) ?
    C14 C15 . 1.3856(11) ?
    C14 Cl1 . 1.7391(7) ?
    C15 C16 . 1.3979(11) ?
    C21 C22 . 1.3896(10) ?
    C21 C26 . 1.3913(10) ?
    C22 C23 . 1.3948(11) ?
    C23 C24 . 1.3915(13) ?
    C24 C25 . 1.3918(12) ?
    C25 C26 . 1.3905(11) ?
    S99 O99 . 1.5147(7) ?
    S99 C98 . 1.7766(14) ?
    S99 C99 . 1.7896(13) ?
    N1' C2' . 1.3315(9) y
    N1' C21' . 1.4305(9) y
    C2' N3' . 1.3871(9) y
    C2' S1' . 1.6743(7) y
    N3' C4' . 1.3780(9) y
    C4' N5' . 1.3319(8) y
    C4' N4' . 1.3293(9) y
    N5' S2' . 1.6100(6) y
    S2' O2' . 1.4425(5) y
    S2' O1' . 1.4459(6) y
    S2' C11' . 1.7696(7) y
    C11' C16' . 1.3907(9) ?
    C11' C12' . 1.3965(10) ?
    C12' C13' . 1.3899(10) ?
    C13' C14' . 1.3937(10) ?
    C14' C15' . 1.3834(11) ?
    C14' Cl1' . 1.7399(7) ?
    C15' C16' . 1.3933(10) ?
    C21' C26' . 1.3886(10) ?
    C21' C22' . 1.3889(10) ?
    C22' C23' . 1.3931(12) ?
    C23' C24' . 1.3866(15) ?
    C24' C25' . 1.3875(14) ?
    C25' C26' . 1.3910(11) ?
    S98 O98 . 1.5218(6) ?
    S98 C97 . 1.7828(8) ?
    S98 C96 . 1.7839(8) ?
    N1 H01 . 0.848(15) ?
    N3 H03 . 0.860(15) ?
    N4 H041 . 0.809(16) ?
    N4 H042 . 0.861(15) ?
    C12 H12 . 0.9500 ?
    C13 H13 . 0.9500 ?
    C15 H15 . 0.9500 ?
    C16 H16 . 0.9500 ?
    C22 H22 . 0.9500 ?
    C23 H23 . 0.9500 ?
    C24 H24 . 0.9500 ?
    C25 H25 . 0.9500 ?
    C26 H26 . 0.9500 ?
    C98 H98A . 0.9800 ?
    C98 H98B . 0.9800 ?
    C98 H98C . 0.9800 ?
    C99 H99A . 0.9800 ?
    C99 H99B . 0.9800 ?
    C99 H99C . 0.9800 ?
    N1' H01' . 0.879(15) ?
    N3' H03' . 0.850(13) ?
    N4' H04' . 0.829(15) ?
    N4' H04" . 0.803(14) ?
    C12' H12' . 0.9500 ?
    C13' H13' . 0.9500 ?
    C15' H15' . 0.9500 ?
    C16' H16' . 0.9500 ?
    C22' H22' . 0.9500 ?
    C23' H23' . 0.9500 ?
    C24' H24' . 0.9500 ?
    C25' H25' . 0.9500 ?
    C26' H26' . 0.9500 ?
    C96 H96A . 0.9800 ?
    C96 H96B . 0.9800 ?
    C96 H96C . 0.9800 ?
    C97 H97A . 0.9800 ?
    C97 H97B . 0.9800 ?
    C97 H97C . 0.9800 ?
loop_
    _geom_angle_atom_site_label_1
    _geom_angle_atom_site_label_2
    _geom_angle_atom_site_label_3
    _geom_angle_site_symmetry_1
    _geom_angle_site_symmetry_3
    _geom_angle
    _geom_angle_publ_flag
    C2 N1 C21 . . 124.14(6) y
    N1 C2 N3 . . 117.33(6) y
    N1 C2 S1 . . 125.26(5) y
    N3 C2 S1 . . 117.41(5) y
    C4 N3 C2 . . 129.78(6) y
    N4 C4 N5 . . 127.20(6) y
    N5 C4 N3 . . 118.66(6) y
    N4 C4 N3 . . 114.13(6) y
    C4 N5 S2 . . 122.03(5) y
    O2 S2 O1 . . 117.55(4) ?
    O2 S2 N5 . . 105.32(3) ?
    O1 S2 N5 . . 112.67(3) ?
    O2 S2 C11 . . 108.15(3) ?
    O1 S2 C11 . . 107.30(4) ?
    N5 S2 C11 . . 105.11(3) ?
    C16 C11 C12 . . 121.55(6) ?
    C16 C11 S2 . . 120.02(5) ?
    C12 C11 S2 . . 118.40(5) ?
    C13 C12 C11 . . 119.36(6) ?
    C12 C13 C14 . . 118.84(6) ?
    C15 C14 C13 . . 122.30(6) ?
    C15 C14 Cl1 . . 119.34(6) ?
    C13 C14 Cl1 . . 118.35(6) ?
    C14 C15 C16 . . 118.80(7) ?
    C11 C16 C15 . . 119.15(7) ?
    C22 C21 C26 . . 120.78(6) ?
    C22 C21 N1 . . 119.23(6) ?
    C26 C21 N1 . . 119.91(6) ?
    C21 C22 C23 . . 119.55(7) ?
    C24 C23 C22 . . 119.91(7) ?
    C23 C24 C25 . . 120.13(7) ?
    C26 C25 C24 . . 120.19(7) ?
    C25 C26 C21 . . 119.43(7) ?
    O99 S99 C98 . . 105.60(5) ?
    O99 S99 C99 . . 105.59(5) ?
    C98 S99 C99 . . 98.34(7) ?
    C2' N1' C21' . . 123.45(6) y
    N1' C2' N3' . . 117.29(6) y
    N1' C2' S1' . . 124.72(5) y
    N3' C2' S1' . . 117.97(5) y
    C4' N3' C2' . . 130.12(6) y
    N4' C4' N5' . . 127.34(6) y
    N5' C4' N3' . . 118.47(6) y
    N4' C4' N3' . . 114.18(6) y
    C4' N5' S2' . . 121.16(5) y
    O2' S2' O1' . . 117.59(3) ?
    O2' S2' N5' . . 106.11(3) ?
    O1' S2' N5' . . 112.78(3) ?
    O2' S2' C11' . . 107.60(3) ?
    O1' S2' C11' . . 106.99(3) ?
    N5' S2' C11' . . 104.97(3) ?
    C16' C11' C12' . . 121.21(6) ?
    C16' C11' S2' . . 119.04(5) ?
    C12' C11' S2' . . 119.75(5) ?
    C13' C12' C11' . . 119.51(6) ?
    C12' C13' C14' . . 118.68(7) ?
    C15' C14' C13' . . 122.15(7) ?
    C15' C14' Cl1' . . 118.06(5) ?
    C13' C14' Cl1' . . 119.78(6) ?
    C14' C15' C16' . . 119.05(6) ?
    C11' C16' C15' . . 119.35(6) ?
    C26' C21' C22' . . 121.14(7) ?
    C26' C21' N1' . . 119.00(6) ?
    C22' C21' N1' . . 119.76(6) ?
    C21' C22' C23' . . 119.13(8) ?
    C24' C23' C22' . . 120.08(8) ?
    C23' C24' C25' . . 120.33(7) ?
    C24' C25' C26' . . 120.09(8) ?
    C21' C26' C25' . . 119.20(7) ?
    O98 S98 C97 . . 105.43(4) ?
    O98 S98 C96 . . 104.57(4) ?
    C97 S98 C96 . . 98.33(5) ?
    C2 N1 H01 . . 115.3(10) ?
    C21 N1 H01 . . 120.6(10) ?
    C4 N3 H03 . . 114.3(10) ?
    C2 N3 H03 . . 115.9(10) ?
    C4 N4 H041 . . 121.1(11) ?
    C4 N4 H042 . . 119.7(10) ?
    H041 N4 H042 . . 118.3(14) ?
    C13 C12 H12 . . 120.3 ?
    C11 C12 H12 . . 120.3 ?
    C12 C13 H13 . . 120.6 ?
    C14 C13 H13 . . 120.6 ?
    C14 C15 H15 . . 120.6 ?
    C16 C15 H15 . . 120.6 ?
    C11 C16 H16 . . 120.4 ?
    C15 C16 H16 . . 120.4 ?
    C21 C22 H22 . . 120.2 ?
    C23 C22 H22 . . 120.2 ?
    C24 C23 H23 . . 120.0 ?
    C22 C23 H23 . . 120.0 ?
    C23 C24 H24 . . 119.9 ?
    C25 C24 H24 . . 119.9 ?
    C26 C25 H25 . . 119.9 ?
    C24 C25 H25 . . 119.9 ?
    C25 C26 H26 . . 120.3 ?
    C21 C26 H26 . . 120.3 ?
    S99 C98 H98A . . 109.5 ?
    S99 C98 H98B . . 109.5 ?
    H98A C98 H98B . . 109.5 ?
    S99 C98 H98C . . 109.5 ?
    H98A C98 H98C . . 109.5 ?
    H98B C98 H98C . . 109.5 ?
    S99 C99 H99A . . 109.5 ?
    S99 C99 H99B . . 109.5 ?
    H99A C99 H99B . . 109.5 ?
    S99 C99 H99C . . 109.5 ?
    H99A C99 H99C . . 109.5 ?
    H99B C99 H99C . . 109.5 ?
    C2' N1' H01' . . 114.0(10) ?
    C21' N1' H01' . . 122.4(10) ?
    C4' N3' H03' . . 117.1(9) ?
    C2' N3' H03' . . 112.8(9) ?
    C4' N4' H04' . . 119.6(10) ?
    C4' N4' H04" . . 117.0(10) ?
    H04' N4' H04" . . 123.1(14) ?
    C13' C12' H12' . . 120.2 ?
    C11' C12' H12' . . 120.2 ?
    C12' C13' H13' . . 120.7 ?
    C14' C13' H13' . . 120.7 ?
    C14' C15' H15' . . 120.5 ?
    C16' C15' H15' . . 120.5 ?
    C11' C16' H16' . . 120.3 ?
    C15' C16' H16' . . 120.3 ?
    C21' C22' H22' . . 120.4 ?
    C23' C22' H22' . . 120.4 ?
    C24' C23' H23' . . 120.0 ?
    C22' C23' H23' . . 120.0 ?
    C23' C24' H24' . . 119.8 ?
    C25' C24' H24' . . 119.8 ?
    C24' C25' H25' . . 120.0 ?
    C26' C25' H25' . . 120.0 ?
    C21' C26' H26' . . 120.4 ?
    C25' C26' H26' . . 120.4 ?
    S98 C96 H96A . . 109.5 ?
    S98 C96 H96B . . 109.5 ?
    H96A C96 H96B . . 109.5 ?
    S98 C96 H96C . . 109.5 ?
    H96A C96 H96C . . 109.5 ?
    H96B C96 H96C . . 109.5 ?
    S98 C97 H97A . . 109.5 ?
    S98 C97 H97B . . 109.5 ?
    H97A C97 H97B . . 109.5 ?
    S98 C97 H97C . . 109.5 ?
    H97A C97 H97C . . 109.5 ?
    H97B C97 H97C . . 109.5 ?
loop_
    _geom_torsion_atom_site_label_1
    _geom_torsion_atom_site_label_2
    _geom_torsion_atom_site_label_3
    _geom_torsion_atom_site_label_4
    _geom_torsion_site_symmetry_1
    _geom_torsion_site_symmetry_2
    _geom_torsion_site_symmetry_3
    _geom_torsion_site_symmetry_4
    _geom_torsion
    _geom_torsion_publ_flag
    C21 N1 C2 N3 . . . . 177.44(6) y
    C21 N1 C2 S1 . . . . -3.12(10) ?
    N1 C2 N3 C4 . . . . 0.07(11) y
    S1 C2 N3 C4 . . . . -179.41(6) ?
    C2 N3 C4 N5 . . . . 0.21(11) y
    C2 N3 C4 N4 . . . . 179.65(7) ?
    N4 C4 N5 S2 . . . . -7.75(11) ?
    N3 C4 N5 S2 . . . . 171.61(5) y
    C4 N5 S2 O2 . . . . 174.75(6) ?
    C4 N5 S2 O1 . . . . 45.38(7) ?
    C4 N5 S2 C11 . . . . -71.14(6) y
    O2 S2 C11 C16 . . . . -122.77(6) ?
    O1 S2 C11 C16 . . . . 4.96(7) ?
    N5 S2 C11 C16 . . . . 125.11(6) y
    O2 S2 C11 C12 . . . . 55.49(6) ?
    O1 S2 C11 C12 . . . . -176.78(5) ?
    N5 S2 C11 C12 . . . . -56.63(6) y
    C16 C11 C12 C13 . . . . -0.34(10) ?
    S2 C11 C12 C13 . . . . -178.57(5) ?
    C11 C12 C13 C14 . . . . -0.29(10) ?
    C12 C13 C14 C15 . . . . 0.73(11) ?
    C12 C13 C14 Cl1 . . . . 179.44(5) ?
    C13 C14 C15 C16 . . . . -0.52(12) ?
    Cl1 C14 C15 C16 . . . . -179.22(6) ?
    C12 C11 C16 C15 . . . . 0.55(11) ?
    S2 C11 C16 C15 . . . . 178.75(6) ?
    C14 C15 C16 C11 . . . . -0.12(12) ?
    C2 N1 C21 C22 . . . . 110.41(8) y
    C2 N1 C21 C26 . . . . -72.77(9) y
    C26 C21 C22 C23 . . . . 0.89(11) ?
    N1 C21 C22 C23 . . . . 177.69(7) ?
    C21 C22 C23 C24 . . . . -0.54(12) ?
    C22 C23 C24 C25 . . . . -0.14(12) ?
    C23 C24 C25 C26 . . . . 0.48(12) ?
    C24 C25 C26 C21 . . . . -0.14(11) ?
    C22 C21 C26 C25 . . . . -0.55(11) ?
    N1 C21 C26 C25 . . . . -177.33(7) ?
    C21' N1' C2' N3' . . . . -176.36(6) y
    C21' N1' C2' S1' . . . . 5.30(10) ?
    N1' C2' N3' C4' . . . . -3.68(11) y
    S1' C2' N3' C4' . . . . 174.78(6) ?
    C2' N3' C4' N4' . . . . -175.96(7) ?
    C2' N3' C4' N5' . . . . 2.99(11) y
    N4' C4' N5' S2' . . . . 10.00(10) ?
    N3' C4' N5' S2' . . . . -168.80(5) y
    C4' N5' S2' O2' . . . . -171.08(6) ?
    C4' N5' S2' O1' . . . . -40.97(7) ?
    C4' N5' S2' C11' . . . . 75.15(6) y
    O2' S2' C11' C16' . . . . 137.27(6) ?
    O1' S2' C11' C16' . . . . 10.04(6) ?
    N5' S2' C11' C16' . . . . -110.01(6) y
    O2' S2' C11' C12' . . . . -42.27(6) ?
    O1' S2' C11' C12' . . . . -169.50(6) ?
    N5' S2' C11' C12' . . . . 70.45(6) y
    C16' C11' C12' C13' . . . . -1.26(11) ?
    S2' C11' C12' C13' . . . . 178.27(6) ?
    C11' C12' C13' C14' . . . . -0.73(11) ?
    C12' C13' C14' C15' . . . . 1.75(12) ?
    C12' C13' C14' Cl1' . . . . -179.62(6) ?
    C13' C14' C15' C16' . . . . -0.75(12) ?
    Cl1' C14' C15' C16' . . . . -179.41(6) ?
    C12' C11' C16' C15' . . . . 2.27(11) ?
    S2' C11' C16' C15' . . . . -177.27(6) ?
    C14' C15' C16' C11' . . . . -1.25(11) ?
    C2' N1' C21' C22' . . . . -101.83(9) y
    C2' N1' C21' C26' . . . . 81.93(9) y
    C26' C21' C22' C23' . . . . -1.48(12) ?
    N1' C21' C22' C23' . . . . -177.63(7) ?
    C21' C22' C23' C24' . . . . 0.41(13) ?
    C22' C23' C24' C25' . . . . 1.15(14) ?
    C23' C24' C25' C26' . . . . -1.68(13) ?
    C22' C21' C26' C25' . . . . 0.97(11) ?
    N1' C21' C26' C25' . . . . 177.14(7) ?
    C24' C25' C26' C21' . . . . 0.62(12) ?
loop_
    _geom_hbond_atom_site_label_D
    _geom_hbond_atom_site_label_H
    _geom_hbond_atom_site_label_A
    _geom_hbond_site_symmetry_A
    _geom_hbond_distance_DH
    _geom_hbond_distance_HA
    _geom_hbond_distance_DA
    _geom_hbond_angle_DHA
    _geom_hbond_publ_flag
    N1 H01 N5 . 0.848(15) 1.929(15) 2.6375(8) 140.3(13) yes
    N3 H03 O99 . 0.860(15) 1.902(15) 2.7300(9) 161.2(15) yes
    N4 H041 O1 . 0.809(16) 2.341(16) 2.9130(10) 128.4(13) yes
    N4 H041 O2' . 0.809(16) 2.478(15) 2.9982(8) 123.2(13) yes
    N4 H042 O99 . 0.861(15) 2.112(15) 2.8713(10) 146.7(13) yes
    N1' H01' N5' . 0.879(15) 1.902(15) 2.6458(8) 141.3(14) yes
    N3' H03' O98 . 0.850(13) 2.060(13) 2.8379(8) 151.8(12) yes
    N4' H04' O2 1_545 0.829(15) 2.402(15) 3.0350(9) 133.8(13) yes
    N4' H04' O1' . 0.829(15) 2.220(15) 2.8324(9) 130.9(13) yes
    N4' H04" O98 . 0.803(14) 2.035(14) 2.7903(9) 156.7(14) yes
    C13 H13 S1 2_677 0.95 3.01 3.6616(7) 127.2 ?
    C15 H15 S1' 2_766 0.95 2.80 3.6671(8) 152.6 yes
    C98 H98C O1' . 0.98 2.66 3.4937(15) 143.7 yes
    C99 H99C S1 . 0.98 3.01 3.8460(13) 144.0 yes
    C15' H15' S1 2_667 0.95 3.02 3.9409(7) 165.1 ?
    C16' H16' O2 1_545 0.95 2.45 3.3273(9) 152.9 yes
    C26' H26' O2 2_676 0.95 2.55 3.2038(9) 126.5 yes
    C96 H96B O1 2_666 0.98 2.60 3.2186(11) 121.3 yes
    C97 H97C O2' 1_545 0.98 2.56 3.4130(11) 145.9 yes
_shelx_space_group_comment
;
The symmetry employed for this shelxl refinement is uniquely defined
by the following loop, which should always be used as a source of
symmetry information in preference to the above space-group names.
They are only intended as comments.
;
_shelx_estimated_absorpt_T_min     0.927
_shelx_estimated_absorpt_T_max     0.950
_shelx_hkl_file
;
   0   0   2 430.738 12.6991  17
   0   0   2 428.417 12.6885  29
   0   0  -2 435.925 12.7529  19
   0   0   2 440.485 12.7752  19
   0   0   2 425.461 12.7872  14
   0   0  -2 434.432 12.7703  12
   0   0   2 459.928 12.8127  12
   0   0  -2 427.941 12.7595  11
   0   0  -2 422.125 12.7586  10
   0   0  -2 428.383 12.7652  13
   0   0   2 454.967 12.8058  13
   0   0  -3 8.61458 0.80633  18
   0   0   3 7.82680 1.16435  12
   0   0  -3 7.84264 1.06019  11
   0   0  -3 10.0507 1.13856  12
   0   0  -3 8.26857 1.15825  28
   0   0   3 9.72459 1.23996  13
   0   0  -3 9.56645 1.15425  13
   0   0   3 6.95371 1.09520  28
   0   0  -3 7.66306 1.04776  10
   0   0  -3 8.47824 1.26475   9
   0   0   3 6.26914 1.09303  19
   0   0  -3 8.98433 0.70150  21
   0   0  -3 8.23414 0.90445  17
   0   0  -3 11.1057 0.66580  26
   0   0  -3 6.80046 0.72602  15
   0   0  -3 8.15150 0.73904  25
   0   0   3 9.80884 1.06451  14
   0   0  -3 8.79342 1.01752  14
   0   0  -4 159.832 5.36548  15
   0   0   4 151.794 5.72387  12
   0   0  -4 179.094 5.39005  25
   0   0   4 154.114 5.73205  13
   0   0   4 173.205 5.81707  19
   0   0  -4 156.187 5.70584  28
   0   0   4 145.282 5.76583  28
   0   0  -4 191.060 5.58724  18
   0   0  -4 190.486 5.39210  21
   0   0  -4 169.426 5.58088  17
   0   0  -4 154.155 6.07212   9
   0   0   4 162.999 5.78864  14
   0   0  -4 145.846 5.60978  14
   0   0  -4 203.307 5.28377  26
   0   0  -5 681.638 19.9792  17
   0   0  -5 684.518 19.7074  16
   0   0  -5 689.820 19.7925  15
   0   0   5 666.092 19.8508  23
   0   0   5 664.075 20.3038  13
   0   0  -5 676.960 20.2238  28
   0   0   5 754.259 20.5122  28
   0   0  -5 668.320 19.9038  18
   0   0   5 702.046 20.2881  19
   0   0   5 698.639 20.3375  14
   0   0  -5 672.528 20.1762  14
   0   0  -5 661.973 19.6801  21
   0   0   5 655.877 19.7404  21
   0   0   5 695.807 20.3479  12
   0   0  -5 661.863 20.5808   9
   0   0  -5 670.815 19.5819  26
   0   0   5 673.362 19.6206  26
   0   0  -5 636.274 19.7169  25
   0   0  -6 343.579 10.8394  17
   0   0  -6 347.935 10.5037  16
   0   0  -6 345.437 10.5887  15
   0   0   6 342.179 10.7004  23
   0   0   6 355.901 11.2956  13
   0   0  -6 341.400 11.1151  28
   0   0   6 322.254 11.2413  28
   0   0  -6 349.297 10.7814  18
   0   0   6 359.021 11.2109  19
   0   0   6 345.808 11.2135  14
   0   0  -6 341.636 11.0436  14
   0   0  -6 349.052 10.4934  21
   0   0   6 350.827 10.5891  21
   0   0   6 348.269 11.2820  12
   0   0  -6 338.536 11.5610   9
   0   0  -6 356.845 10.3776  26
   0   0   6 356.804 10.4337  26
   0   0  -6 326.846 10.5460  25
   0   0   6 350.556 10.6365  25
   0   0  -7 34.1623 2.17333  17
   0   0  -7 31.7088 1.74826  16
   0   0  -7 34.1102 1.82340  15
   0   0   7 31.2554 1.99967  23
   0   0   7 35.7370 2.61954  13
   0   0   7 30.6442 2.14737  29
   0   0  -7 33.5592 2.48253  28
   0   0   7 36.2359 2.62597  28
   0   0  -7 35.2292 2.00934  18
   0   0   7 34.8234 2.50241  19
   0   0   7 34.3600 2.44886  14
   0   0  -7 32.4354 2.21162  14
   0   0   7 36.3305 1.87313  21
   0   0  -7 36.7558 1.77766  21
   0   0   7 38.9458 2.66253  12
   0   0  -7 37.1633 2.86531   9
   0   0  -7 35.4177 1.65719  26
   0   0   7 34.3654 1.69502  26
   0   0   7 34.3909 1.90915  25
   0   0  -7 30.3865 1.82495  25
   0   0  -8 1464.81 42.5085  17
   0   0  -8 1467.15 42.0589  16
   0   0  -8 1425.57 42.1753  15
   0   0   8 1450.19 42.2914  23
   0   0   8 1495.98 43.1748  13
   0   0   8 1474.74 43.2829  28
   0   0   8 1491.21 42.7143  29
   0   0  -8 1466.71 42.3916  18
   0   0   8 1443.13 43.0104  19
   0   0  -8 1457.88 42.7801  19
   0   0  -8 1465.89 42.7359  14
   0   0  -8 1471.97 42.0296  21
   0   0   8 1447.55 42.1823  21
   0   0   8 1464.99 43.1370  12
   0   0  -8 1454.64 43.5885   9
   0   0  -8 1395.26 41.8577  26
   0   0   8 1442.96 41.9473  26
   0   0   8 1446.03 42.2237  25
   0   0  -8 1438.69 42.1029  25
   0   0  -9 49.1039 2.38396  16
   0   0  -9 46.1922 2.45200  15
   0   0   9 43.8728 2.64692  23
   0   0   9 46.4471 3.32378  13
   0   0   9 49.8514 3.57425  28
   0   0   9 57.1741 3.11935  29
   0   0  -9 45.2029 2.60543  18
   0   0   9 47.2404 3.33175  19
   0   0  -9 41.9097 3.72600   9
   0   0   9 48.5517 2.49787  21
   0   0  -9 49.7315 2.39933  21
   0   0   9 48.7706 3.41065  12
   0   0  -9 47.2035 2.82450  17
   0   0   9 48.8134 3.00237  17
   0   0   9 47.1022 2.23362  26
   0   0  -9 51.0096 2.22141  26
   0   0   9 43.7376 2.49267  25
   0   0  -9 47.5879 2.45316  25
   0   0 -10 155.459 5.45459  16
   0   0 -10 144.689 5.53154  15
   0   0  10 152.262 5.74520  23
   0   0  10 158.243 6.78323  13
   0   0  10 161.345 6.25613  29
   0   0  10 163.570 6.92610  28
   0   0 -10 145.265 5.74616  18
   0   0  10 159.219 6.64542  19
   0   0 -10 166.048 7.26320   9
   0   0  10 154.215 5.61928  21
   0   0 -10 160.393 5.45253  21
   0   0  10 158.580 6.75442  12
   0   0  10 150.239 6.20601  17
   0   0 -10 157.716 5.24609  26
   0   0  10 155.151 5.34252  26
   0   0  10 152.568 5.68581  25
   0   0 -10 160.986 5.54684  25
   0   0 -11 1483.90 43.9408  16
   0   0 -11 1483.28 44.1291  15
   0   0  11 1506.47 44.2949  23
   0   0  11 1475.52 45.5211  13
   0   0  11 1524.36 44.9260  29
   0   0  11 1567.65 45.8505  28
   0   0  11 1536.07 45.0495  17
   0   0 -11 1531.71 44.4436  18
   0   0 -11 1540.09 43.9377  21
   0   0  11 1491.10 44.1857  21
   0   0  11 1488.06 45.4173  19
   0   0 -11 1510.61 46.2237   9
   0   0  11 1497.53 45.5770  12
   0   0  11 1509.54 43.8590  26
   0   0 -11 1509.98 43.7152  26
   0   0  11 1479.90 44.2971  25
   0   0 -11 1535.86 44.0829  25
   0   0  12 996.093 30.4673  13
   0   0  12 961.672 30.5969  28
   0   0  12 987.279 29.6864  29
   0   0 -12 940.248 28.5832  16
   0   0 -12 959.037 28.7828  15
   0   0  12 977.363 29.8440  17
   0   0 -12 993.739 28.5891  21
   0   0  12 930.336 28.8508  21
   0   0  12 945.292 30.2073  19
   0   0  12 988.278 30.4412  12
   0   0 -12 933.106 30.9692   9
   0   0 -12 973.629 28.3434  26
   0   0  12 964.922 28.9774  25
   0   0 -12 969.898 28.7259  25
   0   0  13-0.34812 2.29673  12
   0   0 -13 1.65484 1.38262  15
   0   0  13 0.69726 2.17340  13
   0   0  13 1.51800 2.13364  28
   0   0  13-0.51880 1.99373  29
   0   0 -13-1.31398 1.34101  16
   0   0  13 0.83602 1.81655  17
   0   0 -13 0.12580 1.33087  21
   0   0  13 0.99208 2.27085  19
   0   0 -13 1.31765 2.48954   9
   0   0  13 0.16576 1.30714  21
   0   0 -13 1.51342 1.21316  26
   0   0  13-1.61192 1.61546  25
   0   0  14 40.5736 4.18919  12
   0   0  14 41.0132 4.14101  13
   0   0  14 50.0702 4.30720  28
   0   0 -14 40.9304 2.67119  15
   0   0  14 44.3332 3.54876  17
   0   0 -14 48.3394 2.70915  21
   0   0  14 43.6679 3.01841  25
   0   0  14 45.0774 4.09473  19
   0   0 -14 43.8301 2.61562  16
   0   0 -14 44.4917 4.67812   9
   0   0 -14 45.3892 2.38309  26
   0   0  14 47.4935 3.59729  29
   0   0  15 715.691 25.2709  28
   0   0  15 757.815 24.4119  17
   0   0 -15 780.539 22.7462  21
   0   0  15 775.510 23.3729  25
   0   0 -15 737.780 22.4111  26
   0   0  15 756.159 24.2122  29
   0   0  15 759.419 25.2134  12
   0   0  15 750.259 25.1892  13
   0   0 -15 728.621 22.8736  15
   0   0 -15 712.988 25.9559  20
   0   0  15 778.031 25.1664  19
   0   0 -15 756.864 26.0475   9
   0   0  16 1054.17 33.0974  17
   0   0  16 1015.42 34.0515  28
   0   0 -16 1032.69 31.2151  15
   0   0  16 1081.00 33.8808  12
   0   0  16 1063.50 33.8332  13
   0   0  16 1085.77 33.7285  19
   0   0  16 1051.06 31.7370  25
   0   0 -16 989.288 34.6647  20
   0   0  16 1036.14 32.6705  29
   0   0 -16 1018.72 34.6451   9
   0   0 -16 1044.68 30.7418  26
   0   0 -17 1.61182 1.39194  26
   0   0  17 0.23277 2.01783  25
   0   0  17 0.34551 2.37274  29
   0   0  17 2.09232 3.32559  28
   0   0 -17 0.32661 1.51019  15
   0   0  17-0.38062 2.54100  17
   0   0 -17-1.81558 4.04010   9
   0   0  17 3.33569 3.16266  13
   0   0  17 1.42866 2.96888  12
   0   0  18 5.87799 2.36820  25
   0   0  18 1.83147 2.55908  29
   0   0  18 3.91916 3.39798  28
   0   0 -18 3.96281 1.62590  15
   0   0  18 2.84487 2.66782  17
   0   0 -18 5.85232 3.40972   9
   0   0  18 3.57268 3.52588  13
   0   0  18 6.12187 3.60003  12
   0   0  19 16.3630 2.63157  25
   0   0  19 23.8822 4.34064  28
   0   0  19 13.9384 3.24281  29
   0   0 -19 15.5723 1.98773  15
   0   0  19 11.2607 3.17788  17
   0   0 -19 15.9293 4.92892   9
   0   0  19 12.5042 3.81855  13
   0   0  19 13.5854 3.65297  12
   0   0  20 1.86043 2.26395  25
   0   0  20 4.59440 2.86438  17
   0   0  20-0.63615 3.83148  28
   0   0  20 2.43963 2.86800  29
   0   0  20-0.57805 3.65151  12
   0   0 -20-2.21782 4.12227   9
   0   0 -20 0.96459 1.51775  15
   0   0  20-0.57842 3.79349  13
   0   0  21 92.7998 6.18030  29
   0   0  21 105.273 6.76438  17
   0   0  21 94.2554 7.42580  13
   0   0  21 97.8996 5.31011  25
   0   0 -21 93.0147 8.45786   9
   0   0  21 98.3802 7.67312  28
   0   0  21 95.4187 7.44779  12
   0   0  22 4.88857 3.47766  29
   0   0  22 3.06312 3.31013  17
   0   0  22-1.93621 3.99879  12
   0   0  22 12.2706 4.67399  13
   0   0  22 5.90144 2.65636  25
   0   0 -22 9.94062 5.23430   9
   0   0  22 2.13735 4.38386  28
   0   0  23 16.6153 3.88702  29
   0   0  23 11.4289 4.49343  14
   0   0  23 6.41943 3.58469  17
   0   0  23 13.5792 4.72360  12
   0   0  23 10.1951 4.65197  13
   0   0  23 10.2666 2.76418  25
   0   0 -23 16.6343 5.81868   9
   0   0  23 6.74918 4.62275  28
   0   0  24 81.1150 6.08893  29
   0   0  24 80.4561 7.33063  14
   0   0  24 78.1846 6.53906  17
   0   0  24 68.2580 7.10102  12
   0   0  24 83.2770 7.59000  13
   0   0  24 66.8539 7.33676  28
   0   0 -24 90.6493 8.68823   9
   0   0  24 84.6473 5.04291  25
   0   0  25 24.4196 3.31852  25
   0   0  25 33.7733 6.44882  28
   0   0  25 13.2536 4.05350  29
   0   0  25 23.2158 4.97111  17
   0   0  25 26.0340 6.02381  13
   0   0  25 34.1818 6.04157  12
   0   0  25 18.8842 5.23427  14
   0   0 -25 30.7377 6.94692   9
   0   0  26 158.263 7.17375  25
   0   0  26 151.356 9.19513  17
   0   0 -26 166.210 12.0153   9
   0   0  26 148.316 10.3263  12
   0   0  26 160.758 8.73351  29
   0   0  26 146.146 10.2294  13
   0   0  26 144.349 10.3424  14
   0   0  26 150.110 10.7155  28
   0   0  27 51.1976 5.89648  17
   0   0 -27 39.3575 7.83071   9
   0   0  27 54.4080 7.38836  12
   0   0  27 43.2413 6.83365  13
   0   0  27 48.0372 5.24920  29
   0   0  27 58.0440 7.47212  14
   0   0  27 39.2064 6.95222  28
   0   0  28 67.6040 6.73863  17
   0   0 -28 65.9088 9.13624   9
   0   0  28 67.6370 8.20314  12
   0   0  28 74.2960 8.37971  13
   0   0  28 75.4010 6.40388  29
   0   0  28 79.3812 8.55385  14
   0   0  28 49.6949 8.05186  28
   0   0  29 18.9252 6.63648  28
   0   0  29 10.9909 6.06028  12
   0   0 -29 28.4695 7.83041   9
   0   0  29 32.7140 6.57409  14
   0   0  29 24.5331 6.64741  13
   0   0  29 25.0077 5.05662  17
   0   0  30 16.4527 7.09152  28
   0   0  30 20.6810 7.06638  12
   0   0 -30 17.9466 7.42029   9
   0   0  30 22.3051 6.33502  14
   0   0  30 14.6580 6.53257  13
   0   0  30 21.3915 5.26624  17
   0   0  31 15.7449 6.65929  28
   0   0  31 11.3433 6.38943  12
   0   0  31 19.8675 6.10677  14
   0   0  31 18.3332 6.72391  13
   0   0  31 15.5514 5.29505  17
   0   0 -31 9.04929 7.43102   9
   0   0  32 12.9151 6.78769  28
   0   0  32 6.68728 5.91942  14
   0   0  32 10.3042 4.77751  17
   0   0 -32-4.57314 7.50072   9
   0   0  33 6.96845 4.65729  17
   0   0  33 12.4498 6.47186  14
   0   1 -33-5.57688 5.32080  31
   0  -1  32-4.02423 6.67700  28
   0  -1  32-3.55121 6.19627  12
   0   1 -32 1.60146 5.25146  31
   0   1 -32-1.15431 7.43215   9
   0   1 -32-3.54280 7.83757  20
   0  -1  32 0.93706 6.07097  14
   0  -1  32-0.88832 6.52133  13
   0  -1  31-0.92974 5.75780  14
   0  -1  31 4.42681 6.53113  13
   0  -1  31 0.99758 6.30188  28
   0  -1  31 7.07615 6.30369  12
   0   1 -31 3.46252 7.14751   9
   0  -1  31 1.78231 4.34103  17
   0   1 -31 5.85612 7.90942  20
   0  -1  30 45.7533 7.31319  14
   0  -1  30 40.2858 7.22845  13
   0  -1  30 28.8778 6.82745  12
   0  -1  30 31.4459 7.35000  28
   0   1 -30 27.2596 8.27643   9
   0  -1  30 35.1870 5.46966  17
   0   1 -30 33.6582 9.16763  20
   0  -1  29 0.51218 3.72361  29
   0  -1  29 5.37681 5.87698  14
   0  -1  29-0.86025 6.00385  12
   0  -1  29 0.86040 5.94066  13
   0  -1  29 1.92366 5.75130  28
   0   1 -29-6.72339 7.43684   9
   0  -1  29-1.77793 4.39226  17
   0   1 -29 1.13606 7.84400  20
   0  -1  28-4.67837 5.91036  28
   0  -1  28-0.87077 5.24443  14
   0   1 -28-7.62018 7.67796   9
   0  -1  28 0.84083 5.74215  13
   0  -1  28-0.84000 5.44210  12
   0  -1  28 3.58017 4.04991  29
   0  -1  28 0.58447 3.99143  17
   0  -1  27 145.176 10.7139  28
   0  -1  27 147.109 10.6422  13
   0  -1  27 138.359 10.1178  14
   0   1 -27 126.263 11.4478   9
   0  -1  27 126.552 10.0829  12
   0  -1  27 129.804 8.06555  29
   0  -1  27 142.123 8.61299  17
   0  -1  26 83.1221 6.74673  17
   0  -1  26 87.3536 8.61609  28
   0  -1  26 67.3251 7.58589  14
   0   1 -26 73.5057 9.21807   9
   0  -1  26 79.7862 8.21283  13
   0  -1  26 83.3954 6.53024  29
   0  -1  26 75.7579 8.12592  12
   0  -1  25 5.94504 3.91021  17
   0   1 -25-3.91006 6.37214   9
   0  -1  25-0.83990 5.13047  28
   0  -1  25-0.77916 4.72629  14
   0  -1  25-1.52208 5.02122  13
   0  -1  25 5.37462 3.55254  29
   0  -1  25 2.28076 4.89517  12
   0  -1  24-0.52044 3.49444  17
   0   1 -24-4.69408 6.26720   9
   0  -1  24-3.32857 3.67074  29
   0  -1  24-0.80417 5.01327  28
   0  -1  24-0.23109 2.26264  25
   0  -1  24-0.72907 4.81008  13
   0  -1  24 3.71561 4.47562  14
   0  -1  24 2.91445 4.48129  12
   0   1 -23 79.4040 8.33240   9
   0  -1  23 81.9384 7.67264  28
   0  -1  23 82.0887 7.47969  14
   0  -1  23 78.1373 4.53753  25
   0  -1  23 91.2916 7.52815  12
   0  -1  23 82.9805 7.41440  13
   0  -1  23 69.6491 5.84713  29
   0  -1  23 79.9167 6.22060  17
   0  -1  22 2.38183 3.28913  17
   0   1 -22 4.25062 4.74026   9
   0  -1  22-2.91217 4.38481  28
   0  -1  22 3.11067 3.18288  29
   0  -1  22-1.99026 4.19062  13
   0  -1  22-0.23192 2.22118  25
   0  -1  22 0.66993 4.03482  14
   0  -1  22-0.66313 4.45247  12
   0  -1  21 0.45323 3.14656  17
   0  -1  21 4.40892 4.44252  13
   0   1 -21 1.60544 4.76513   9
   0  -1  21 2.75420 4.17664  28
   0  -1  21 4.27166 3.13610  29
   0  -1  21 0.63385 3.97791  14
   0  -1  21-0.45860 2.08825  25
   0  -1  21-1.88872 4.17847  12
   0   1 -21 2.27903 1.92774  15
   0  -1  20 441.989 17.4027  12
   0  -1  20 435.128 17.2657  13
   0  -1  20 387.680 17.0676  28
   0  -1  20 407.855 16.9460  14
   0  -1  20 386.742 15.2995  29
   0  -1  20 412.554 15.6399  17
   0  -1  20 444.962 14.0840  25
   0   1 -20 432.097 18.4374   9
   0   1 -20 404.888 13.8928  15
   0  -1  19 6.10576 3.94055  28
   0  -1  19 8.94490 2.93537  29
   0  -1  19 9.29619 3.26420  17
   0  -1  19 1.56490 3.63130  19
   0  -1  19 11.7956 4.17170  13
   0  -1  19 11.1874 3.82958  14
   0   1 -19 14.2488 4.65195   9
   0  -1  19 9.88459 2.31546  25
   0  -1  19 15.7228 4.28642  12
   0   1 -19 9.87679 2.27840  15
   0  -1  18 75.0522 6.19187  28
   0  -1  18 88.4879 6.32723  14
   0  -1  18 89.3239 5.48457  29
   0  -1  18 100.256 6.75436  13
   0   1 -18 83.6511 6.96021   9
   0  -1  18 86.9368 6.42903  12
   0  -1  18 74.4071 5.33984  17
   0  -1  18 77.3099 4.23226  25
   0   1 -18 81.5511 4.45454  15
   0  -1  18 85.6856 6.31856  19
   0  -1  17 115.057 7.04998  12
   0  -1  17 97.2505 6.94248  28
   0  -1  17 114.586 6.21500  29
   0  -1  17 106.222 6.90783  13
   0  -1  17 107.156 6.81382  19
   0   1 -17 112.211 7.87282   9
   0   1 -17 106.646 4.29679  26
   0  -1  17 108.829 6.07079  17
   0  -1  17 128.751 5.17837  25
   0   1 -17 111.008 5.26291  15
   0  -1  17 115.299 6.89597  14
   0  -1  16 467.906 17.5760  12
   0  -1  16 441.403 17.6805  28
   0  -1  16 504.153 16.6981  29
   0  -1  16 475.517 17.6484  13
   0  -1  16 461.230 17.2733  19
   0   1 -16 442.214 18.3014   9
   0   1 -16 482.147 14.5636  26
   0  -1  16 475.164 16.5610  17
   0  -1  16 468.607 15.2339  25
   0   1 -16 473.768 15.6268  15
   0  -1  16 505.673 17.7500  14
   0  -1  15 700.232 21.4687  25
   0  -1  15 687.006 23.8419  28
   0  -1  15 688.988 22.6561  29
   0   1 -15 734.071 24.7992   9
   0   1 -15 705.947 20.8092  26
   0  -1  15 647.231 23.3041  19
   0  -1  15 698.731 22.6506  17
   0  -1  15 684.784 23.6766  13
   0   1 -15 699.049 21.8796  15
   0  -1  15 697.982 23.7204  12
   0  -1  14 553.326 16.9046  25
   0  -1  14 512.606 17.8416  29
   0  -1  14 543.101 19.1193  28
   0   1 -14 543.209 19.7405   9
   0   1 -14 558.652 16.3376  26
   0  -1  14 546.987 18.7754  19
   0  -1  14 536.898 17.9273  17
   0  -1  14 555.698 19.0309  13
   0   1 -14 490.966 17.1852  15
   0  -1  14 538.929 18.9399  12
   0   1 -13 342.747 10.8784  25
   0  -1  13 348.470 11.1183  25
   0  -1  13 319.024 11.9243  29
   0  -1  13 356.801 13.1500  28
   0  -1  13 340.745 12.8889  12
   0  -1  13 331.688 11.9731  17
   0   1 -13 315.768 11.4967  15
   0  -1  13 341.212 12.8652  13
   0  -1  13 347.938 12.7801  19
   0   1 -13 348.746 10.6311  26
   0   1 -13 340.535 13.5800   9
   0   1 -12 7.60589 1.46540  16
   0  -1  12 4.30455 2.33213  19
   0  -1  12 5.66702 2.34961  13
   0   1 -12 7.53725 1.24813  26
   0   1 -12 7.01847 1.34750  25
   0  -1  12 10.3530 2.48528  12
   0  -1  12 8.64875 1.52182  25
   0  -1  12 5.56129 1.95113  29
   0  -1  12 14.8932 2.62522  28
   0   1 -12 9.53481 1.67794  21
   0  -1  12 8.35523 1.89608  17
   0   1 -12 12.8651 2.74715   9
   0   1 -12 7.20536 1.54995  18
   0   1 -12 7.04523 1.74556  15
   0  -1  11 1155.71 34.4228  17
   0  -1  11 1131.39 35.2172  13
   0   1 -11 1149.32 33.7854  18
   0  -1  11 1160.20 35.2775  12
   0   1 -11 1152.58 33.4463  25
   0  -1  11 1162.60 33.6308  25
   0  -1  11 1170.14 35.1103  19
   0  -1  11 1142.06 34.5235  29
   0  -1  11 1092.40 35.2808  28
   0   1 -11 1176.73 33.7724  21
   0  -1  11 1125.13 34.1167  21
   0  -1  11 1117.50 33.8965  23
   0   1 -11 1157.35 35.9921   9
   0   1 -11 1073.65 33.6289  16
   0   1 -11 1159.42 33.2624  26
   0   1 -11 1126.70 34.1627  15
   0   1 -10 242.647 7.71508  26
   0  -1  10 242.093 8.67515  17
   0  -1  10 239.384 8.30557  23
   0   1 -10 242.133 8.13663  18
   0  -1  10 241.763 9.32856  12
   0  -1  10 247.517 9.23980  19
   0  -1  10 237.891 9.30571  13
   0  -1  10 234.980 8.43038  21
   0   1 -10 251.023 8.19323  21
   0  -1  10 225.871 9.33084  28
   0  -1  10 236.068 8.73970  29
   0   1 -10 248.230 9.92084   9
   0   1 -10 254.497 8.58134  15
   0   1 -10 248.326 7.86727  25
   0  -1  10 248.323 8.00992  25
   0   1  -9 35.1294 1.80442  26
   0   1  -9 35.3863 2.31422  17
   0  -1   9 34.0577 2.43724  17
   0  -1   9 30.0967 2.49818  29
   0  -1   9 32.6884 2.96834  28
   0  -1   9 37.5702 2.46855  23
   0  -1   9 34.6447 3.01230  12
   0   1  -9 30.2653 2.02198  18
   0  -1   9 32.1246 2.88036  13
   0   1  -9 34.0364 2.21593  21
   0  -1   9 32.8936 2.29177  21
   0  -1   9 38.8584 2.99997  19
   0   1  -9 27.7246 3.23562   9
   0  -1   9 32.9629 1.93569  25
   0   1  -9 30.5752 1.83583  25
   0  -1   9 29.2884 2.30241  15
   0   1  -9 31.3404 2.28262  15
   0   1  -8 1304.69 38.8425  19
   0  -1   8 1281.05 39.1387  19
   0   1  -8 1296.07 38.2297  18
   0  -1   8 1294.01 38.6049  17
   0   1  -8 1332.05 38.4416  17
   0   1  -8 1383.58 38.8281  14
   0   1  -8 1326.27 37.9304  26
   0  -1   8 1305.69 39.3559  28
   0  -1   8 1313.70 38.4428  23
   0   1  -8 1264.10 38.7843  11
   0  -1   8 1335.87 39.3095  12
   0  -1   8 1237.60 39.1873  13
   0  -1   8 1299.49 38.5086  15
   0   1  -8 1313.33 38.6797  15
   0  -1   8 1333.30 38.0835  25
   0   1  -8 1329.28 37.9900  25
   0   1  -8 1292.98 38.3479  21
   0  -1   8 1282.36 38.5839  21
   0   1  -8 1347.14 38.8604  10
   0   1  -8 1324.16 39.7924   9
   0   1  -7 499.311 14.1230  22
   0  -1   7 481.850 14.8949  23
   0   1  -7 496.392 14.1276   2
   0   1  -7 469.195 15.2176  19
   0  -1   7 492.970 15.5162  19
   0   1  -7 486.896 14.6952  18
   0   1  -7 482.831 14.8654  17
   0  -1   7 486.288 14.9920  17
   0   1  -7 495.839 15.1692  14
   0   1  -7 511.919 14.1329   3
   0  -1   7 489.341 15.6745  28
   0   1  -7 473.424 14.4486  25
   0  -1   7 480.491 14.5239  25
   0   1  -7 501.657 15.3543  28
   0  -1   7 469.986 15.5649  13
   0  -1   7 493.542 15.4829  10
   0  -1   7 495.198 15.4528  11
   0  -1   7 469.893 15.5716  12
   0   1  -7 476.591 14.4351  26
   0   1  -7 471.406 14.8215  21
   0  -1   7 471.997 15.0140  21
   0  -1   7 469.174 14.1847   1
   0   1  -7 480.507 15.1259  15
   0  -1   7 494.797 15.0224  15
   0   1  -7 475.980 15.0229  23
   0   1  -6 3742.47 106.750  21
   0  -1   6 3735.27 106.920  21
   0  -1   6 3765.06 107.261  19
   0   1  -6 3782.00 106.545  18
   0   1  -6 3685.62 106.688  17
   0  -1   6 3616.69 106.782  17
   0  -1   6 3633.00 107.351  28
   0   1  -6 3733.12 107.013  14
   0  -1   6 3689.67 106.400  25
   0   1  -6 3623.34 106.328  25
   0   1  -6 3765.46 107.156  28
   0  -1   6 3782.65 107.363  13
   0   1  -6 3766.69 106.138   2
   0   1  -6 3776.65 106.139   3
   0  -1   6 3802.53 107.248  10
   0   1  -6 3612.76 106.352  26
   0   1  -6 3752.42 106.868  23
   0  -1   6 3704.14 106.170  22
   0   1  -6 3776.75 106.134  22
   0  -1   6 3804.52 106.773  23
   0  -1   6 3696.63 106.217   1
   0  -1   6 3819.00 107.383  12
   0  -1   6 3707.26 107.214  11
   0   1  -6 3721.24 107.004  15
   0  -1   6 3736.01 106.893  15
   0  -1   5 177.911 5.61429   1
   0   1  -5 184.318 5.64062   1
   0   1  -5 196.387 5.85081  18
   0   1  -5 194.679 5.97470  17
   0   1  -5 184.945 6.34129  28
   0  -1   5 188.437 6.47633  13
   0   1  -5 187.118 6.12226  23
   0   1  -5 167.068 5.67360  26
   0  -1   5 188.514 6.52822  28
   0   1  -5 188.149 6.07121  21
   0   1  -5 196.298 6.40854  15
   0  -1   5 180.296 6.16603  15
   0   1  -5 179.688 6.16838  14
   0  -1   5 195.912 6.45010  19
   0  -1   5 185.751 6.04448  23
   0   1  -5 183.447 5.53645  22
   0  -1   5 182.751 5.58236  22
   0  -1   5 184.421 6.36022  11
   0  -1   5 182.409 6.44543  12
   0  -1   5 183.186 6.34488  10
   0  -1   5 179.619 5.67227  25
   0   1  -5 177.906 5.62882  25
   0   1  -4 9630.84 268.451  17
   0   1  -4 9370.41 268.824  13
   0  -1   4 9289.65 268.916  13
   0   1  -4 9513.99 268.833  28
   0   1  -4 9718.05 268.257  22
   0   1  -4 9432.27 268.666  23
   0  -1   4 8852.29 268.272  22
   0  -1   4 9338.46 268.241  25
   0   1  -4 9373.13 268.225  25
   0  -1   4 9703.01 268.896  19
   0  -1   4 9260.44 268.931  28
   0   1  -4 9832.62 268.707  14
   0  -1   4 9594.66 268.952  12
   0  -1   4 9658.19 268.827  11
   0   1  -4 9069.48 268.795  12
   0  -1   4 9610.49 268.834  10
   0   1  -4 9411.02 268.843  15
   0   1  -4 9628.77 268.325  18
   0  -1   4 9324.36 268.346  18
   0   1  -4 9572.07 268.648  21
   0   1  -4 9307.55 268.349   1
   0  -1   4 9519.30 268.331   1
   0   1  -3 1036.14 30.0116  21
   0   1  -3 1042.37 30.1085  28
   0  -1   3 1033.23 30.1611  28
   0   1  -3 1041.94 29.9901  23
   0   1  -3 1041.81 29.7139  22
   0   1  -3 1046.07 30.0630  24
   0  -1   3 1019.75 30.1534  12
   0   1  -3 1044.30 30.1054  12
   0  -1   3 1049.78 30.0649  11
   0  -1   3 1031.95 30.1324  19
   0   1  -3 1012.61 29.8049   1
   0   1  -3 1018.57 29.7305  17
   0  -1   3 1014.75 30.1488  13
   0   1  -3 1050.05 30.1081  13
   0  -1   3 1074.20 30.0863  10
   0   1  -3 1006.71 30.1486  15
   0   1  -2 186.402 5.92773  21
   0  -1   2 179.951 5.94958  21
   0  -1   2 191.770 5.94695  19
   0   1  -2 182.838 5.89821  19
   0   1  -2 195.474 5.82108   1
   0  -1   2 193.622 5.99746  13
   0   1  -2 191.394 5.96055  13
   0   1  -2 194.993 5.97060  12
   0  -1   2 183.908 5.97200  12
   0   1  -2 195.196 6.08082  15
   0  -1   2 186.020 5.94262  24
   0   1  -2 187.867 5.91759  24
   0  -1   2 186.727 5.99074   8
   0   1  -2 180.028 5.94206   8
   0  -1   2 185.669 5.99703   6
   0   1  -2 181.855 5.95868   6
   0   1  -2 198.372 5.73151  22
   0  -1   2 187.633 5.95956  28
   0  -1   2 193.870 5.91979  27
   0  -1   2 191.619 5.89066  11
   0  -1   2 185.299 5.88548  10
   0  -1   1 1287.90 31.7544  22
   0   1  -1 1309.91 31.7298  22
   0  -1   1 1405.37 31.9382   6
   0  -1   1 1374.85 31.9224   8
   0  -1   1 1317.74 31.8551  19
   0   1  -1 1259.90 31.8561  21
   0  -1   1 1333.87 31.8421  24
   0   1  -1 1320.61 31.8271  24
   0   1  -1 1327.87 31.8291  30
   0  -1   1 1306.58 31.8161  31
   0  -1   1 1276.04 31.7947  30
   0   1  -1 1261.88 31.8367   1
   0  -1   1 1257.19 31.8062   1
   0  -1   1 1295.03 31.9484  15
   0  -1  -1 1217.56 35.3190   8
   0   1   1 1248.14 35.2190  22
   0   1   1 1217.57 35.2968   1
   0  -1  -1 1224.26 35.3208   6
   0  -1  -2 877.307 25.5882  14
   0   1   2 908.753 25.6326  14
   0  -1  -2 889.688 25.6480   9
   0   1   2 913.322 25.6095  25
   0  -1  -2 886.341 25.5816  25
   0  -1  -2 889.279 25.7696  20
   0   1   2 833.428 25.7266  20
   0  -1  -2 880.761 25.4727  22
   0  -1  -2 891.798 25.3666  16
   0  -1  -2 854.924 25.5094   1
   0  -1  -2 868.661 25.5998  17
   0   1   2 896.461 25.6380  17
   0  -1  -2 891.470 25.5889  29
   0   1   2 897.893 25.6071  28
   0  -1  -3 1095.70 32.6257  17
   0   1   3 1119.52 32.6446  17
   0  -1  -3 1103.94 32.2418  16
   0  -1  -3 1110.27 32.3512   1
   0   1   3 1093.26 32.6697  28
   0  -1  -3 1121.29 32.6299  14
   0   1   3 1146.56 32.6610  13
   0   1   3 1157.08 32.7065  14
   0   1   3 1106.72 32.5562  25
   0  -1  -3 1151.83 32.5311  25
   0  -1  -3 1177.58 32.6449  18
   0  -1  -3 1155.85 32.5645  29
   0  -1  -3 1125.53 32.2698   7
   0  -1  -3 1147.74 32.3156  22
   0   1   3 1162.45 32.6702  12
   0  -1  -3 1132.26 32.7505   9
   0  -1  -3 1140.78 32.3883  26
   0  -1  -3 1085.43 32.8565  20
   0   1   3 1039.13 32.7874  20
   0  -1  -4 10764.7 300.113  17
   0   1   4 11213.4 300.204  17
   0  -1  -4 10467.5 299.631  16
   0  -1  -4 10252.2 299.659   1
   0   1   4 10444.5 300.203  28
   0   1   4 10694.8 300.255  14
   0   1   4 10611.6 300.181  13
   0  -1  -4 10953.5 300.168  14
   0  -1  -4 10327.4 299.934  25
   0  -1  -4 10988.6 300.116  18
   0  -1  -4 10490.5 300.004  29
   0   1   4 10443.8 299.600  22
   0  -1  -4 10664.0 299.628  22
   0  -1  -4 10430.0 300.468  20
   0  -1  -4 10515.7 299.769  26
   0   1   4 10620.2 300.182  12
   0  -1  -4 10595.1 300.342   9
   0  -1  -4 10139.7 299.755   7
   0  -1  -5 304.590 9.44091  18
   0  -1  -5 301.124 8.92408  16
   0   1   5 290.350 8.94943  16
   0   1   5 305.302 8.81049  22
   0  -1  -5 296.719 8.82700  22
   0   1   5 298.697 9.61620  12
   0   1   5 298.422 9.68125  28
   0  -1  -5 297.565 9.35839  29
   0   1   5 301.301 9.59502  17
   0  -1  -5 296.512 9.44588  17
   0  -1  -5 307.590 9.55868  14
   0   1   5 308.313 9.70014  14
   0   1   5 307.328 9.63497  13
   0   1   5 296.036 8.86740  21
   0  -1  -5 285.109 9.91679  20
   0  -1  -5 294.870 9.82573   9
   0  -1  -5 301.683 9.27268  25
   0  -1  -5 295.827 8.86582   1
   0   1   5 300.105 8.88575   1
   0  -1  -5 295.721 9.04451  26
   0  -1  -6 786.263 22.9407  18
   0  -1  -6 791.568 22.9826  17
   0   1   6 747.880 22.4266  16
   0  -1  -6 752.948 22.3604  16
   0   1   6 775.247 22.1358  22
   0  -1  -6 782.259 22.1701  22
   0   1   6 768.270 23.1818  12
   0  -1  -6 782.151 22.2263  15
   0  -1  -6 750.942 22.8489  29
   0   1   6 794.921 23.3164  28
   0  -1  -6 822.609 23.1424  14
   0   1   6 794.961 23.2253  13
   0   1   6 805.487 23.3288  14
   0  -1  -6 734.240 22.2693  21
   0   1   6 759.542 22.3132  21
   0  -1  -6 753.522 23.5841  20
   0  -1  -6 740.056 22.7292  25
   0  -1  -6 767.410 22.1952   1
   0  -1  -6 761.855 23.4800   9
   0   1   6 772.527 22.5354  26
   0  -1  -6 774.214 22.4702  26
   0  -1  -7 463.062 14.1898  18
   0  -1  -7 486.171 14.2905  17
   0  -1  -7 448.301 13.5926  16
   0   1   7 475.601 14.5909  12
   0   1   7 484.014 14.6151  13
   0  -1  -7 457.501 13.4396  15
   0   1   7 452.074 13.2326   3
   0   1   7 460.117 14.6969  28
   0  -1  -7 475.723 14.1676  29
   0  -1  -7 484.382 15.1195  20
   0  -1  -7 473.829 13.4974  21
   0   1   7 459.830 13.5627  21
   0   1   7 451.489 14.0786  25
   0  -1  -7 459.547 13.9968  25
   0  -1  -7 456.595 14.4032  14
   0   1   7 456.229 14.6590  14
   0  -1  -7 455.721 14.9175   9
   0  -1  -7 449.943 13.6544  26
   0   1   7 468.852 13.7628  26
   0   1   7 437.832 13.2207  22
   0   1   7 451.969 13.2316   2
   0  -1  -8 9.33103 1.57182  18
   0  -1  -8 6.44424 1.69701  17
   0  -1  -8 8.41726 1.13785  16
   0   1   8 14.8205 1.70130  25
   0  -1  -8 9.69754 2.14556  13
   0   1   8 13.3561 2.20969  13
   0  -1  -8 9.11458 0.93424  15
   0  -1  -8 10.8020 1.79531  29
   0   1   8 8.68324 2.21931  28
   0   1   8 9.13552 1.66354  29
   0  -1  -8 8.71009 2.54186  20
   0   1   8 6.85094 1.94869  14
   0  -1  -8 8.73053 2.04291  14
   0  -1  -8 9.09681 1.23300  26
   0   1   8 11.5063 1.29283  26
   0  -1  -8 9.42707 2.33601   9
   0   1   8 7.78197 1.04919  21
   0  -1  -8 9.25631 1.05616  21
   0  -1  -8 8.48315 1.48754  25
   0  -1  -8 6.59049 2.08761  12
   0   1   8 7.73909 2.04449  12
   0   1   9 201.448 7.71408  13
   0   1   9 208.641 7.78413  12
   0  -1  -9 198.869 6.30749  15
   0  -1  -9 201.848 7.11977  29
   0   1   9 195.596 7.82249  28
   0   1   9 186.737 7.71691  14
   0  -1  -9 198.975 6.49860  26
   0   1   9 200.277 6.61241  26
   0  -1  -9 199.443 7.15358  18
   0  -1  -9 194.175 6.34562  21
   0   1   9 199.203 6.45106  21
   0  -1  -9 195.822 6.46685  16
   0  -1  -9 195.702 8.19979  20
   0  -1  -9 200.172 8.15453   9
   0   1   9 205.162 7.34332  29
   0  -1  -9 201.181 6.87278  25
   0   1   9 197.485 7.05519  25
   0   1  10 1605.61 47.6209  14
   0   1  10 1590.65 47.7042  28
   0   1  10 1639.69 47.0602  29
   0  -1 -10 1554.20 45.8482  15
   0   1  10 1578.79 46.0410  21
   0  -1 -10 1585.79 45.8919  21
   0  -1 -10 1584.95 46.0210  16
   0  -1 -10 1596.23 46.0250  26
   0   1  10 1608.07 46.1648  26
   0  -1 -10 1569.42 48.0071   9
   0   1  10 1587.37 47.4999  13
   0   1  10 1567.48 47.4779  12
   0  -1 -10 1561.25 48.1822  20
   0   1  10 1611.83 46.7235  25
   0  -1 -10 1622.55 46.4479  25
   0   1  11 191.343 8.04997  14
   0   1  11 206.993 8.23044  28
   0   1  11 198.139 7.46945  29
   0  -1 -11 180.613 6.21735  15
   0  -1 -11 196.489 6.32243  21
   0   1  11 183.119 6.42255  21
   0  -1 -11 192.355 6.43578  16
   0   1  11 192.947 6.56435  26
   0  -1 -11 199.162 6.44817  26
   0  -1 -11 206.852 8.61226   9
   0   1  11 188.163 7.90590  13
   0   1  11 187.799 7.92163  12
   0  -1 -11 186.537 8.54127  20
   0   1  11 197.261 7.13865  25
   0   1  12 1283.32 39.2407  13
   0   1  12 1263.08 39.1889  12
   0  -1 -12 1224.71 37.1838  15
   0   1  12 1282.59 39.5065  28
   0   1  12 1259.26 39.2984  14
   0  -1 -12 1297.90 37.3536  26
   0   1  12 1271.60 37.5277  26
   0   1  12 1277.23 38.9409  17
   0  -1 -12 1289.70 37.2565  21
   0   1  12 1283.34 37.4659  21
   0  -1 -12 1329.93 37.4225  16
   0  -1 -12 1236.33 39.9682  20
   0  -1 -12 1276.48 39.9509   9
   0   1  12 1292.02 38.6152  29
   0   1  12 1303.76 38.2323  25
   0   1  13 270.262 10.7843  12
   0   1  13 261.622 10.7044  13
   0  -1 -13 267.424 8.68544  15
   0   1  13 266.779 10.8850  28
   0   1  13 287.059 10.9391  14
   0   1  13 279.745 9.07492  26
   0  -1 -13 279.511 8.88423  26
   0   1  13 277.854 10.4320  17
   0   1  13 266.754 8.98646  21
   0  -1 -13 279.963 8.80834  21
   0  -1 -13 274.333 8.92370  16
   0  -1 -13 268.517 11.4949  20
   0  -1 -13 279.077 11.4727   9
   0   1  13 289.743 10.3163  29
   0   1  13 270.313 9.70543  25
   0   1  14 468.400 15.9953  12
   0  -1 -14 426.171 13.3937  15
   0   1  14 422.900 15.9765  28
   0   1  14 426.742 15.9010  14
   0   1  14 438.103 15.8133  13
   0   1  14 452.255 13.8336  26
   0  -1 -14 429.836 13.5700  26
   0   1  14 430.494 15.3603  17
   0  -1 -14 459.604 13.5604  21
   0   1  14 419.125 13.7292  21
   0  -1 -14 452.881 16.6891   9
   0   1  14 453.522 15.1411  29
   0   1  14 441.722 14.6023  25
   0  -1 -14 443.943 13.7032  16
   0  -1 -14 434.218 16.6811  20
   0   1  15 2078.13 61.7701  13
   0   1  15 1999.82 61.7920  14
   0   1  15 2016.65 62.0205  28
   0  -1 -15 2079.11 59.1877  16
   0  -1 -15 1992.79 62.5193   9
   0  -1 -15 1994.71 58.8255  15
   0  -1 -15 2078.58 62.9156  20
   0   1  15 2008.36 60.1913  25
   0   1  15 2053.37 60.8333  29
   0   1  15 2059.19 61.3012  17
   0  -1 -15 2077.07 59.0834  26
   0   1  15 2047.20 59.2900  26
   0   1  15 1997.28 61.6513  12
   0   1  16 584.857 20.9664  13
   0   1  16 570.131 20.9970  14
   0  -1 -16 611.124 17.9851  15
   0  -1 -16 585.709 18.4076  16
   0  -1 -16 596.538 22.1780  20
   0   1  16 633.011 19.5621  25
   0   1  16 592.369 20.4850  17
   0   1  16 608.870 18.5102  26
   0  -1 -16 600.291 18.2864  26
   0   1  16 561.275 21.1261  28
   0   1  16 596.133 21.0170  12
   0  -1 -16 621.893 22.0397   9
   0   1  16 604.798 20.1488  29
   0   1  17 24.0761 4.17646  28
   0   1  17 13.2242 2.99328  29
   0  -1 -17 15.9141 4.28438   9
   0  -1 -17 13.3640 1.83918  26
   0   1  17 11.5074 2.53884  25
   0   1  17 18.1042 3.66905  12
   0   1  17 11.6128 3.54750  13
   0  -1 -17 15.3628 4.33168  20
   0  -1 -17 15.4478 1.45304  15
   0   1  17 15.0625 3.18364  17
   0  -1 -18 139.885 8.88930  20
   0   1  18 129.456 6.27392  25
   0   1  18 131.517 6.98128  29
   0   1  18 123.993 7.70120  13
   0   1  18 127.303 7.97223  28
   0  -1 -18 135.022 4.58935  15
   0  -1 -18 156.572 9.16833   9
   0   1  18 139.780 7.93301  12
   0   1  18 146.894 7.53348  17
   0  -1 -19 329.503 15.2834  20
   0   1  19 340.865 12.2693  25
   0   1  19 347.441 13.1120  29
   0   1  19 322.154 14.0084  13
   0   1  19 315.591 14.3233  28
   0  -1 -19 330.033 10.0007  15
   0   1  19 362.182 13.8679  17
   0   1  19 341.461 14.2231  12
   0  -1 -19 378.676 15.6723   9
   0   1  20 162.149 9.42987  28
   0   1  20 145.272 8.86405  13
   0   1  20 171.344 7.36965  25
   0  -1 -20 155.347 10.1761  20
   0   1  20 152.997 8.37766  17
   0  -1 -20 151.328 9.80880   9
   0   1  20 160.268 8.00455  29
   0   1  20 143.424 8.75380  12
   0  -1 -21-0.79738 4.51967  20
   0   1  21-1.26885 2.58353  25
   0   1  21-0.43059 2.95694  29
   0   1  21-0.59940 3.81078  13
   0   1  21-0.59879 3.65757  12
   0  -1 -21-1.53452 4.48707   9
   0   1  21-1.98289 3.77657  28
   0   1  21 0.51572 3.56086  17
   0  -1 -22 29.4549 6.30769  20
   0   1  22 23.7857 5.36488  28
   0  -1 -22 35.5481 6.28041   9
   0   1  22 31.0138 5.45345  13
   0   1  22 36.6893 5.54472  12
   0   1  22 38.4833 4.83900  17
   0   1  22 35.1792 3.70820  25
   0   1  22 31.9025 4.16061  29
   0   1  23 220.306 12.0352  28
   0   1  23 187.269 11.0350  13
   0   1  23 206.840 8.95971  25
   0  -1 -23 173.238 12.2727  20
   0   1  23 222.677 10.0875  29
   0   1  23 217.703 11.5061  12
   0  -1 -23 225.522 12.9194   9
   0   1  23 227.352 10.8962  17
   0  -1 -24 8.41109 6.09229  20
   0   1  24 2.31960 4.41820  28
   0   1  24 3.55976 3.74814  17
   0  -1 -24-0.89200 5.21684   9
   0   1  24 2.89685 3.49337  29
   0   1  24 4.19533 4.61354  13
   0   1  24 0.69864 4.44208  12
   0   1  24 0.33990 2.75805  25
   0   1  25 1.61851 4.70025  28
   0   1  25 8.19537 3.28475  25
   0   1  25 6.17318 4.00368  17
   0  -1 -25 6.55270 5.83867   9
   0   1  25 7.95974 3.79445  29
   0   1  25 5.84432 5.01999  13
   0   1  25 7.29567 5.04075  12
   0   1  26 153.489 10.9239  28
   0   1  26 159.676 10.8753  13
   0   1  26 177.323 8.00257  25
   0   1  26 164.677 9.80210  17
   0  -1 -26 160.608 12.0067   9
   0   1  26 165.037 9.01623  29
   0   1  26 172.494 11.0743  12
   0  -1 -27 64.6169 8.98164   9
   0   1  27 93.7635 8.73625  13
   0   1  27 107.878 9.02080  12
   0   1  27 89.4292 7.38834  17
   0   1  27 72.6889 8.11206  28
   0   1  27 91.9886 5.73081  25
   0   1  28 60.6383 8.12064  28
   0   1  28 90.2106 8.71856  12
   0   1  28 78.1526 7.23436  17
   0  -1 -28 70.1237 9.36469   9
   0   1  28 79.4676 8.51919  14
   0   1  28 86.1935 8.50419  13
   0   1  29 35.3923 7.39150  28
   0   1  29 29.1677 6.59688  12
   0  -1 -29 27.7919 7.58503   9
   0   1  29 21.1251 6.46415  14
   0   1  29 33.3525 6.70866  13
   0   1  29 30.2483 5.85187  17
   0   1  30 106.786 9.96432  28
   0  -1 -30 109.527 11.3498   9
   0   1  30 90.2236 9.69417  14
   0   1  30 111.858 8.66773  17
   0   1  31 15.5165 6.44807  28
   0  -1 -31 14.3702 7.38963   9
   0   1  31 9.57940 6.10278  14
   0   1  31 15.3685 4.96816  17
   0   1  32 3.91923 6.26970  28
   0  -1 -32 5.58360 7.32423   9
   0   1  32 0.96809 6.19473  14
   0   1  32 3.47269 4.77030  17
   0   1  33 8.85241 6.86906  28
   0   1  33 8.24564 5.05018  17
   0  -1 -33 5.54915 7.19432   9
   0   1  33 11.6697 6.89888  14
   0   2 -32 2.34438 7.65000   9
   0   2 -32 18.7632 8.65815  20
   0   2 -32 10.5276 5.41882  31
   0  -2  32 24.2768 7.55727  13
   0  -2  32 18.8674 7.03532  12
   0  -2  32 10.1670 6.17807  28
   0  -2  32 12.7804 6.14067  14
   0   2 -31 102.407 11.4145   9
   0   2 -31 82.1165 11.2177  20
   0  -2  31 109.940 9.91438  14
   0  -2  31 107.703 9.99434  12
   0  -2  31 118.565 10.2287  13
   0  -2  31 99.9885 10.0955  28
   0   2 -31 108.340 9.26173  31
   0   2 -30 20.8256 8.34420   9
   0  -2  30 14.9609 6.71636  28
   0  -2  30 20.6078 6.59740  14
   0  -2  30 18.2926 4.47898  17
   0   2 -30 17.4576 8.35159  20
   0   2 -30 15.2431 5.71081  31
   0  -2  30 24.0452 7.12823  13
   0  -2  30 15.1249 6.42492  12
   0   2 -29-1.13326 7.01768   9
   0  -2  29-1.95449 5.88577  28
   0  -2  29-0.87941 5.87071  14
   0  -2  29 0.53712 3.98093  17
   0   2 -29-1.14169 7.25842  20
   0  -2  29-4.57225 4.10520  29
   0   2 -29-2.36881 5.14720  31
   0  -2  29 7.89377 5.95646  13
   0  -2  29-4.38118 6.05015  12
   0  -2  28 0.95358 5.53490  28
   0  -2  28 1.71497 5.98524  12
   0   2 -28 7.78858 6.74946   9
   0  -2  28 9.41743 5.68256  14
   0  -2  28-2.57509 6.36221  13
   0  -2  28 4.07350 3.73903  29
   0   2 -28 5.58509 7.01042  20
   0  -2  28 1.59726 4.03889  17
   0  -2  27 7.39340 6.09810  28
   0  -2  27 2.50515 5.34373  12
   0   2 -27 5.38155 6.66568   9
   0  -2  27 5.81466 5.17941  14
   0  -2  27 0.83590 5.41643  13
   0  -2  27 2.53127 3.71780  29
   0   2 -27 1.08225 6.51884  20
   0  -2  27 3.66890 3.84897  17
   0  -2  26 2.42762 5.11216  12
   0   2 -26 4.17533 6.59406   9
   0  -2  26 0.89302 5.56778  28
   0  -2  26-1.00000 3.82698  29
   0  -2  26 12.9552 5.74115  13
   0  -2  26 2.40007 4.95475  14
   0   2 -26-4.18636 6.98714  20
   0  -2  26 6.13651 3.60774  17
   0  -2  25 86.5807 8.10971  12
   0   2 -25 80.4300 9.38010  20
   0  -2  25 56.9650 7.27212  13
   0  -2  25 66.9276 7.82735  28
   0  -2  25 63.3233 5.86307  29
   0  -2  25 59.9734 7.19415  14
   0  -2  25 67.1582 5.79127  17
   0   2 -25 71.0908 9.08983   9
   0   2 -24 331.904 16.3423   9
   0  -2  24 266.365 14.1171  13
   0  -2  24 279.751 14.1851  12
   0  -2  24 275.239 13.8468  14
   0  -2  24 286.432 12.4487  29
   0  -2  24 274.975 12.1324  17
   0  -2  24 254.914 14.1214  28
   0   2 -23 208.820 13.3510   9
   0  -2  23 220.912 12.6745  28
   0  -2  23 226.099 12.2770  13
   0  -2  23 249.629 12.7823  12
   0  -2  23 239.446 10.8025  29
   0  -2  23 245.333 10.7859  17
   0  -2  23 230.827 12.2749  14
   0  -2  22 43.8336 5.89163  12
   0  -2  22 35.1389 5.42321  14
   0  -2  22 27.4891 4.16805  29
   0  -2  22 41.0251 6.12323  28
   0   2 -22 28.8072 5.89332   9
   0   2 -22 39.8038 3.46884  15
   0  -2  22 44.2491 6.08217  19
   0  -2  22 40.9222 4.48660  17
   0  -2  22 48.6583 6.17741  13
   0  -2  21 46.1784 6.20390  12
   0  -2  21 30.1150 5.18593  14
   0  -2  21 34.3545 5.12227  19
   0  -2  21 25.4026 5.35775  13
   0   2 -21 26.4082 5.76655   9
   0   2 -21 23.7153 3.04183  15
   0  -2  21 36.7761 4.14321  17
   0  -2  21 38.1072 5.54255  28
   0  -2  21 34.2753 4.06078  29
   0  -2  20 39.4900 5.36271  12
   0  -2  20 21.8166 4.63458  14
   0  -2  20 40.9634 5.23204  19
   0  -2  20 42.0190 5.46157  13
   0  -2  20 32.0535 3.79624  17
   0   2 -20 28.9086 5.73499   9
   0   2 -20 40.5150 3.52109  15
   0  -2  20 34.3913 2.70608  25
   0  -2  20 28.0215 4.85240  28
   0  -2  20 32.4129 3.99676  29
   0  -2  19 529.906 20.1846  12
   0  -2  19 514.290 19.8592  14
   0  -2  19 512.737 19.7725  19
   0  -2  19 544.176 20.3849  13
   0  -2  19 527.127 18.3911  17
   0   2 -19 551.258 21.4202   9
   0   2 -19 525.060 17.7055  15
   0  -2  19 531.097 16.6707  25
   0  -2  19 533.532 20.5114  28
   0  -2  19 517.363 18.5662  29
   0  -2  18 86.3365 6.55000  12
   0  -2  18 88.8742 6.34652  14
   0  -2  18 88.8221 6.31238  19
   0  -2  18 73.6508 6.30342  13
   0  -2  18 86.5482 5.22992  17
   0   2 -18 84.1787 7.24595   9
   0   2 -18 73.2478 4.61836  15
   0  -2  18 82.4884 3.95883  25
   0  -2  18 75.3553 6.35121  28
   0  -2  18 67.0854 5.04501  29
   0  -2  17 7.22789 3.68447  12
   0  -2  17 4.33675 2.90894  14
   0   2 -17 6.40000 2.38679  15
   0  -2  17 10.7741 3.63728  19
   0  -2  17 11.8682 4.12441  13
   0  -2  17 4.56657 2.35648  17
   0   2 -17 5.79637 3.82824   9
   0  -2  17 6.67610 1.80932  25
   0  -2  17 9.27976 2.75044  29
   0  -2  17 9.33908 3.60828  28
   0  -2  16-1.33736 2.94110  14
   0  -2  16-0.96535 3.20340  12
   0   2 -16 0.33102 1.37349  26
   0   2 -16-0.85886 2.28561  15
   0  -2  16 1.74694 3.32715  19
   0  -2  16-0.48179 3.32655  13
   0  -2  16 3.33060 2.36765  17
   0   2 -16-3.00260 3.66807   9
   0  -2  16 1.35900 1.58643  25
   0  -2  16 1.00922 2.45770  29
   0  -2  16 2.04826 3.23455  28
   0  -2  15 53.1816 4.48091  14
   0  -2  15 59.7871 4.99560  12
   0   2 -15 48.3681 2.59640  26
   0   2 -15 51.9636 3.71860  15
   0  -2  15 52.0988 4.62876  19
   0  -2  15 50.2539 4.81686  13
   0  -2  15 45.2376 3.64660  17
   0   2 -15 60.1095 5.58913   9
   0  -2  15 45.4000 2.78129  25
   0  -2  15 55.4378 4.82848  28
   0  -2  15 52.6544 4.09982  29
   0  -2  14 441.249 16.5847  13
   0  -2  14 453.118 16.2935  14
   0  -2  14 453.905 15.3213  17
   0  -2  14 471.058 16.7515  12
   0   2 -14 451.563 14.0086  26
   0   2 -14 439.076 15.3762  15
   0  -2  14 461.705 16.4226  19
   0   2 -14 473.952 17.5842   9
   0   2 -14 455.981 14.4622  18
   0  -2  14 455.651 14.2092  25
   0  -2  14 460.018 16.8447  28
   0  -2  14 460.937 15.6691  29
   0  -2  13 131.783 6.75820  13
   0  -2  13 111.666 6.10237  14
   0   2 -13 121.594 4.48650  26
   0  -2  13 115.164 5.43345  17
   0  -2  13 121.360 6.61658  12
   0   2 -13 111.653 5.62013  15
   0  -2  13 137.961 6.64626  19
   0   2 -13 129.995 4.91365  18
   0  -2  13 114.680 5.74337  29
   0  -2  13 119.099 6.53117  28
   0   2 -13 121.634 4.49518  25
   0  -2  13 121.171 4.66383  25
   0   2 -13 128.201 7.24543   9
   0   2 -12 626.138 18.7399  18
   0  -2  12 636.865 19.4704  17
   0  -2  12 552.338 17.7404   4
   0   2 -12 618.807 17.7044   3
   0   2 -12 633.665 18.3699  25
   0  -2  12 642.730 18.5291  25
   0  -2  12 647.992 20.7930  13
   0  -2  12 624.616 20.3350  14
   0   2 -12 645.951 18.4194  26
   0  -2  12 664.944 20.8795  12
   0  -2  12 599.187 17.8045   4
   0   2 -12 625.234 17.7076   2
   0   2 -12 629.637 21.4111   9
   0  -2  12 666.168 19.9337  29
   0  -2  12 613.909 20.7145  28
   0   2 -12 609.638 19.7797  15
   0  -2  12 653.456 20.5610  19
   0   2 -11 347.432 10.9972  18
   0   2 -11 345.856 13.3077   9
   0  -2  11 352.433 11.6290  17
   0   2 -11 361.832 10.2963   3
   0  -2  11 329.010 12.5690  13
   0  -2  11 367.578 12.4777  14
   0  -2  11 340.174 10.3745   1
   0   2 -11 356.328 10.7760  26
   0  -2  11 334.567 12.6140  12
   0  -2  11 346.357 10.7872  25
   0   2 -11 337.391 10.6753  25
   0   2 -11 357.151 10.2977   2
   0  -2  11 321.215 11.6016  15
   0   2 -11 343.521 11.9902  15
   0  -2  11 344.120 12.4668  19
   0  -2  11 328.693 10.3953   4
   0  -2  11 335.337 12.6583  28
   0   2 -10 90.8250 3.38653  25
   0  -2  10 93.7130 3.50193  25
   0   2 -10 86.1017 4.08548  21
   0  -2  10 89.5545 3.31368   4
   0  -2  10 86.2341 4.73086  19
   0   2 -10 85.6437 3.59883  18
   0  -2  10 98.0139 4.17639  17
   0   2 -10 94.2108 3.18193   3
   0   2 -10 89.1623 3.48660  26
   0  -2  10 91.1879 5.00719  28
   0   2 -10 92.1769 4.57103  15
   0  -2  10 89.5935 4.31676  15
   0  -2  10 95.0686 5.02421  12
   0  -2  10 104.769 4.92038  11
   0  -2  10 85.3860 4.60396  10
   0   2 -10 94.5087 3.14712  22
   0   2 -10 93.6101 5.53474   9
   0   2 -10 95.0918 3.19060   2
   0   2 -10 88.6788 4.27767  23
   0  -2  10 97.1415 5.08372  13
   0  -2  10 94.1792 4.74637  14
   0  -2  10 89.1774 3.26070   1
   0   2  -9 285.436 8.54063  22
   0  -2   9 286.228 10.1795  19
   0   2  -9 275.254 8.86097  18
   0  -2   9 266.938 9.26745  17
   0   2  -9 286.246 8.56290   3
   0  -2   9 285.086 10.0177  14
   0   2  -9 283.385 8.62591  25
   0  -2   9 281.378 8.71210  25
   0   2  -9 262.583 9.55197  23
   0  -2   9 296.906 10.1093  11
   0  -2   9 262.807 10.1748  12
   0  -2   9 281.152 10.3362  13
   0   2  -9 287.636 8.56944   2
   0   2  -9 252.926 9.75431  15
   0  -2   9 278.463 9.65010  15
   0  -2   9 278.569 8.67878   1
   0  -2   9 308.147 10.1645  10
   0  -2   9 275.295 8.62570  22
   0   2  -9 285.704 9.45053  21
   0  -2   9 261.984 10.2253  28
   0   2  -9 280.829 8.79719  26
   0   2  -8 2548.46 73.9506  21
   0   2  -8 2612.60 73.2037   2
   0   2  -8 2573.34 73.1992   3
   0  -2   8 2628.34 74.6474  19
   0   2  -8 2620.47 74.2575  19
   0   2  -8 2503.10 73.3246  18
   0  -2   8 2568.16 73.7547  17
   0  -2   8 2518.50 74.4107  14
   0   2  -8 2651.49 74.2585  24
   0   2  -8 2552.08 74.1239  23
   0  -2   8 2530.52 74.7400  28
   0  -2   8 2654.58 74.5230  10
   0   2  -8 2597.85 74.2309  10
   0   2  -8 2594.07 74.2168  11
   0  -2   8 2543.73 73.2031  25
   0   2  -8 2487.92 73.1232  25
   0  -2   8 2582.00 74.7948  13
   0  -2   8 2505.35 73.2643  22
   0   2  -8 2611.86 73.1775  22
   0  -2   8 2676.49 74.5304  11
   0  -2   8 2497.34 74.7334  12
   0  -2   8 2507.26 73.3201   1
   0   2  -8 2447.75 73.3135  26
   0  -2   8 2595.31 74.2380  15
   0   2  -8 2574.81 74.4985  15
   0   2  -7 0.12844 0.82842  22
   0   2  -7-0.89029 1.45682  23
   0   2  -7-0.61955 1.80823  19
   0  -2   7-0.18887 1.88889  19
   0   2  -7 0.13218 0.84585  18
   0  -2   7 1.73792 1.19807  17
   0  -2   7 0.50150 1.48368  14
   0  -2   7 0.22644 0.83308  22
   0   2  -7 0.54074 1.40018  21
   0  -2   7-1.83225 1.80089  13
   0   2  -7 1.50376 1.63158   6
   0   2  -7 0.65742 1.71048  27
   0   2  -7-0.14906 1.76649  10
   0   2  -7-0.46115 1.55709  24
   0   2  -7 0.51996 0.98450   1
   0  -2   7 1.06249 1.00374   1
   0   2  -7 1.33709 1.73443  11
   0  -2   7 0.87876 1.56499  10
   0   2  -7 3.00111 1.74758   8
   0   2  -7 0.99735 0.77756  25
   0   2  -7 1.11857 1.63269  15
   0  -2   7 1.76751 1.64402  15
   0  -2   7 1.83634 1.89244  12
   0  -2   7 0.52492 1.63750  11
   0  -2   6 418.988 13.2583  19
   0   2  -6 399.218 12.1483  18
   0  -2   6 410.607 12.4562  17
   0   2  -6 419.044 13.1136   8
   0  -2   6 379.226 12.9087  14
   0   2  -6 405.106 12.3055  22
   0  -2   6 405.547 12.4094  22
   0   2  -6 426.230 12.9767  23
   0   2  -6 397.417 13.0156  27
   0  -2   6 415.076 13.3574  13
   0   2  -6 414.729 12.9009  21
   0  -2   6 418.596 13.1157  11
   0  -2   6 423.444 13.3941  12
   0   2  -6 448.911 13.2034   6
   0   2  -6 413.999 13.0056  24
   0  -2   6 405.784 12.4659   1
   0   2  -6 413.089 12.5290   1
   0   2  -6 413.155 12.0742  25
   0   2  -6 408.282 12.9062  10
   0   2  -6 414.850 12.9627  11
   0  -2   6 423.402 13.1272  10
   0  -2   6 398.186 13.0374  15
   0   2  -6 418.416 13.3147  15
   0   2  -5 18.8170 1.70632  21
   0   2  -5 18.7206 0.96464  18
   0  -2   5 17.1462 1.18567  17
   0  -2   5 19.9084 1.35177  22
   0   2  -5 18.8399 1.67394  23
   0   2  -5 22.8925 1.34746  22
   0   2  -5 18.8546 1.71963  11
   0  -2   5 19.8964 1.72694  10
   0   2  -5 21.0763 1.84107   6
   0   2  -5 22.7328 1.97730  13
   0  -2   5 16.6089 1.84116  13
   0   2  -5 20.2150 0.99090  25
   0  -2   5 19.0905 1.87554  19
   0  -2   5 19.0259 1.89622  15
   0   2  -5 17.1538 1.83543  15
   0  -2   5 18.8802 1.41155   1
   0   2  -5 24.1068 1.55082   1
   0   2  -5 17.9671 1.72569  24
   0   2  -5 21.9177 1.73292  10
   0   2  -5 21.4088 1.86550   8
   0  -2   5 20.8607 1.73213  11
   0  -2   5 16.7847 1.84022  12
   0   2  -5 18.9723 1.87886  12
   0   2  -4 969.080 27.8894   8
   0  -2   4 853.538 27.1430  17
   0   2  -4 964.192 27.4088  22
   0  -2   4 921.319 27.4786  22
   0   2  -4 966.833 28.1620  15
   0   2  -4 963.778 27.8043  24
   0  -2   4 973.153 27.9948  13
   0   2  -4 929.606 27.0224  25
   0   2  -4 975.767 27.9103   6
   0   2  -4 938.417 27.6277   1
   0  -2   4 923.118 27.5482   1
   0   2  -4 958.088 27.9388  31
   0  -2   4 984.447 27.9332  19
   0   2  -4 951.883 27.8080  21
   0  -2   4 989.350 27.8169  10
   0  -2   4 974.927 27.7923  11
   0  -2   4 983.756 28.0115  12
   0   2  -3 2758.66 79.0670   8
   0  -2   3 2787.90 79.1558   8
   0   2  -3 2723.95 78.9324   1
   0   2  -3 2753.85 79.0213  21
   0  -2   3 2790.66 79.1281  12
   0   2  -3 2833.33 79.0945   6
   0  -2   3 2717.58 79.1327   6
   0   2  -3 2786.22 78.7295  22
   0   2  -3 2614.08 78.9533  24
   0  -2   3 2771.31 78.9197  27
   0  -2   3 2728.73 78.8953  11
   0   2  -3 2695.18 79.2933  15
   0  -2   3 2796.37 79.0558  19
   0  -2   3 2743.00 79.1059  13
   0  -2   3 2744.11 78.8916  10
   0   2  -3 2735.76 79.0759  31
   0   2  -2 3.27741 1.09684   1
   0  -2   2 3.00750 0.99260  11
   0  -2   2 2.47001 1.26981  15
   0   2  -2 3.07595 1.26793  15
   0  -2   2 3.35395 1.11789  31
   0   2  -2 2.01389 1.10285  31
   0  -2   2 2.80710 1.30885   6
   0   2  -2 0.96502 0.87042   6
   0   2  -2 1.92544 0.94696  22
   0   2  -2 1.54588 0.88248   8
   0  -2   2 2.60064 1.36981   8
   0   2  -2 2.31443 1.08514  24
   0   2  -2 2.55024 1.16939  21
   0  -2   2 3.04016 1.25319  19
   0  -2   2 2.56434 0.90693  27
   0   2  -2 4.01103 1.13365  30
   0  -2   2 2.08013 0.98755  10
   0  -2   1 46.4330 1.65911  27
   0   2  -1 54.2251 2.22799   1
   0  -2   1 53.2212 2.06091  31
   0  -2   1 49.9320 1.97215  30
   0   2  -1 47.0391 2.03418  31
   0   2  -1 51.9610 2.39075  15
   0  -2   1 44.8795 2.16750  15
   0  -2   1 50.2171 1.89448  11
   0   2  -1 45.4784 1.95772  30
   0   2  -1 52.7750 1.94289  22
   0  -2   1 47.7733 1.97024  22
   0  -2   1 50.0786 2.14155  24
   0   2  -1 49.9996 2.05651  24
   0  -2   1 52.9790 1.91724  10
   0   2   0 10355.4 304.677  15
   0  -2   0 10361.9 304.617  15
   0   2   0 10639.0 304.466  22
   0  -2   0 10371.3 304.531  22
   0  -2   0 10379.9 304.601   1
   0   2   0 10967.5 304.671   1
   0   2   0 10822.0 304.524  24
   0  -2   0 10599.5 304.586  24
   0  -2   0 10751.8 304.112  27
   0  -2   0 11024.0 304.466  31
   0   2   0 10893.3 304.521  31
   0  -2   0 11008.4 304.645   8
   0   2   0 10666.1 304.534   8
   0  -2   0 10929.5 304.444  20
   0   2   0 10650.3 304.103  17
   0   2   0 10285.3 304.464  30
   0  -2   0 10978.0 304.433  30
   0  -2   0 11041.7 304.639   6
   0   2   0 10478.4 304.529   6
   0  -2  -1 899.186 27.3212   8
   0   2   1 926.376 27.2624   8
   0   2   1 920.573 27.2577   6
   0  -2  -1 930.699 27.2354  15
   0   2   1 942.544 27.3811   1
   0  -2  -1 916.652 27.3309   1
   0   2   1 953.203 27.1763  22
   0  -2  -1 869.953 27.1999  22
   0  -2  -1 876.894 27.3155   6
   0  -2  -1 948.339 27.3700  24
   0   2   1 947.042 27.2898  24
   0  -2  -1 966.154 27.2129  31
   0   2   1 952.977 27.2694  31
   0   2   1 923.038 27.0106  17
   0   2   1 932.067 27.2119  30
   0  -2  -1 942.954 27.1609  30
   0   2   1 944.897 26.9350  14
   0  -2  -1 974.448 26.9850   9
   0  -2  -1 941.358 27.2419  20
   0   2   2 7005.83 204.081  17
   0  -2  -2 7123.20 204.033  15
   0  -2  -2 7156.09 204.267  20
   0  -2  -2 7117.40 204.288   6
   0   2   2 7241.10 204.245   6
   0   2   2 6969.53 204.192  31
   0  -2  -2 7287.03 204.136  31
   0   2   2 7134.21 203.996  14
   0  -2  -2 7077.96 204.140  22
   0  -2  -2 7075.41 204.200   1
   0  -2  -2 6998.74 204.292   8
   0   2   2 7383.94 204.259   8
   0   2   2 6988.77 204.165  30
   0  -2  -2 7265.64 204.121  30
   0  -2  -2 7325.55 203.991   9
   0   2   2 7424.12 204.155  25
   0  -2  -3 4659.15 132.463   9
   0  -2  -3 4613.08 132.208  15
   0   2   3 4549.55 132.453  14
   0  -2  -3 4705.14 132.414  22
   0  -2  -3 4643.10 132.496  30
   0   2   3 4553.99 132.535  25
   0  -2  -3 4700.80 132.747  20
   0  -2  -3 4647.57 132.484  31
   0   2   3 4832.64 132.499  28
   0   2   3 4601.60 132.524  17
   0  -2  -3 4522.84 132.452   1
   0   2   4 768.314 22.0444  16
   0   2   4 783.307 21.9949  15
   0   2   4 785.296 22.5401  28
   0   2   4 760.866 22.5632  14
   0   2   4 778.364 21.8468   7
   0  -2  -4 701.631 21.8184   7
   0  -2  -4 755.362 22.4977  30
   0  -2  -4 795.352 22.4827  29
   0  -2  -4 762.642 21.9956  15
   0   2   4 766.594 22.1805  22
   0  -2  -4 749.517 22.2436  22
   0  -2  -4 776.994 22.5571  18
   0  -2  -4 763.990 22.3233   1
   0  -2  -4 775.884 22.6367   9
   0  -2  -4 787.999 22.8992  20
   0   2   4 745.853 22.5776  17
   0  -2  -4 753.977 22.4503  17
   0   2   4 686.936 22.5349  25
   0   2   5 235.141 8.16452  17
   0  -2  -5 244.788 8.01439  17
   0   2   5 244.979 7.49405  16
   0  -2  -5 243.322 7.44218  16
   0   2   5 240.076 8.14179  28
   0   2   5 242.681 8.20801  14
   0  -2  -5 242.061 7.37452   7
   0  -2  -5 249.530 8.01037  29
   0  -2  -5 247.703 7.34374  15
   0  -2  -5 248.712 7.93641  25
   0  -2  -5 253.552 8.56710  20
   0  -2  -5 260.854 8.13952  18
   0  -2  -5 242.953 7.73115   1
   0   2   5 239.033 7.78737   1
   0  -2  -5 243.316 8.27169   9
   0   2   5 245.063 7.58818  22
   0  -2  -5 236.769 7.64318  22
   0  -2  -6 863.678 25.3743   1
   0   2   6 865.021 25.4416   1
   0  -2  -6 870.273 25.8997  18
   0  -2  -6 876.008 25.8468  17
   0   2   6 855.762 26.0772  17
   0  -2  -6 868.496 25.1513  16
   0   2   6 860.171 25.2006  16
   0   2   6 846.461 26.0871  28
   0   2   6 870.363 26.1404  14
   0   2   6 876.968 26.0538  13
   0  -2  -6 894.961 25.2164   7
   0   2   6 859.570 25.5397  26
   0  -2  -6 902.170 26.5395  20
   0  -2  -6 861.431 24.9522  15
   0   2   6 874.514 25.2454  22
   0  -2  -6 874.325 25.3302  22
   0   2   6 869.187 25.0661  21
   0   2   6 852.615 26.0170  12
   0  -2  -6 836.396 26.2102   9
   0   2   6 842.447 26.0298   9
   0  -2  -6 863.736 25.4395  26
   0  -2  -6 879.533 25.7358  25
   0  -2  -6 848.906 25.7754  29
   0  -2  -7 244.039 8.25664  18
   0  -2  -7 247.251 8.26303  17
   0   2   7 245.885 8.46127  17
   0   2   7 238.331 7.51491  16
   0  -2  -7 245.632 7.47225  16
   0  -2  -7 241.838 7.76402  26
   0   2   7 250.416 7.89025  26
   0  -2  -7 248.445 7.62376   7
   0  -2  -7 241.837 8.38795  28
   0   2   7 235.294 8.52871  28
   0   2   7 231.611 8.53579  14
   0   2   7 243.265 8.49896  13
   0   2   7 238.057 7.65916   1
   0  -2  -7 225.708 7.57490   1
   0  -2  -7 253.468 8.07574  25
   0   2   7 240.176 7.48490  22
   0  -2  -7 233.669 7.55335  22
   0   2   7 242.484 7.36467  21
   0   2   7 230.725 8.51200   9
   0  -2  -7 251.467 8.82061   9
   0  -2  -7 255.726 9.06948  20
   0   2   7 241.548 8.50893  12
   0  -2  -7 234.872 8.31852  12
   0  -2  -7 245.881 8.37180  13
   0  -2  -7 252.348 8.19291  29
   0  -2  -8 336.414 11.8847  20
   0  -2  -8 305.587 10.1184   1
   0  -2  -8 315.630 10.9367  18
   0   2   8 326.230 11.2552  17
   0   2   8 329.849 10.1737  16
   0  -2  -8 326.914 10.0912  16
   0  -2  -8 346.555 10.7979  25
   0  -2  -8 334.760 10.8708  29
   0   2   8 323.406 11.3345  28
   0  -2  -8 341.613 11.1946  28
   0  -2  -8 349.799 11.1866  12
   0  -2  -8 341.634 10.3638   7
   0   2   8 323.568 11.2457  13
   0   2   8 328.173 11.3733  14
   0   2   8 330.096 10.5246  26
   0  -2  -8 348.297 10.4290  26
   0  -2  -8 336.775 11.6638   9
   0   2   8 340.530 11.4134   9
   0   2   8 336.605 10.0069  21
   0  -2  -8 339.207 11.1343  13
   0   2   8 340.828 11.3186  12
   0  -2  -8 333.525 10.1373  22
   0   2   8 331.075 10.0330  22
   0  -2  -9 2728.60 77.1086  25
   0  -2  -9 2676.91 78.2212   9
   0  -2  -9 2701.53 76.3824   1
   0  -2  -9 2689.02 76.4099  16
   0   2   9 2635.56 76.4963  16
   0   2   9 2692.38 77.4912  29
   0   2   9 2687.12 77.8256  13
   0   2   9 2770.98 78.0665  14
   0  -2  -9 2726.10 76.7398   7
   0   2   9 2711.31 77.9766  28
   0  -2  -9 2712.07 77.2549  29
   0  -2  -9 2649.09 76.3299  22
   0   2   9 2668.15 76.3068  21
   0   2   9 2640.94 76.2644   3
   0   2   9 2703.08 77.8388  12
   0   2   9 2675.37 77.3452  25
   0  -2  -9 2614.58 78.4944  20
   0   2   9 2692.16 76.2434  22
   0  -2  -9 2647.38 76.6678  26
   0   2   9 2599.23 76.8532  26
   0   2   9 2557.73 76.2506   2
   0  -2 -10 4586.17 133.496   9
   0  -2 -10 4715.13 131.231   1
   0  -2 -10 4580.82 131.408  16
   0   2  10 4650.50 132.638  29
   0   2  10 4560.34 133.158  14
   0   2  10 4568.31 132.947  13
   0  -2 -10 4703.13 131.796   7
   0   2  10 4711.58 133.190  28
   0   2  10 4628.01 131.308  21
   0   2  10 4501.91 131.129   3
   0   2  10 4651.49 132.984  12
   0   2  10 4720.12 132.478  25
   0   2  10 4568.60 131.114  22
   0  -2 -10 4585.92 131.662  26
   0   2  10 4642.36 131.841  26
   0   2  10 4501.74 131.129   2
   0  -2 -10 4600.00 133.737  20
   0  -2 -11 5.40990 2.54195   9
   0  -2 -11 2.64168 0.74631   1
   0  -2 -11 1.43352 1.01161  16
   0   2  11 2.02987 0.91157  21
   0   2  11 1.49612 2.01014  28
   0   2  11 0.60483 1.96032  14
   0  -2 -11 2.17024 1.26347   7
   0  -2 -11 4.82279 2.47740  20
   0   2  11 2.46205 0.74333   3
   0   2  11 3.41906 1.37277  26
   0   2  11 2.27326 0.73091   2
   0  -2 -11 2.09911 1.26924  26
   0   2  11 2.48040 1.67808  25
   0   2  11 3.86460 2.03721  13
   0   2  11 1.65455 1.91541  12
   0   2  11 5.29686 1.78670  29
   0  -2 -11 1.33270 0.79627   4
   0   2  12 485.044 15.2690  25
   0  -2 -12 487.879 14.0812  16
   0   2  12 477.189 13.9869  21
   0   2  12 444.774 16.0163  28
   0   2  12 479.412 16.1670  14
   0   2  12 470.033 15.9416  13
   0  -2 -12 479.558 14.5799   7
   0  -2 -12 471.266 16.4961   9
   0  -2 -12 458.891 13.4185   4
   0   2  12 455.191 13.4312   3
   0  -2 -12 457.183 16.7296  20
   0  -2 -12 450.976 13.4705   4
   0   2  12 455.755 13.4357   2
   0   2  12 463.466 15.8836  12
   0   2  12 482.156 15.5104  29
   0  -2 -12 474.106 14.2984  26
   0   2  12 443.176 14.5042  26
   0   2  13 51.9667 3.63822  29
   0   2  13 47.2475 3.91130  14
   0   2  13 53.7074 4.14285  13
   0   2  13 55.0312 4.33744  28
   0   2  13 45.8761 2.30629  21
   0  -2 -13 58.2162 4.70225   9
   0   2  13 51.6526 3.98318  12
   0  -2 -13 38.0856 4.35243  20
   0  -2 -13 47.9515 2.44153  16
   0  -2 -13 44.5773 2.57392  26
   0   2  13 49.8052 2.80086  26
   0   2  13 50.4132 3.35992  25
   0   2  14 341.145 12.1932  29
   0   2  14 350.985 12.8496  13
   0   2  14 318.182 12.8384  14
   0   2  14 334.025 12.9538  28
   0   2  14 329.663 10.4693  21
   0  -2 -14 337.105 13.3781   9
   0  -2 -14 317.004 13.6185  20
   0  -2 -14 341.147 10.5463  16
   0   2  14 335.138 10.9909  26
   0  -2 -14 330.693 10.7593  26
   0   2  14 340.450 12.8035  12
   0   2  14 324.205 11.7865  25
   0   2  15 809.112 26.1602  13
   0   2  15 761.005 26.1657  14
   0   2  15 732.702 25.6320  17
   0   2  15 779.822 25.3383  29
   0   2  15 800.079 26.4623  28
   0   2  15 794.241 23.4510  21
   0   2  15 791.590 24.9478  25
   0  -2 -15 785.296 23.5170  16
   0  -2 -15 785.519 26.8993   9
   0   2  15 807.490 26.1822  12
   0  -2 -15 779.067 27.1257  20
   0   2  15 805.605 23.9861  26
   0   2  16 44.3854 3.92363  29
   0   2  16 45.3304 4.71496  14
   0   2  16 58.3602 4.91390  13
   0  -2 -16 46.1150 2.66347  16
   0  -2 -16 43.7446 5.20367   9
   0   2  16 46.8842 2.96973  26
   0   2  16 49.2085 4.38489  17
   0  -2 -16 46.9565 5.11464  20
   0   2  16 48.9379 4.71420  12
   0   2  16 56.1147 5.00896  28
   0   2  16 51.0077 3.84108  25
   0   2  17 179.208 8.30879  29
   0   2  17 182.226 9.21137  14
   0   2  17 177.755 9.01507  13
   0  -2 -17 171.003 6.50144  16
   0   2  17 191.383 6.90851  26
   0   2  17 188.186 8.01610  25
   0  -2 -17 205.589 10.2228   9
   0   2  17 179.123 9.31780  28
   0   2  17 185.478 8.82645  17
   0   2  17 194.078 9.31783  12
   0  -2 -17 181.768 9.89608  20
   0   2  18 1306.78 37.6121  26
   0   2  18 1271.88 39.5182  29
   0   2  18 1264.74 40.4859  13
   0   2  18 1178.55 40.5788  14
   0   2  18 1281.60 38.8920  25
   0  -2 -18 1212.70 41.3618   9
   0   2  18 1216.32 40.7114  28
   0   2  18 1251.03 40.0992  17
   0   2  18 1288.69 40.5463  12
   0  -2 -18 1253.84 41.8888  20
   0   2  19 96.4406 4.61563  26
   0   2  19 103.853 5.80717  25
   0  -2 -19 115.972 8.21971   9
   0   2  19 107.860 7.42256  28
   0   2  19 108.532 7.27874  14
   0   2  19 113.729 7.31255  13
   0   2  19 122.440 7.08868  17
   0  -2 -19 97.8766 8.30241  20
   0   2  19 114.092 6.53437  29
   0   2  19 103.160 7.14026  12
   0  -2 -20 33.7507 5.71135  20
   0  -2 -20 37.3003 5.50709   9
   0   2  20 27.6115 4.56564  28
   0   2  20 23.8112 4.71056  14
   0   2  20 21.1798 3.93570  17
   0   2  20 24.8159 3.41113  25
   0   2  20 25.6551 3.74557  29
   0   2  20 28.4065 4.78553  12
   0   2  20 23.4133 4.49459  13
   0  -2 -21 16.6441 5.29926  20
   0   2  21 6.79283 2.88114  25
   0  -2 -21 15.5885 5.24396   9
   0   2  21 7.16484 3.98957  28
   0   2  21 13.5854 4.22741  14
   0   2  21 15.7700 3.90615  17
   0   2  21 8.26478 4.13078  12
   0   2  21 9.45344 4.17778  13
   0   2  21 9.69093 3.27811  29
   0   2  22 74.3722 5.20378  25
   0  -2 -22 92.1614 8.20603   9
   0   2  22 55.0746 6.22117  28
   0   2  22 82.9084 7.19449  14
   0   2  22 61.8327 6.39592  13
   0   2  22 82.4836 6.71751  17
   0  -2 -22 82.2020 8.51456  20
   0   2  22 73.0280 6.76061  12
   0   2  22 71.2317 5.54032  29
   0   2  23 45.8051 4.38926  25
   0  -2 -23 46.6313 7.07802   9
   0   2  23 36.9840 5.61851  28
   0   2  23 41.8526 5.75857  14
   0   2  23 41.4246 6.13695  13
   0   2  23 44.9355 5.23907  17
   0  -2 -23 54.8789 7.64398  20
   0   2  23 47.3118 5.73733  12
   0   2  23 44.3607 4.84992  29
   0  -2 -24 63.4586 8.16953   9
   0   2  24 40.7062 6.35322  13
   0   2  24 48.7394 6.51165  28
   0  -2 -24 48.1547 7.76818  20
   0   2  24 62.0916 6.11510  17
   0   2  24 50.2930 4.66395  25
   0   2  24 50.3327 6.07166  12
   0  -2 -25 1.82408 5.45426   9
   0   2  25-0.72125 4.67352  13
   0   2  25-0.79700 5.00232  28
   0  -2 -25 10.6735 6.84424  20
   0   2  25 6.51346 3.97946  17
   0   2  25 3.13908 3.08249  25
   0   2  25 2.88337 4.84075  12
   0  -2 -26 65.7954 8.39133   9
   0   2  26 63.8139 7.38285  13
   0  -2 -26 91.1563 9.46386  20
   0   2  26 65.6215 7.77628  28
   0   2  26 62.7869 6.67860  17
   0   2  26 70.8535 5.36555  25
   0   2  26 81.0357 7.76431  12
   0   2  27 30.2024 6.43797  28
   0   2  27 29.9009 5.57806  17
   0   2  27 25.5254 4.08512  25
   0  -2 -28 3.25113 6.93385  20
   0   2  28-3.56735 5.95368  28
   0   2  28 2.85521 4.62463  17
   0   2  28 1.16055 3.28338  25
   0  -2 -28 5.09452 6.47784   9
   0  -2 -29 16.7341 7.15901  20
   0   2  29 24.0046 5.69055  17
   0   2  29 14.6747 6.18267  28
   0  -2 -29 21.0054 7.27249   9
   0  -2 -30 232.726 15.7820  20
   0   2  30 240.387 14.3454  28
   0   2  30 238.366 13.0567  17
   0  -2 -30 220.697 14.8974   9
   0   2  31 0.95523 6.03469  28
   0   2  31 2.96831 5.09676  17
   0  -2 -31 8.68706 7.37495   9
   0   2  32 0.96493 6.09529  28
   0   2  32-0.74225 5.06908  17
   0  -2 -32 6.52438 6.86885   9
   0   2  33 8.83027 6.47662  14
   0  -2 -33 2.18066 7.02336   9
   0   2  33 13.5615 6.12250  28
   0   2  33 5.13330 5.56571  17
   0   3 -32 12.8490 8.15310  20
   0  -3  32 6.17257 6.02288  14
   0  -3  32 11.2701 6.72008  28
   0   3 -32 2.45413 5.46206  31
   0  -3  32-2.72679 6.34457  12
   0  -3  32-2.72884 6.31549  13
   0   3 -32 7.04454 7.32021   9
   0   3 -31 8.19712 7.95882  20
   0  -3  31 13.2151 6.31817  14
   0  -3  31 16.3439 6.90531  28
   0   3 -31 12.2785 5.63007  31
   0  -3  31 11.8383 6.62810  12
   0  -3  31 7.29202 6.16343  13
   0   3 -31 8.25715 7.64881   9
   0  -3  30 68.8514 8.58930  13
   0  -3  30 55.5690 8.41935  28
   0   3 -30 70.0550 8.08793  31
   0   3 -30 64.9212 9.85887  20
   0  -3  30 76.6730 8.48637  14
   0  -3  30 50.6817 8.20170  12
   0   3 -30 51.2563 9.50652   9
   0  -3  29 99.3301 9.75904  13
   0  -3  29 116.242 10.2856  28
   0  -3  29 108.088 9.49128  14
   0   3 -29 100.342 8.93807  31
   0   3 -29 113.308 11.4437  20
   0  -3  29 82.4620 6.98668  29
   0  -3  29 102.806 9.83467  12
   0   3 -29 106.138 11.2572   9
   0  -3  28 11.4075 6.23285  12
   0  -3  28 7.90225 6.00819  13
   0  -3  28 8.73044 5.97831  28
   0  -3  28 24.2815 6.41833  14
   0  -3  28 9.00198 3.98093  17
   0   3 -28 12.6010 5.48045  31
   0  -3  28 20.3676 4.33815  29
   0   3 -28 12.3696 7.51644   9
   0   3 -28 14.5399 7.38885  20
   0  -3  27 172.274 11.5938  12
   0  -3  27 202.823 12.6540  28
   0  -3  27 170.117 11.2786  14
   0  -3  27 202.392 12.3628  13
   0  -3  27 180.261 9.18873  17
   0   3 -27 160.086 12.9573  20
   0  -3  27 169.216 9.42443  29
   0   3 -27 173.579 13.3849   9
   0   3 -27 191.390 11.3622  31
   0  -3  26 8.31919 5.32276  12
   0  -3  26 0.45852 3.33348  17
   0   3 -26-2.10613 6.65185  20
   0  -3  26-3.92755 4.99392  14
   0  -3  26 6.38387 5.72315  28
   0  -3  26-3.52945 3.84115  29
   0  -3  26 2.49679 5.32496  13
   0   3 -26 2.12086 6.56658   9
   0   3 -26-0.74494 4.48653  31
   0  -3  25 16.0821 5.83789  12
   0  -3  25 14.3418 3.61155  17
   0   3 -25 23.3507 7.28817  20
   0  -3  25 21.9217 5.38166  14
   0  -3  25 27.2527 6.08974  28
   0  -3  25 10.4381 3.88479  29
   0  -3  25 18.5059 5.89862  13
   0   3 -25 11.2752 6.01442   9
   0   3 -25 28.0637 5.85805  31
   0  -3  24 12.4062 5.30150  13
   0   3 -24 17.5143 6.50060  20
   0   3 -24 8.82142 5.99250   9
   0  -3  24 7.74913 5.35667  12
   0  -3  24 3.61461 4.57375  14
   0  -3  24 6.73765 5.18634  28
   0  -3  24 7.30817 3.72064  29
   0  -3  24 12.1208 3.64317  17
   0  -3  23 115.108 8.76861  12
   0  -3  23 124.943 9.16274  13
   0  -3  23 106.288 8.95933  28
   0  -3  23 118.571 8.56434  19
   0   3 -23 128.716 10.3821   9
   0  -3  23 131.057 7.16656  17
   0  -3  23 122.598 7.45711  29
   0  -3  23 114.558 8.56892  14
   0   3 -23 118.003 10.1044  20
   0  -3  22-1.30894 4.10717  14
   0  -3  22 1.53085 4.70768  28
   0  -3  22 1.84200 3.29833  29
   0   3 -22 2.06819 2.61426  15
   0  -3  22-2.39460 3.09427  17
   0  -3  22 0.63360 4.44548  19
   0  -3  22 2.84656 4.49521  13
   0  -3  22 0.71062 4.37059  12
   0  -3  21 20.4573 4.62895  14
   0  -3  21 18.1758 4.94182  28
   0  -3  21 24.8904 3.81418  29
   0   3 -21 18.0330 3.13721  15
   0  -3  21 16.7155 3.37443  17
   0  -3  21 19.3403 4.67940  19
   0  -3  21 25.1094 5.10806  13
   0  -3  21 19.6710 4.98755  12
   0  -3  20 86.8779 7.08016  14
   0  -3  20 88.5467 7.51404  28
   0  -3  20 88.0254 6.03940  29
   0   3 -20 95.3665 5.74918  15
   0  -3  20 97.7908 5.84835  17
   0  -3  20 102.251 7.19535  19
   0  -3  20 95.3123 7.55001  13
   0  -3  20 99.2279 7.65248  12
   0  -3  19 235.218 11.1942  14
   0  -3  19 220.647 9.88604  29
   0  -3  19 209.899 11.3732  28
   0   3 -19 231.581 9.64551  15
   0  -3  19 238.291 9.62754  17
   0  -3  19 236.357 11.3381  19
   0  -3  19 229.962 11.6078  13
   0  -3  19 213.084 11.3462  12
   0  -3  18 6.13784 3.17673  14
   0  -3  18 7.28535 3.79266  28
   0  -3  18 7.41926 3.05027  29
   0   3 -18 6.41598 2.73846  15
   0  -3  18 10.7785 2.72074  17
   0  -3  18 13.8632 4.03934  19
   0  -3  18 8.62607 3.95652  13
   0  -3  18 10.9466 4.13377  12
   0  -3  17 24.3432 4.13330  14
   0  -3  17 22.6825 4.17539  28
   0  -3  17 22.2663 3.53530  29
   0   3 -17 19.0501 3.16968  15
   0  -3  17 22.1285 2.98637  17
   0  -3  17 27.0416 4.06303  19
   0  -3  17 26.4642 4.54886  13
   0  -3  17 28.1527 4.42443  12
   0  -3  16 269.886 11.6152  14
   0  -3  16 288.984 10.4139  17
   0  -3  16 272.952 10.9973  29
   0   3 -16 281.557 10.9931  15
   0  -3  16 274.130 11.8260  19
   0  -3  16 259.358 11.9107  12
   0  -3  16 261.765 11.9443  13
   0  -3  15 109.566 6.68178  13
   0  -3  15 107.474 6.60830  12
   0   3 -15 98.8075 5.65646  15
   0  -3  15 97.9284 6.24484  19
   0   3 -15 95.2719 4.23273  18
   0  -3  15 96.9597 5.59220  29
   0   3 -15 101.944 4.10288  26
   0  -3  15 89.1505 4.89685  17
   0  -3  15 106.205 6.23970  14
   0   3 -14 186.039 7.81144  15
   0  -3  14 163.201 5.42568   4
   0  -3  14 183.456 8.62377  13
   0   3 -14 123.038 5.87403  26
   0  -3  14 190.908 8.66640  12
   0   3 -14 168.735 6.04606  18
   0  -3  14 166.090 8.11659  19
   0   3 -14 171.715 5.27976   2
   0   3 -14 169.645 5.26576   3
   0  -3  14 165.317 6.83957  17
   0  -3  14 193.239 8.31344  14
   0   3 -13 538.353 15.9278   3
   0  -3  13 536.950 16.0471   1
   0  -3  13 520.033 16.1042   4
   0   3 -13 520.922 18.0870  15
   0  -3  13 523.998 18.8629  13
   0   3 -13 553.958 16.3624  26
   0  -3  13 523.327 18.9073  12
   0  -3  13 543.246 17.2038  17
   0  -3  13 534.388 18.6132  19
   0   3 -13 534.805 16.4019  18
   0   3 -13 539.800 16.0319  25
   0   3 -13 536.805 15.9244   2
   0  -3  13 542.863 18.3888  14
   0   3 -12 227.881 7.72516  18
   0  -3  12 243.538 8.46500  17
   0   3 -12 236.495 7.52237   3
   0  -3  12 220.206 9.37943  10
   0   3 -12 263.628 9.65675  15
   0  -3  12 236.001 7.63717   1
   0  -3  12 264.042 10.2241  13
   0   3 -12 240.228 7.77551  26
   0   3 -12 234.334 9.02391  23
   0  -3  12 222.778 7.70576   4
   0  -3  12 252.358 9.56733  14
   0   3 -12 235.310 7.51600   2
   0  -3  12 237.787 9.44879  11
   0  -3  12 253.483 10.0961  12
   0  -3  12 236.801 9.74011  19
   0   3 -12 228.217 7.41130  25
   0   3 -11 53.3097 2.43470  18
   0  -3  11 49.9172 2.87147  17
   0   3 -11 52.1907 2.39405   3
   0   3 -11 55.2418 2.42094   2
   0   3 -11 50.2858 3.59269  15
   0  -3  11 51.3898 3.99801  13
   0   3 -11 48.2381 2.47704  26
   0   3 -11 46.9921 2.10468  25
   0   3 -11 52.4190 2.32055  22
   0  -3  11 45.6210 3.53960  14
   0  -3  11 52.0858 3.90674  19
   0   3 -11 51.2072 3.44159  23
   0  -3  11 51.2132 3.74556  10
   0  -3  11 54.3439 3.85003  11
   0  -3  11 51.1758 4.14183  12
   0  -3  11 46.3076 2.44626   1
   0  -3  10 52.4487 2.50649  22
   0   3 -10 52.8374 2.42769   2
   0  -3  10 55.6860 2.84490  17
   0   3 -10 54.3392 2.45045   3
   0  -3  10 51.5964 3.42405  14
   0   3 -10 50.2757 2.28883  18
   0   3 -10 49.6359 2.08981  25
   0   3 -10 53.7337 3.37474  23
   0  -3  10 55.0642 4.01440  12
   0  -3  10 58.8946 3.60629  11
   0  -3  10 45.8793 3.41183  10
   0  -3  10 47.5682 2.49978   1
   0   3 -10 47.8487 2.49125  26
   0   3 -10 52.9600 3.64898  15
   0  -3  10 63.0271 4.12901  13
   0   3 -10 53.2531 2.39814  22
   0  -3  10 53.6940 3.79800  19
   0  -3   9 1244.32 36.7466  17
   0   3  -9 1255.53 36.0882  25
   0  -3   9 1272.16 37.7149  14
   0  -3   9 1240.53 36.6713  22
   0   3  -9 1260.59 36.4765  22
   0   3  -9 1238.72 38.0671  15
   0   3  -9 1267.33 36.5495   2
   0   3  -9 1281.46 36.5730   3
   0  -3   9 1255.23 37.8099  10
   0   3  -9 1262.89 37.5636  23
   0  -3   9 1213.42 36.6791   1
   0  -3   9 1264.43 38.2699  13
   0  -3   9 1219.97 38.2109  12
   0  -3   9 1250.29 37.7700  11
   0   3  -9 1239.61 36.2388  18
   0  -3   9 1294.61 38.1331  19
   0   3  -8 174.567 7.38103  15
   0  -3   8 191.952 7.21576  11
   0  -3   8 188.675 7.53621  12
   0  -3   8 191.284 7.02580  14
   0  -3   8 185.876 7.18943  10
   0   3  -8 184.432 6.92524  11
   0   3  -8 191.775 7.06640  23
   0  -3   8 173.958 6.31712  22
   0   3  -8 181.393 6.16469  22
   0  -3   8 187.294 6.22754  17
   0   3  -8 182.908 5.71197  25
   0   3  -8 180.777 5.78019  18
   0  -3   8 197.177 7.47145  19
   0   3  -8 190.047 6.52269   1
   0  -3   8 188.791 6.41190   1
   0  -3   8 172.512 7.39330  13
   0   3  -7 454.716 14.6933  19
   0  -3   7 467.401 14.9903  19
   0   3  -7 453.676 13.3543  18
   0  -3   7 440.258 13.7102  17
   0   3  -7 464.121 15.0021  31
   0  -3   7 466.455 14.8706  15
   0   3  -7 451.268 15.1260  15
   0   3  -7 466.119 14.5121  10
   0   3  -7 469.246 14.6783  23
   0  -3   7 451.907 14.1164  22
   0   3  -7 464.321 13.9032  22
   0  -3   7 473.281 15.1466  13
   0   3  -7 455.937 14.5557  27
   0   3  -7 462.162 14.5712  21
   0  -3   7 467.788 14.7584  11
   0  -3   7 466.868 15.1381  12
   0   3  -7 444.408 13.3659  25
   0  -3   7 454.821 14.5462  14
   0   3  -7 454.878 14.6271  24
   0   3  -7 458.178 14.2583   1
   0  -3   7 451.242 14.1192   1
   0   3  -7 457.223 14.4901  11
   0  -3   7 466.958 14.7709  10
   0   3  -6 208.882 7.34137  24
   0  -3   6 211.051 7.60453  19
   0   3  -6 201.229 7.36990  19
   0   3  -6 208.369 7.45926   8
   0  -3   6 199.363 6.34176  17
   0   3  -6 207.377 7.54161  31
   0   3  -6 188.104 7.68280  15
   0  -3   6 207.340 7.58897  15
   0   3  -6 213.921 7.17835  10
   0  -3   6 197.625 6.89476  22
   0   3  -6 195.398 7.30742  23
   0   3  -6 204.978 6.71713  22
   0  -3   6 222.858 7.80960  13
   0   3  -6 208.156 7.21849  27
   0   3  -6 201.973 7.23206  21
   0   3  -6 196.314 6.14689  25
   0   3  -6 204.520 7.14556  11
   0  -3   6 197.563 7.30384  10
   0  -3   6 207.071 6.97752   1
   0   3  -6 198.407 7.05433   1
   0  -3   6 182.730 7.52992  12
   0  -3   6 201.551 7.32252  11
   0  -3   6 195.544 7.07173  14
   0   3  -6 214.884 7.52513   6
   0  -3   5 344.118 10.9930  22
   0   3  -5 346.789 10.8046  22
   0   3  -5 360.456 11.4401   8
   0  -3   5 356.277 11.6019   8
   0  -3   5 335.766 10.2236  17
   0   3  -5 349.949 11.4812  31
   0   3  -5 339.645 11.7513  15
   0   3  -5 371.057 11.4826   6
   0  -3   5 328.223 11.4932   6
   0   3  -5 359.846 11.0761  10
   0  -3   5 362.636 11.6104  13
   0  -3   5 341.669 11.4167  19
   0  -3   5 341.801 10.9410  14
   0  -3   5 353.599 11.2289  10
   0  -3   5 346.135 11.1974  11
   0   3  -5 350.735 11.0499  11
   0   3  -5 343.380 11.1477   1
   0  -3   5 331.854 10.9991   1
   0   3  -5 356.729 11.3074  24
   0   3  -5 357.269 11.2964  21
   0   3  -5 335.068 11.0858  27
   0  -3   5 345.615 11.5202  12
   0   3  -4 4158.86 117.724  21
   0   3  -4 4176.62 117.700   1
   0  -3   4 4052.13 117.543   1
   0   3  -4 4165.08 117.808  30
   0   3  -4 4184.43 117.867  31
   0   3  -4 4254.24 118.270  15
   0   3  -4 3182.10 117.443   8
   0  -3   4 4286.52 117.926   8
   0  -3   4 4203.68 117.551  10
   0   3  -4 4166.44 117.420  10
   0  -3   4 4202.47 117.945  13
   0   3  -4 4111.32 117.395  27
   0  -3   4 4258.77 117.561  27
   0   3  -4 4237.78 117.416  11
   0  -3   4 4210.04 117.546  11
   0  -3   4 4294.74 117.829  19
   0   3  -4 4226.87 117.661  24
   0  -3   4 4236.23 117.229  14
   0  -3   4 4121.50 117.491  22
   0   3  -4 4275.09 117.319  22
   0  -3   4 4271.41 117.928   6
   0   3  -4 3106.93 117.416   6
   0  -3   4 4219.30 117.954  12
   0   3  -3 2055.05 33.1824  15
   0  -3   3 1929.54 32.1937   1
   0   3  -3 1992.70 32.4368   1
   0   3  -3 1979.87 32.4899  31
   0   3  -3 1927.82 32.3370  30
   0  -3   3 2007.40 32.1391  31
   0   3  -3 1983.29 32.2134  24
   0  -3   3 2087.48 32.7658   6
   0   3  -3 1918.16 32.2973  21
   0   3  -3 2016.56 31.6287  27
   0  -3   3 1951.47 31.7862  27
   0  -3   3 1985.62 32.5263  19
   0   3  -3 1988.05 31.7535  10
   0  -3   3 2043.14 31.9543  10
   0  -3   3 2097.13 32.7676   8
   0   3  -3 1970.71 31.7458  11
   0  -3   3 1973.31 31.9056  11
   0   3  -3 2024.31 31.7561  22
   0   3  -2 2888.09 76.9072  15
   0  -3   2 2883.54 76.6902  15
   0   3  -2 3027.35 76.6652   1
   0  -3   2 2980.12 76.3003  30
   0  -3   2 2937.86 76.3347  31
   0   3  -2 2894.50 76.5126  31
   0   3  -2 2882.38 76.3960  24
   0   3  -2 2776.16 76.4444  21
   0   3  -2 2953.95 75.9267  27
   0  -3   2 2910.81 76.0037  27
   0   3  -2 2996.75 76.2323  22
   0   3  -2 2990.39 76.1252  10
   0  -3   2 2928.74 76.1857  10
   0   3  -2 2958.83 76.1142  11
   0  -3   2 2904.98 76.1721  11
   0   3  -2 2845.02 76.4380  30
   0   3  -1 2530.92 75.7496  15
   0  -3   1 2553.94 75.5654  15
   0   3  -1 2671.06 75.2661  22
   0  -3   1 2639.85 75.1808  11
   0   3  -1 2606.44 75.6159   1
   0   3  -1 2721.92 75.5019   6
   0   3  -1 2659.45 75.4784   8
   0  -3   1 2669.84 75.1915  10
   0  -3   1 2608.68 75.2778  31
   0   3  -1 2539.82 75.3974  31
   0  -3   1 2639.80 75.2593  30
   0  -3   1 2619.99 74.8658  27
   0   3  -1 2565.68 74.8118  27
   0   3  -1 2599.82 75.3706  24
   0  -3   0 11.3762 1.71854  15
   0  -3   0 11.2087 0.89601  14
   0   3   0 10.7558 1.48803  24
   0  -3   0 9.80684 1.60879  24
   0   3   0 10.8953 0.85040   5
   0   3   0 11.7360 1.71832   6
   0  -3   0 12.4394 1.64853   1
   0   3   0 10.2713 1.57042   1
   0  -3   0 12.5690 0.94116  27
   0   3   0 9.86454 1.41021  31
   0  -3   0 7.84109 1.42565  31
   0   3   0 10.5824 1.31801  22
   0  -3   0 11.9653 1.42569  22
   0   3   0 11.2105 0.88947  17
   0  -3   0 10.8457 0.90463  17
   0   3   0 11.2064 1.67241   8
   0  -3   0 12.6143 1.46279  30
   0  -3   0 10.0794 1.45324  20
   0   3   0 12.0305 0.90101  27
   0   3   1 6745.30 196.891   8
   0   3   1 6977.28 196.807  22
   0  -3  -1 6800.36 196.963  22
   0  -3  -1 6816.08 196.928  15
   0   3   1 7072.52 197.158   1
   0  -3  -1 6816.87 197.017   1
   0  -3  -1 6940.39 196.858  20
   0  -3  -1 6927.43 196.329  27
   0   3   1 6818.34 196.457   9
   0   3   1 6883.91 196.924  31
   0  -3  -1 6905.87 196.802  31
   0  -3  -1 7089.01 196.435  17
   0   3   1 6995.31 196.486  17
   0   3   1 6667.92 196.887   6
   0  -3  -1 6845.21 196.341  14
   0  -3  -1 7049.27 196.762  30
   0  -3  -1 6918.15 197.080  24
   0   3   1 6717.00 196.922  24
   0   3   2 410.922 12.4054  14
   0  -3  -2 405.529 12.3499  14
   0   3   2 406.783 12.5149  17
   0  -3  -2 425.371 12.4609  17
   0   3   2 408.633 12.8350   8
   0   3   2 391.061 12.8021   6
   0  -3  -2 408.415 12.7054  15
   0   3   2 424.833 12.4244   9
   0  -3  -2 415.452 12.4200   9
   0  -3  -2 411.604 12.8206  22
   0  -3  -2 404.918 12.6471  30
   0  -3  -2 419.893 12.6950  31
   0  -3  -2 407.145 12.9988  24
   0  -3  -2 386.940 12.8316   1
   0  -3  -2 426.126 12.8565  20
   0   3   2 417.662 12.7020  25
   0  -3  -3 138.023 4.76571   9
   0   3   3 136.387 4.78202   9
   0   3   3 132.862 4.94125  17
   0   3   3 133.370 5.11808   8
   0  -3  -3 142.297 5.24014  20
   0  -3  -3 138.187 4.82495  15
   0   3   3 136.461 4.91512  15
   0  -3  -3 135.650 4.75960  14
   0   3   3 136.460 4.81517  14
   0   3   3 143.385 5.21717   6
   0  -3  -3 144.226 5.09879   1
   0  -3  -3 133.853 4.99948  22
   0   3   3 131.710 5.00070  25
   0   3   3 134.288 4.25113   7
   0  -3  -3 135.680 4.96566  31
   0  -3  -3 144.353 4.85330  28
   0  -3  -3 138.935 4.92425  30
   0   3   4 1894.06 58.6762  17
   0   3   4 1995.67 58.1892  16
   0   3   4 2010.96 57.7217   7
   0  -3  -4 2005.94 58.4896   9
   0   3   4 2018.37 58.2844  15
   0  -3  -4 2019.41 58.2608  15
   0   3   4 1992.31 58.5170  14
   0  -3  -4 2041.34 58.4286  14
   0  -3  -4 1978.09 58.5269  22
   0   3   4 2084.43 58.3909  22
   0  -3  -4 2071.18 58.5964   1
   0  -3  -4 2024.15 58.4606  28
   0  -3  -4 2055.32 58.5569  31
   0   3   4 2001.16 58.4541   9
   0   3   4 2070.36 58.6747  25
   0  -3  -4 2086.15 58.9780  20
   0  -3  -4 2065.17 58.5700  30
   0  -3  -5 382.630 12.5266  20
   0  -3  -5 380.167 12.1224  18
   0   3   5 359.995 12.1501  17
   0   3   5 386.206 11.5461  16
   0   3   5 387.402 11.5381  15
   0   3   5 374.420 11.1152   7
   0  -3  -5 368.718 11.5143  15
   0  -3  -5 388.226 11.9801  14
   0   3   5 376.249 12.0892  14
   0   3   5 393.776 12.1370  25
   0   3   5 385.926 11.7249  22
   0  -3  -5 371.813 11.8718  22
   0   3   5 388.855 12.0974  28
   0  -3  -5 386.370 11.9956  28
   0  -3  -5 375.770 11.0739   7
   0  -3  -5 380.763 11.9107   1
   0   3   5 377.790 12.0740   1
   0  -3  -5 371.991 12.0868   9
   0   3   5 375.215 12.0110   9
   0  -3  -5 370.285 11.9739  31
   0  -3  -5 381.693 12.0349  30
   0  -3  -5 387.223 12.0266  29
   0  -3  -6 919.018 27.2010   1
   0   3   6 915.621 27.3343   1
   0  -3  -6 937.759 27.5402  18
   0   3   6 911.656 27.6441  17
   0   3   6 917.715 26.8351  16
   0  -3  -6 905.564 27.4180  30
   0  -3  -6 919.671 27.4080  29
   0  -3  -6 914.254 27.4168  14
   0   3   6 934.273 27.6733  14
   0  -3  -6 916.479 27.4537  13
   0  -3  -6 912.128 26.4423   7
   0   3   6 948.289 27.0410  22
   0  -3  -6 899.901 27.1427  22
   0  -3  -6 891.010 26.7104  15
   0   3   6 896.106 27.5172  25
   0   3   6 940.062 27.5894  28
   0  -3  -6 963.548 27.4742  28
   0   3   6 895.658 27.5346   9
   0  -3  -6 938.441 27.6933   9
   0  -3  -6 947.742 28.1204  20
   0  -3  -6 888.290 27.4218  12
   0   3   7 3365.44 96.1195  17
   0   3   7 3357.97 95.0886  16
   0   3   7 3375.39 96.0434  28
   0  -3  -7 3318.31 95.8247  28
   0  -3  -7 3342.58 95.8189  14
   0  -3  -7 3368.28 95.8495  13
   0   3   7 3352.53 96.1353  14
   0  -3  -7 3372.47 94.8129   7
   0   3   7 3340.32 95.2205  22
   0  -3  -7 3383.06 95.4025  22
   0  -3  -7 3266.69 96.5612  20
   0  -3  -7 3266.70 94.8605  15
   0  -3  -7 3338.68 95.8373  12
   0  -3  -7 3246.86 95.3925   1
   0   3   7 3273.65 95.5476   1
   0   3   7 3163.68 95.9300   9
   0  -3  -7 3306.66 96.1908   9
   0  -3  -7 3378.39 95.7639  29
   0  -3  -7 3270.36 95.7989  30
   0  -3  -7 3297.18 95.8727  18
   0   3   7 3285.21 95.5621  26
   0   3   8 223.723 7.34738  16
   0  -3  -8 225.125 7.27408  16
   0   3   8 239.446 8.51289  28
   0  -3  -8 239.892 8.35805  28
   0  -3  -8 230.349 8.29053  13
   0   3   8 239.407 8.62305  14
   0  -3  -8 222.407 7.21038   7
   0  -3  -8 236.402 8.15589  29
   0   3   8 237.961 8.50388   9
   0  -3  -8 235.598 8.71428   9
   0   3   8 230.086 7.89667  26
   0  -3  -8 230.020 9.01437  20
   0   3   8 227.100 8.51049  17
   0   3   8 235.238 7.48465  22
   0  -3  -8 229.013 7.62863  22
   0  -3  -8 222.497 7.03199  15
   0  -3  -8 236.202 8.33514  12
   0   3   8 235.375 7.82665   1
   0  -3  -8 233.273 7.68095   1
   0  -3  -9 424.685 12.9547   7
   0   3   9 420.275 14.2631  28
   0   3   9 443.226 14.3891  17
   0   3   9 435.157 12.7396  21
   0   3   9 425.339 13.5002  26
   0   3   9 430.334 14.4020  14
   0  -3  -9 418.664 12.4803  15
   0  -3  -9 416.430 12.8509  16
   0   3   9 423.923 12.9637  16
   0   3   9 440.344 13.0174  22
   0  -3  -9 420.031 13.1585  22
   0   3   9 419.518 13.2956   1
   0  -3  -9 428.934 13.1922   1
   0  -3  -9 413.564 14.8223  20
   0  -3  -9 445.460 14.6270   9
   0   3  10 535.477 16.6753  26
   0   3  10 531.987 16.1116  16
   0  -3 -10 546.843 16.0195  16
   0   3  10 528.088 17.7230  14
   0   3  10 526.119 17.6110  28
   0  -3 -10 536.707 18.3430  20
   0  -3 -10 560.291 18.0648   9
   0  -3 -10 521.341 16.2256  22
   0   3  10 553.396 16.0756  22
   0   3  10 513.816 16.1068   3
   0   3  10 511.602 16.1013   2
   0  -3 -10 559.623 16.2167   7
   0   3  10 529.885 17.2066  25
   0   3  10 540.645 15.8464  21
   0   3  10 530.897 17.6029  17
   0  -3 -10 530.522 16.2535   1
   0   3  11 97.8030 4.19386  26
   0   3  11 88.5029 3.48228   3
   0  -3 -11 91.9926 5.33798   9
   0   3  11 91.4579 4.93355  17
   0  -3 -11 95.5849 3.46614  16
   0   3  11 86.6440 3.50051  16
   0   3  11 86.7648 5.12283  14
   0   3  11 85.1265 4.91618  28
   0  -3 -11 105.998 5.87338  20
   0   3  11 86.3824 3.41724  22
   0   3  11 92.9865 3.51468   2
   0   3  11 88.4306 4.60454  25
   0  -3 -11 97.6042 3.71540   7
   0   3  11 90.8921 3.28195  21
   0  -3 -11 92.6855 3.58941  22
   0  -3 -11 84.3752 3.54030   1
   0  -3 -12 64.0585 4.68929   9
   0  -3 -12 70.4188 2.86070   1
   0  -3 -12 54.9979 2.74265  16
   0   3  12 69.3934 2.94574  16
   0   3  12 70.1544 4.10210  29
   0   3  12 61.5804 4.32631  14
   0   3  12 57.2602 4.22077  13
   0  -3 -12 63.1333 3.04215   7
   0   3  12 65.0703 4.42104  28
   0  -3 -12 65.5072 4.82171  20
   0   3  12 65.1758 2.69499   3
   0   3  12 66.8466 2.66235  22
   0   3  12 65.3139 4.43316  12
   0   3  12 60.9612 2.65664   2
   0   3  12 65.7937 3.42801  26
   0   3  12 66.4308 3.90790  25
   0   3  12 62.3308 2.54780  21
   0  -3 -13 1587.07 48.8317   9
   0  -3 -13 1626.75 45.8717   1
   0  -3 -13 1619.79 45.9624  16
   0   3  13 1551.09 45.7547   2
   0   3  13 1613.97 48.4657  28
   0   3  13 1556.44 48.2256  13
   0   3  13 1574.63 48.5057  14
   0  -3 -13 1596.65 46.4268   7
   0  -3 -13 1577.11 45.9398   4
   0   3  13 1570.19 45.7628   3
   0   3  13 1568.41 46.7585  26
   0   3  13 1581.65 45.7499  21
   0   3  13 1609.59 47.7970  29
   0  -3 -13 1616.02 49.3692  20
   0   3  13 1571.33 47.5843  25
   0   3  13 1556.91 48.2208  12
   0  -3 -14 1509.09 47.9427   9
   0  -3 -14 1595.84 44.5760   1
   0  -3 -14 1576.63 44.8692  16
   0   3  14 1553.92 44.6325  21
   0   3  14 1546.69 47.6072  28
   0   3  14 1466.59 47.4767  14
   0   3  14 1486.33 47.2642  13
   0  -3 -14 1520.29 45.3691   7
   0   3  14 1544.94 46.8355  29
   0   3  14 1528.07 47.3159  12
   0   3  14 1591.04 45.6884  26
   0  -3 -14 1541.86 44.6011   4
   0  -3 -14 1531.10 48.4160  20
   0   3  14 1512.46 44.4796   2
   0   3  14 1535.95 44.4815   3
   0   3  14 1554.66 46.6218  25
   0  -3 -15 27.5541 1.91482  16
   0  -3 -15 25.6628 4.69052  20
   0   3  15 30.8808 1.67457  21
   0   3  15 30.3507 3.65473  14
   0   3  15 26.1938 3.84802  13
   0   3  15 23.4024 3.71654  12
   0  -3 -15 23.3981 1.20441   4
   0  -3 -15 27.7939 1.30611   4
   0   3  15 19.8486 2.95744  29
   0   3  15 23.2547 2.38570  26
   0   3  15 34.8972 3.32704  25
   0  -3 -15 19.1516 3.75043   9
   0   3  15 34.9805 3.84227  28
   0   3  15 23.6003 1.25687   2
   0   3  15 24.1350 1.29187   3
   0   3  16 59.0461 5.21760  28
   0   3  16 64.5219 5.26648  13
   0   3  16 70.3008 5.42511  14
   0   3  16 65.3392 5.31751  12
   0  -3 -16 76.8373 3.24187  16
   0   3  16 72.3303 4.75345  25
   0  -3 -16 73.6262 5.95999   9
   0  -3 -16 73.7616 6.41672  20
   0   3  16 78.9596 3.97846  26
   0   3  16 66.8935 4.77541  29
   0   3  17 281.120 12.6339  28
   0   3  17 278.292 12.5499  14
   0   3  17 303.062 12.6210  13
   0   3  17 309.762 12.6816  12
   0  -3 -17 305.743 9.65051  16
   0   3  17 310.191 11.9800  29
   0   3  17 298.574 10.4484  26
   0   3  17 294.521 11.5564  25
   0  -3 -17 290.298 13.5891  20
   0  -3 -17 317.139 13.4590   9
   0  -3 -18 59.5058 5.88850   9
   0  -3 -18 48.3826 5.92495  20
   0   3  18 51.4690 4.90818  17
   0   3  18 46.7173 3.25137  26
   0   3  18 54.8780 5.37095  12
   0   3  18 46.3313 5.16156  28
   0   3  18 54.2721 4.34705  25
   0   3  18 57.7525 5.22744  14
   0   3  18 48.5608 5.10270  13
   0  -3 -19 472.013 19.4905   9
   0  -3 -19 497.919 20.0437  20
   0   3  19 503.215 18.6056  17
   0   3  19 502.926 15.9982  26
   0   3  19 501.507 18.7673  12
   0   3  19 446.981 18.6127  28
   0   3  19 509.539 17.4413  25
   0   3  19 490.818 18.7079  13
   0   3  19 487.270 19.0353  14
   0  -3 -20 409.170 17.7589   9
   0  -3 -20 452.780 18.4549  20
   0   3  20 407.729 16.5251  17
   0   3  20 417.716 13.9000  26
   0   3  20 448.617 17.0587  12
   0   3  20 405.195 17.0222  28
   0   3  20 409.052 15.3917  25
   0   3  20 419.432 16.8990  13
   0   3  20 416.630 17.1332  14
   0  -3 -21 22.4548 5.11400   9
   0  -3 -21 37.3095 6.17195  20
   0   3  21 34.4308 4.74755  17
   0   3  21 29.6481 2.76292  26
   0   3  21 41.7440 5.51577  12
   0   3  21 35.9689 5.54950  28
   0   3  21 34.8719 4.07097  25
   0   3  21 32.3556 5.26953  13
   0   3  21 37.3221 5.37219  14
   0  -3 -22 559.154 22.4124   9
   0   3  22 545.026 20.6983  17
   0   3  22 553.593 17.3743  26
   0   3  22 523.768 19.0550  25
   0   3  22 544.633 21.3751  28
   0   3  22 531.352 21.3073  14
   0  -3 -22 526.489 22.4987  20
   0  -3 -23 17.7058 5.95272  20
   0  -3 -23 12.1698 5.42547   9
   0   3  23 19.3199 4.95092  28
   0   3  23 11.7773 3.35960  25
   0   3  23 4.41302 3.75590  17
   0   3  23 9.47400 4.58456  14
   0  -3 -24 64.7057 8.09175  20
   0  -3 -24 60.9642 7.54422   9
   0   3  24 42.0774 6.34042  28
   0   3  24 68.3111 5.44394  25
   0   3  24 68.4228 6.74079  17
   0   3  24 64.2526 7.18026  14
   0  -3 -25 256.653 14.9090  20
   0  -3 -25 270.855 14.5176   9
   0   3  25 234.221 12.9484  28
   0   3  25 226.328 10.7110  25
   0   3  25 249.144 12.6179  17
   0   3  25 239.881 13.1099  14
   0  -3 -26 71.7348 8.85453  20
   0  -3 -26 75.2082 8.63042   9
   0   3  26 74.5738 7.94725  28
   0   3  26 79.3161 6.00759  25
   0   3  26 68.0637 7.13956  17
   0   3  26 67.6514 8.15596  14
   0  -3 -27 7.29848 7.12538  20
   0  -3 -27 6.69550 6.24077   9
   0   3  27 13.6043 6.18743  28
   0   3  27 10.1915 3.99303  25
   0   3  27 10.9552 4.85457  17
   0   3  27 6.93502 5.03822  14
   0  -3 -28 5.39559 6.94795  20
   0  -3 -28 2.97196 6.21686   9
   0   3  28 0.87910 5.33224  28
   0   3  28-1.76885 3.48711  25
   0   3  28-0.74980 4.88757  17
   0   3  28 1.79128 5.31656  14
   0  -3 -29 34.4226 7.82970  20
   0  -3 -29 26.5243 7.60077   9
   0   3  29 32.5472 7.14208  28
   0   3  29 22.5971 4.26854  25
   0   3  29 27.5369 6.05688  17
   0   3  29 30.4619 6.59059  14
   0  -3 -30 4.13924 6.99393   9
   0   3  30 8.53535 5.30698  17
   0  -3 -30 2.25732 7.36296  20
   0   3  30 20.7769 6.34772  14
   0   3  30 12.9387 6.03141  28
   0  -3 -31 32.6561 7.99173   9
   0   3  31 22.6915 6.03864  17
   0  -3 -31 24.1262 8.01388  20
   0   3  31 33.8491 7.48642  28
   0  -3 -32 17.9010 6.95450   9
   0   3  32 7.03592 5.25871  17
   0  -3 -32 10.4494 7.48223  20
   0   3  32 12.3415 6.38217  28
   0  -3 -33 88.6987 10.3369   9
   0  -3 -33 80.8736 10.7250  20
   0   3  33 89.3226 8.37495  17
   0   3  33 77.1325 9.40426  28
   0  -4  31 35.0794 7.59224  12
   0  -4  31 42.5065 8.26880  13
   0  -4  31 34.9620 7.72955  28
   0   4 -31 48.0426 6.77610  31
   0   4 -31 25.5823 6.43011  30
   0   4 -31 24.3824 8.66975  20
   0  -4  31 49.9292 7.65758  14
   0  -4  30 18.4364 6.92492  12
   0  -4  30 27.6819 7.15100  13
   0  -4  30 19.4169 7.77620  28
   0   4 -30 17.3618 5.89537  31
   0   4 -30 33.5611 9.33539  20
   0  -4  30 23.5394 6.34969  14
   0  -4  29 126.147 10.7037  13
   0  -4  29 108.775 9.49306  14
   0   4 -29 122.056 9.76317  31
   0   4 -29 133.571 12.5727  20
   0  -4  29 114.197 10.5147  12
   0  -4  28-2.69592 5.96432  12
   0  -4  28-0.89900 6.24116  13
   0  -4  28 3.06875 3.86193  29
   0   4 -28 5.62931 5.24248  31
   0   4 -28 5.60959 7.04088  20
   0  -4  28 3.25283 5.17037  14
   0  -4  27 4.40345 6.18480  12
   0  -4  27 7.04834 5.98906  13
   0  -4  27 10.7904 4.04357  29
   0   4 -27 14.1695 5.50037  31
   0   4 -27 12.0298 7.34767  20
   0  -4  27 7.13540 5.17480  14
   0  -4  26-3.06735 5.32350  14
   0  -4  26-0.79758 3.27330  17
   0  -4  26-1.02318 3.91491  29
   0  -4  26-5.14824 5.79429  13
   0   4 -26 1.06184 6.61974  20
   0   4 -26-0.76562 4.61127  31
   0  -4  26 0.85752 5.72462  12
   0  -4  25 132.163 8.08062  29
   0  -4  25 145.768 9.88668  14
   0   4 -25 138.428 9.78924  31
   0  -4  25 147.264 10.6150  13
   0  -4  25 138.744 10.5341  12
   0   4 -25 156.885 12.1824  20
   0  -4  25 149.762 10.1662  19
   0  -4  25 126.879 7.21912  17
   0   4 -24 124.160 8.73292  31
   0  -4  24 127.641 9.02535  14
   0  -4  24 114.843 6.73102  17
   0  -4  24 124.629 7.61503  29
   0  -4  24 112.839 9.09105  19
   0   4 -24 121.119 10.7654  20
   0  -4  24 109.232 9.24263  12
   0  -4  24 147.996 10.2672  13
   0  -4  23 3.86786 5.07343  13
   0  -4  23-0.48740 3.52640  29
   0   4 -23 1.60673 2.97738  15
   0  -4  23 0.73397 2.93024  17
   0   4 -23-2.74045 4.24276  31
   0  -4  23 6.74165 5.02019  19
   0  -4  23 8.50532 5.36783  12
   0  -4  23 3.38952 4.25446  14
   0  -4  22 18.5600 5.60371  13
   0  -4  22 22.7770 4.20191  29
   0   4 -22 19.0169 3.63331  15
   0  -4  22 16.2173 3.38785  17
   0   4 -22 10.4856 4.19879  31
   0  -4  22 26.5795 5.20166  19
   0  -4  22 19.2935 5.60114  12
   0  -4  22 18.0256 4.45128  14
   0  -4  21 219.698 11.6793  13
   0  -4  21 189.539 9.32811  29
   0   4 -21 194.481 9.14400  15
   0  -4  21 177.287 8.28989  17
   0   4 -21 183.787 10.2355  31
   0  -4  21 200.357 10.7689  19
   0  -4  21 189.325 11.1010  12
   0  -4  21 195.474 10.4913  14
   0  -4  20-0.67400 4.65395  13
   0  -4  20 3.55398 3.23016  29
   0   4 -20-2.54817 3.20681  15
   0  -4  20 2.86227 2.35760  17
   0   4 -20 3.56450 3.44823  31
   0  -4  20 5.31218 4.14160  19
   0  -4  20 6.07729 4.88534  12
   0  -4  20 1.15003 3.56111  14
   0  -4  19 7.03783 4.32197  13
   0  -4  19 1.70514 3.08603  29
   0   4 -19 3.79766 3.08485  15
   0  -4  19 2.39085 2.31986  17
   0   4 -19 6.76156 4.03738  31
   0  -4  19 7.86179 4.00337  19
   0  -4  19 2.56400 4.07678  12
   0  -4  19 5.95602 3.35486  14
   0  -4  18 14.5109 4.10470  13
   0  -4  18 15.9374 3.39333  29
   0   4 -18 13.8618 3.38005  15
   0  -4  18 12.2995 2.56440  17
   0   4 -18 20.7864 4.15380  31
   0  -4  18 17.5822 4.22259  19
   0  -4  18 18.1829 4.49067  12
   0  -4  18 11.6263 3.71705  14
   0  -4  17 11.3915 3.70812  13
   0  -4  17 13.5926 4.00304  19
   0  -4  17 10.5318 3.02022  29
   0  -4  17 12.7233 2.54111  17
   0   4 -17 12.0489 3.12957  15
   0   4 -17 15.5871 3.67371  31
   0  -4  17 15.4172 4.00191  12
   0  -4  17 13.6350 3.37038  14
   0  -4  16 10.0476 2.12514  17
   0   4 -16 6.67651 1.06583   2
   0  -4  16 8.55960 3.71893  13
   0  -4  16 7.10881 3.43410  19
   0  -4  16 7.06700 1.21136   4
   0   4 -16 6.05637 1.08758   3
   0  -4  16 5.91613 1.16196   4
   0   4 -16 11.3553 3.09035  31
   0   4 -16 10.5650 2.96066  15
   0  -4  16 5.36184 3.50059  12
   0  -4  16 6.12142 2.94229  14
   0   4 -15 411.196 15.7584  15
   0  -4  15 439.108 13.2542   1
   0   4 -15 412.134 16.0300  31
   0  -4  15 440.814 14.3664  17
   0   4 -15 445.308 13.1371   2
   0  -4  15 419.308 16.5734  13
   0  -4  15 461.267 16.5108  19
   0  -4  15 414.502 13.3170   4
   0   4 -15 429.500 13.1091   3
   0   4 -15 426.079 13.2841  18
   0  -4  15 420.760 16.5905  12
   0  -4  15 421.581 15.8761  14
   0   4 -14 28.0056 1.86720  18
   0  -4  14 29.3293 2.63099  17
   0   4 -14 30.6900 2.02881   3
   0  -4  14 31.2724 2.08656   1
   0   4 -14 36.6111 3.87622  31
   0   4 -14 24.3443 3.44876  15
   0   4 -14 27.2784 1.95509   2
   0   4 -14 27.4241 3.12036  23
   0  -4  14 27.5475 2.18987   4
   0  -4  14 29.0382 4.01666  12
   0  -4  14 27.5630 3.84359  19
   0  -4  14 25.6056 3.60832  14
   0  -4  14 35.0351 4.17251  13
   0  -4  13 209.572 9.34306  19
   0   4 -13 209.230 6.75541  18
   0  -4  13 209.603 7.58920  17
   0   4 -13 205.584 7.05780   3
   0  -4  13 205.236 7.17139   1
   0   4 -13 204.080 9.16192  31
   0   4 -13 214.806 9.24320  15
   0   4 -13 205.687 8.58227  23
   0  -4  13 216.238 8.97024  14
   0  -4  13 225.821 9.73283  12
   0  -4  13 193.703 8.79799  11
   0  -4  13 213.100 9.57055  13
   0   4 -13 214.861 7.08838   2
   0  -4  13 206.529 7.39335   4
   0  -4  13 207.268 8.97489  10
   0   4 -13 193.448 7.14336  26
   0   4 -13 208.268 6.95826  22
   0  -4  12 147.543 5.67444  22
   0  -4  12 154.894 7.52865  19
   0   4 -12 155.864 5.09673  18
   0  -4  12 152.587 5.82358  17
   0   4 -12 150.383 5.55447   3
   0  -4  12 153.826 7.01084  14
   0   4 -12 146.775 7.24748  31
   0   4 -12 155.944 7.37189  15
   0   4 -12 149.123 5.41911  22
   0  -4  12 160.641 7.76029  13
   0  -4  12 155.713 5.70311   1
   0  -4  12 156.649 7.75862  12
   0  -4  12 168.334 7.31763  11
   0   4 -12 147.236 5.57087  26
   0   4 -12 148.105 4.85678  25
   0   4 -12 162.664 5.61235   2
   0   4 -12 146.984 6.78813  23
   0  -4  12 158.990 7.21991  10
   0   4 -11 1030.05 30.4416   2
   0   4 -11 1031.41 29.7027  18
   0  -4  11 1014.09 30.4348  17
   0   4 -11 1029.80 30.4604   3
   0   4 -11 1031.98 32.4676  15
   0  -4  11 1016.81 32.5666  13
   0  -4  11 995.891 30.5849  22
   0  -4  11 1038.52 31.8234  14
   0   4 -11 978.218 29.5866  25
   0   4 -11 1083.08 30.3182  22
   0  -4  11 1070.36 30.6219   1
   0   4 -11 1050.00 32.3997  31
   0  -4  11 1027.16 31.9519  10
   0   4 -11 1067.28 31.8103  23
   0  -4  11 988.288 32.4901  12
   0  -4  11 1059.68 32.0206  11
   0  -4  11 1093.31 32.4753  19
   0  -4  10 1504.64 42.9567  17
   0   4 -10 1428.82 44.9293  15
   0  -4  10 1441.31 44.9447  13
   0   4 -10 1438.07 44.7250  31
   0  -4  10 1487.45 44.2264  14
   0   4 -10 1469.93 42.2368  18
   0   4 -10 1449.19 44.2199  23
   0   4 -10 1552.81 43.0442  22
   0  -4  10 1473.39 43.3403  22
   0  -4  10 1451.94 44.4702  10
   0  -4  10 1532.25 44.8811  19
   0  -4  10 1452.38 44.4646  11
   0  -4  10 1455.18 44.9946  12
   0   4 -10 1431.37 42.2494  25
   0   4 -10 1516.81 43.1937   2
   0   4 -10 1450.83 43.1593   3
   0  -4  10 1530.78 43.3559   1
   0   4  -9 321.439 11.7454  15
   0   4  -9 321.364 11.0989  23
   0   4  -9 307.689 10.0115  22
   0  -4   9 305.912 10.3054  22
   0   4  -9 302.004 9.24057  25
   0  -4   9 316.810 11.6798  12
   0  -4   9 331.000 11.2576  11
   0  -4   9 286.954 11.4422  13
   0   4  -9 321.649 11.4820  31
   0   4  -9 309.768 10.4969   1
   0  -4   9 321.095 10.3488   1
   0  -4   9 329.282 11.5201  19
   0  -4   9 310.302 9.72645  17
   0  -4   9 321.517 11.1951  10
   0  -4   9 298.573 10.7687  14
   0   4  -8 1571.97 48.6375  15
   0  -4   8 1565.51 47.3428  22
   0   4  -8 1652.00 48.0037  23
   0   4  -8 1639.64 47.0280  22
   0  -4   8 1592.72 48.4715  13
   0  -4   8 1594.38 48.4939  12
   0  -4   8 1626.24 47.9592  11
   0   4  -8 1597.01 46.2358  25
   0   4  -8 1586.90 48.3075  31
   0   4  -8 1626.07 47.5862   1
   0  -4   8 1650.56 47.3624   1
   0  -4   8 1605.50 46.5218  17
   0  -4   8 1667.60 48.0093  10
   0  -4   8 1600.37 47.6319  14
   0  -4   8 1675.06 48.3701  19
   0  -4   7 69.0427 2.59357  17
   0  -4   7 64.4470 3.73664  11
   0  -4   7 78.6113 4.31178  12
   0  -4   7 81.9507 3.63679  22
   0   4  -7 70.1244 3.90139  23
   0   4  -7 76.4172 3.36291  22
   0   4  -7 69.6678 4.36086  15
   0  -4   7 75.1427 4.23420  13
   0   4  -7 69.1788 2.54917  25
   0   4  -7 69.5014 3.66794  27
   0  -4   7 80.5793 3.96376  10
   0   4  -7 75.5199 3.69895  11
   0  -4   7 61.9164 3.96426  19
   0   4  -7 86.3701 3.86331   1
   0  -4   7 69.7159 3.52152   1
   0   4  -7 79.7239 3.71846  10
   0  -4   7 67.7369 3.52497  14
   0   4  -7 65.7884 3.95858  31
   0   4  -7 80.5580 4.18159  30
   0  -4   6 293.856 10.2965   8
   0  -4   6 275.828 8.37226  17
   0  -4   6 293.750 10.2820   6
   0   4  -6 275.460 10.4661  15
   0  -4   6 263.565 9.79189  11
   0  -4   6 272.412 9.81667  10
   0   4  -6 296.637 9.60098  11
   0  -4   6 284.245 9.59152  22
   0   4  -6 291.398 9.35002  22
   0  -4   6 286.878 10.2514  13
   0   4  -6 298.920 9.60417  27
   0  -4   6 291.746 10.1315  24
   0   4  -6 295.911 9.88939   1
   0  -4   6 289.207 9.62154   1
   0   4  -6 287.795 9.54954  10
   0  -4   6 279.990 10.0815  19
   0   4  -6 276.840 10.0702  30
   0   4  -6 285.290 10.1940  31
   0  -4   6 284.519 9.42682  14
   0  -4   6 281.050 10.2249  12
   0   4  -5 92.3170 4.83587  15
   0   4  -5 94.3844 4.13721  11
   0  -4   5 91.7956 4.26648  11
   0   4  -5 97.2932 4.00620  22
   0  -4   5 91.3769 4.19442  22
   0  -4   5 102.324 4.77287  13
   0  -4   5 97.6294 4.71410  12
   0   4  -5 92.8468 4.11345  10
   0  -4   5 100.995 4.35609  10
   0   4  -5 97.9240 4.62716  31
   0  -4   5 88.9058 4.21781   1
   0   4  -5 100.502 4.46407   1
   0  -4   5 91.6121 3.85367  14
   0   4  -5 95.2249 4.07747  27
   0   4  -5 107.499 4.56036  24
   0  -4   5 89.0210 4.50327  19
   0   4  -4 1165.98 34.3034  27
   0  -4   4 1174.78 34.4583  27
   0   4  -4 1129.98 34.9560  31
   0   4  -4 1132.77 35.4539  15
   0  -4   4 1177.95 35.0320  19
   0  -4   4 1194.36 34.7416  22
   0   4  -4 1197.86 34.4392  22
   0   4  -4 1156.97 34.9923   1
   0  -4   4 1149.96 34.7116   1
   0  -4   4 1155.53 34.5901  11
   0   4  -4 1156.01 34.3827  11
   0   4  -4 1177.63 34.7661  24
   0  -4   4 1160.95 34.5879  10
   0   4  -4 1192.09 34.4201  10
   0   4  -3 667.330 20.7632  24
   0  -4   3 680.323 20.8397   1
   0   4  -3 656.554 21.0138   1
   0   4  -3 689.439 20.8451  21
   0   4  -3 689.857 20.2246  27
   0  -4   3 675.208 20.3434  27
   0   4  -3 674.177 20.5125  22
   0   4  -3 656.168 20.9198  31
   0  -4   3 689.620 20.6894  31
   0  -4   3 676.024 20.6523  30
   0   4  -3 679.855 20.4328  10
   0  -4   3 662.134 20.5192  10
   0  -4   3 723.934 21.1094  19
   0  -4   3 675.407 20.5509  11
   0   4  -3 686.285 20.4442  11
   0   4  -3 684.030 21.4278  15
   0  -4   3 654.418 21.0667  15
   0  -4   2 241.702 8.44706  15
   0   4  -2 235.993 8.68161  15
   0   4  -2 231.587 7.91736  20
   0   4  -2 240.381 7.48851  27
   0  -4   2 232.180 7.53534  27
   0   4  -2 242.417 7.93214  22
   0   4  -2 244.441 8.15924  24
   0  -4   2 237.832 7.89451  11
   0   4  -2 205.466 8.11791   6
   0   4  -2 232.351 8.42976   1
   0   4  -2 226.694 8.11788  21
   0   4  -2 200.094 8.08079   8
   0  -4   2 251.295 7.94952  10
   0  -4   2 238.905 7.99381  30
   0   4  -2 244.539 8.27922  31
   0  -4   2 237.630 8.02552  31
   0   4  -1 439.066 13.4397  17
   0   4  -1 449.993 14.4289  24
   0   4  -1 450.457 14.9377  15
   0  -4   1 448.285 14.6894  15
   0   4  -1 483.074 14.5878   6
   0   4  -1 495.763 14.3625  22
   0  -4   1 465.257 14.2451  11
   0   4  -1 472.809 13.8079   5
   0   4  -1 450.757 14.8000   1
   0   4  -1 474.565 14.5810   8
   0  -4   1 462.976 14.2890  30
   0  -4   1 460.628 14.3354  31
   0   4  -1 458.466 14.5431  31
   0  -4   1 466.021 13.7903  27
   0   4  -1 437.580 13.6963  27
   0  -4   1 475.042 14.2717  10
   0   4  -1 464.423 14.2793  20
   0   4   0-1.48810 1.55360   8
   0  -4   0 2.88651 1.28697  22
   0   4   0 2.62036 1.32524  22
   0  -4   0 1.00368 1.52445  15
   0   4   0 3.55868 1.63398   6
   0   4   0 5.54277 0.78142   5
   0  -4   0 1.86587 0.82653  14
   0   4   0 2.27295 1.65433   1
   0  -4   0 3.87074 1.65126   1
   0   4   0 3.04644 1.33816  20
   0  -4   0 3.75873 1.32716  20
   0   4   0 0.31230 0.74282  17
   0  -4   0 2.23417 0.79881  27
   0  -4   0 0.50177 1.31629  30
   0   4   0 0.43918 1.41521  24
   0   4   0 1.25589 1.39465  31
   0  -4   0 2.10993 1.41577  31
   0   4   1 4.72316 1.55658   8
   0   4   1 3.38528 1.60210   6
   0   4   1 5.71366 0.59923   5
   0  -4  -1 4.89830 1.63369  15
   0  -4  -1 8.88531 1.19317  14
   0  -4  -1 6.56634 1.39314  20
   0   4   1 7.23328 1.64060  20
   0   4   1 6.42657 1.77199   1
   0  -4  -1 4.34908 1.68113   1
   0   4   1 6.72453 1.49914  31
   0  -4  -1 7.46672 1.50975  31
   0  -4  -1 7.84465 1.45881  22
   0   4   1 4.83916 1.37194  22
   0   4   1 6.00628 1.06787  17
   0  -4  -1 5.32418 1.05392  17
   0   4   1 8.02147 1.70954  24
   0  -4  -1 4.23701 1.62169  24
   0   4   1 6.05096 1.16856   9
   0  -4  -1 6.47621 0.90399  27
   0  -4  -1 6.24701 1.41826  30
   0  -4  -2 1118.41 32.7461  17
   0   4   2 1123.21 32.8482  17
   0   4   2 1144.14 32.6794  14
   0  -4  -2 1129.08 33.2558  15
   0  -4  -2 1119.96 33.2943  20
   0   4   2 1122.23 33.1892  20
   0   4   2 1069.02 33.2288   6
   0   4   2 1100.01 33.1511  25
   0  -4  -2 1148.49 32.6277  14
   0  -4  -2 1055.10 33.5212  24
   0   4   2 1093.10 33.5778   1
   0  -4  -2 1111.26 33.3954   1
   0   4   2 1124.14 33.2978   8
   0  -4  -2 1119.67 33.3545  22
   0  -4  -2 1131.00 33.0730  30
   0  -4  -2 1144.42 33.1455  31
   0   4   2 1141.90 32.7303   9
   0   4   3 41.8173 2.35413  17
   0  -4  -3 42.2161 2.26459  17
   0   4   3 43.0730 2.76534   8
   0  -4  -3 40.8870 2.52620  15
   0   4   3 40.8095 2.55382  15
   0  -4  -3 39.8634 2.15930   9
   0   4   3 42.1544 2.26876   9
   0   4   3 41.0776 2.76519   6
   0  -4  -3 42.2700 2.73404  24
   0  -4  -3 38.8952 2.49449  22
   0   4   3 41.0236 2.53146  25
   0  -4  -3 35.9763 2.38874  30
   0  -4  -3 37.8544 2.62361   1
   0   4   3 43.2879 2.26408  14
   0  -4  -3 38.8346 2.14697  14
   0   4   3 44.0775 2.82918  20
   0  -4  -3 41.6319 2.68380  20
   0  -4  -3 43.0705 2.59092  31
   0  -4  -4 293.372 9.57445  30
   0  -4  -4 289.773 9.28096  14
   0   4   4 281.463 9.38788  14
   0   4   4 288.074 9.35698   9
   0  -4  -4 279.480 9.37489  17
   0   4   4 293.672 9.57871  17
   0   4   4 287.653 9.47892  15
   0  -4  -4 291.309 9.42711  15
   0  -4  -4 280.626 9.91291  20
   0   4   4 294.652 9.85808  20
   0  -4  -4 294.349 10.0781  24
   0  -4  -4 292.373 9.38759  28
   0  -4  -4 289.794 9.57274  31
   0  -4  -4 279.200 9.30337   9
   0  -4  -4 283.643 9.68952   1
   0   4   4 296.096 9.69274  25
   0   4   4 296.883 9.45778  22
   0  -4  -4 279.940 9.64019  22
   0   4   4 283.937 8.63661   7
   0  -4  -5 609.612 18.1968   9
   0   4   5 589.599 17.8913  16
   0   4   5 605.137 17.2101   7
   0   4   5 579.579 18.3876  17
   0  -4  -5 587.300 18.2171  17
   0  -4  -5 577.959 17.9427  15
   0   4   5 575.242 17.9847  15
   0   4   5 585.784 18.2467  14
   0  -4  -5 585.427 18.0395  14
   0  -4  -5 593.386 18.3197  22
   0   4   5 615.247 18.0989  22
   0  -4  -5 599.869 18.1632  28
   0  -4  -5 600.571 18.2571  30
   0   4   5 565.747 18.5506  20
   0  -4  -5 583.824 18.7767  20
   0   4   5 578.460 18.1566   9
   0   4   5 563.881 18.5345   1
   0  -4  -5 612.855 18.3807   1
   0  -4  -5 586.107 18.2662  31
   0   4   5 601.599 18.4504  25
   0   4   6 605.791 18.8630   9
   0  -4  -6 621.053 18.8596  17
   0   4   6 627.497 19.1658  17
   0   4   6 609.433 18.4098  15
   0   4   6 604.978 18.3733  16
   0   4   6 606.890 17.7211   7
   0  -4  -6 631.735 18.4256  15
   0  -4  -6 612.503 18.7638  14
   0   4   6 592.099 18.9775  14
   0  -4  -6 613.371 18.9638   9
   0  -4  -6 630.570 18.8654  28
   0   4   6 620.175 18.6293  22
   0  -4  -6 601.368 18.8349  22
   0   4   6 631.356 19.1480  25
   0  -4  -6 592.382 18.8647  31
   0  -4  -6 595.335 19.4925  20
   0   4   6 595.970 19.2971  20
   0   4   6 596.345 19.0890   1
   0  -4  -6 609.509 18.8596   1
   0   4   7 51.6372 3.25044   9
   0   4   7 55.9922 2.48995  15
   0   4   7 50.0190 2.53137  16
   0  -4  -7 54.0730 3.71681  20
   0   4   7 51.2678 3.06017  26
   0  -4  -7 50.5523 1.91834   7
   0  -4  -7 46.0031 3.19248  13
   0   4   7 47.4846 3.19189  14
   0  -4  -7 53.6825 3.13868  14
   0   4   7 54.4232 3.28351  17
   0  -4  -7 50.8512 2.85964  22
   0   4   7 55.9584 2.78732  22
   0   4   7 58.1721 3.35159  28
   0  -4  -7 52.9166 3.18633  28
   0   4   7 48.2996 3.16991  25
   0  -4  -7 50.2112 3.27134   9
   0  -4  -7 48.7737 3.16612  12
   0  -4  -7 52.4984 2.47335  15
   0  -4  -7 52.4183 2.94619   1
   0   4   7 54.7443 3.14605   1
   0   4   8 360.492 11.2411  16
   0   4   8 371.712 12.2757  28
   0  -4  -8 362.902 12.0023  28
   0  -4  -8 366.091 12.9132  20
   0   4   8 353.996 12.2832  14
   0   4   8 350.599 11.8977   1
   0  -4  -8 373.936 11.7239   1
   0  -4  -8 360.715 11.6984  22
   0   4   8 368.615 11.4462  22
   0  -4  -8 343.093 10.6717   7
   0   4   8 374.562 11.9196  26
   0   4   8 371.667 12.4290  17
   0  -4  -8 369.998 12.3475   9
   0   4   8 342.833 12.0435   9
   0  -4  -8 358.809 11.0595  15
   0   4   9 73.7664 3.14582  16
   0   4   9 75.8753 4.23118  17
   0  -4  -9 77.1923 2.75905   7
   0   4   9 78.0987 4.23581  28
   0   4   9 72.6629 3.71085   1
   0  -4  -9 80.1471 3.62272   1
   0  -4  -9 67.9354 3.45719  22
   0   4   9 79.1893 3.39378  22
   0  -4  -9 71.4482 4.29877   9
   0   4   9 77.7956 4.36080  14
   0  -4  -9 68.6404 4.60569  20
   0  -4  -9 76.4612 2.92647  15
   0   4   9 84.5746 3.87143  26
   0  -4 -10 527.661 15.4596   7
   0  -4 -10 525.099 18.0121  20
   0   4  10 509.579 16.4087   1
   0  -4 -10 544.889 16.2366   1
   0  -4 -10 503.657 15.3235  15
   0   4  10 509.291 17.1874  28
   0   4  10 524.901 17.3978  14
   0   4  10 524.108 15.9274  22
   0  -4 -10 508.375 16.1844  22
   0  -4 -10 494.279 17.3461   9
   0   4  10 513.483 17.3381  17
   0   4  10 515.808 16.5440  26
   0   4  10 522.147 15.5329  21
   0   4  10 536.119 15.8236  16
   0   4  11 953.910 30.7643  17
   0   4  11 972.764 29.0406  16
   0  -4 -11 991.635 31.5780  20
   0  -4 -11 1041.46 28.8779   7
   0  -4 -11 1012.13 29.4111   1
   0  -4 -11 980.836 28.3389  15
   0   4  11 983.343 28.7144  21
   0   4  11 928.112 29.2205   3
   0   4  11 946.960 29.2534   2
   0   4  11 1031.52 31.0209  14
   0   4  11 988.677 29.8352  26
   0  -4 -11 959.804 30.9729   9
   0   4  11 1007.15 29.1362  22
   0  -4 -11 1002.54 29.4475  22
   0   4  11 949.596 30.6532  28
   0   4  12 29.4996 3.17566  17
   0   4  12 24.2118 1.81155  16
   0  -4 -12 25.1541 1.72979   7
   0   4  12 23.3232 1.97199   3
   0   4  12 22.0152 2.97353  14
   0   4  12 27.8515 1.96143  22
   0   4  12 27.4498 3.09390  28
   0   4  12 28.7844 2.51027  26
   0   4  12 25.7260 1.55112  21
   0  -4 -12 28.8255 2.07958  22
   0   4  12 27.7727 2.05773   2
   0   4  12 26.3587 2.88732  25
   0  -4 -12 25.1860 3.76167  20
   0  -4 -12 25.8369 3.42967   9
   0  -4 -12 27.0385 2.07018   1
   0   4  13 348.885 13.1518  17
   0   4  13 345.936 11.1250  16
   0  -4 -13 353.148 11.1607   7
   0   4  13 361.273 11.2059   3
   0  -4 -13 358.417 11.3281   1
   0   4  13 364.549 11.0973  22
   0   4  13 355.974 13.2248  28
   0   4  13 348.957 11.1699   2
   0   4  13 374.343 12.8302  25
   0   4  13 345.702 10.6838  21
   0  -4 -13 332.478 11.2774  22
   0   4  13 353.218 13.3981  14
   0  -4 -13 332.043 13.3452   9
   0  -4 -13 367.050 14.1954  20
   0   4  13 352.796 12.0065  26
   0  -4 -14 13.6009 3.64848  20
   0   4  14 16.8744 3.08205  17
   0   4  14 15.7084 1.69326  16
   0   4  14 13.6714 2.34661  26
   0  -4 -14 20.1804 3.74360   9
   0   4  14 11.7429 1.18072  21
   0   4  14 14.4794 1.64255  22
   0   4  14 16.9877 2.83572  25
   0   4  14 13.2565 3.16757  14
   0   4  14 20.2704 3.37972  28
   0  -4 -14 16.7079 1.84129   4
   0   4  14 14.2980 1.68188   2
   0   4  14 13.4134 1.59124   3
   0  -4 -14 14.9875 1.66627   7
   0  -4 -14 12.0395 1.65100   1
   0   4  15 90.3253 4.55407  26
   0  -4 -15 79.9853 3.65721   4
   0   4  15 80.1609 3.41445   3
   0  -4 -15 77.0536 6.24918  20
   0   4  15 84.2281 3.03275  21
   0   4  15 90.1804 5.22000  25
   0   4  15 83.7098 5.70791  14
   0   4  15 76.5461 5.55095  28
   0   4  15 82.1896 3.46008   2
   0  -4 -15 90.9191 6.14674   9
   0  -4 -15 90.1221 3.84754   7
   0  -4 -15 93.2987 3.64513   1
   0   4  16 1064.64 35.0522  14
   0   4  16 1053.14 34.7456  28
   0  -4 -16 1084.74 36.0088  20
   0  -4 -16 1117.57 31.5565   1
   0   4  16 1073.54 31.4234   2
   0  -4 -16 1100.98 31.6265   4
   0  -4 -16 1068.96 35.2474   9
   0   4  16 1110.95 34.0825  25
   0   4  16 1096.39 31.4344   3
   0   4  16 1110.44 32.8253  26
   0   4  16 1036.42 31.0192  21
   0   4  17 33.6593 2.97114  26
   0   4  17 30.3529 1.65669   2
   0   4  17 32.6135 4.43541  14
   0  -4 -17 36.9423 4.74386   9
   0  -4 -17 28.8070 1.56967   4
   0  -4 -17 33.8184 1.70759   4
   0   4  17 35.4017 4.32453  28
   0  -4 -17 37.4530 5.31476  20
   0   4  17 31.9547 3.58853  25
   0   4  17 30.2855 1.70538   3
   0   4  18 285.351 12.5765  14
   0  -4 -18 260.001 13.0364  20
   0   4  18 270.723 11.2652  25
   0  -4 -18 266.006 12.7974   9
   0   4  18 291.472 12.5794  28
   0   4  18 291.286 10.2357  26
   0   4  19 78.8804 6.35394  14
   0  -4 -19 82.3446 7.38885  20
   0   4  19 68.1672 5.24355  25
   0  -4 -19 79.8991 6.93338   9
   0   4  19 63.0501 5.93035  28
   0   4  19 77.5858 4.31669  26
   0   4  20 96.8346 7.45955  14
   0  -4 -20 96.5473 8.28528  20
   0   4  20 92.5275 6.11794  25
   0  -4 -20 102.459 7.74481   9
   0   4  20 100.663 7.36467  28
   0   4  20 102.896 5.10825  26
   0   4  21 96.9494 4.93837  26
   0   4  21 95.3733 7.54167  14
   0  -4 -21 97.4391 8.38777  20
   0   4  21 93.7453 6.25897  25
   0  -4 -21 94.0708 8.14844   9
   0   4  21 104.256 7.61703  28
   0   4  21 96.7748 7.20574  17
   0   4  22 93.7539 4.88488  26
   0   4  22 97.1147 7.65369  14
   0  -4 -22 78.7425 8.27893  20
   0   4  22 93.0596 6.24355  25
   0  -4 -22 80.9041 7.96424   9
   0   4  22 89.9565 7.43635  28
   0   4  22 96.5411 7.41637  17
   0   4  23 354.901 11.8308  26
   0   4  23 318.131 15.4692  14
   0  -4 -23 317.502 16.5980  20
   0   4  23 320.661 13.4872  25
   0  -4 -23 334.536 16.2135   9
   0   4  23 331.608 15.3984  28
   0   4  23 333.168 14.9518  17
   0   4  24 9.30608 2.33174  26
   0  -4 -24 22.2122 6.14827  20
   0   4  24 10.8008 5.12725  14
   0   4  24 13.3662 5.32545  28
   0   4  24 2.06373 4.18131  17
   0   4  24 11.8211 3.83029  25
   0  -4 -24 4.12059 5.11042   9
   0  -4 -25 16.4659 7.11156  20
   0   4  25 4.02887 5.02485  14
   0   4  25 4.66039 4.93972  28
   0   4  25-0.71498 4.63381  17
   0   4  25 5.30004 3.55630  25
   0  -4 -25 6.04384 5.34804   9
   0   4  26 29.3747 6.14165  14
   0   4  26 47.7440 6.57999  28
   0   4  26 28.8671 5.69636  17
   0   4  26 42.4805 4.98165  25
   0  -4 -26 33.3453 7.13321   9
   0  -4 -27 83.1769 9.69626  20
   0   4  27 74.9744 8.21383  14
   0   4  27 67.1120 8.03350  28
   0   4  27 57.2350 6.74690  17
   0   4  27 57.9923 5.63988  25
   0  -4 -27 57.5504 8.35445   9
   0  -4 -28 45.1546 8.46937  20
   0   4  28 30.6020 6.43068  14
   0   4  28 31.1963 6.68102  28
   0   4  28 42.2414 6.40367  17
   0   4  28 38.7680 4.92598  25
   0  -4 -28 28.8046 7.32138   9
   0  -4 -29 101.691 10.7592  20
   0   4  29 101.724 9.46954  14
   0   4  29 101.533 9.39616  28
   0   4  29 102.282 8.82880  17
   0   4  29 99.1394 7.19035  25
   0  -4 -29 96.7701 10.2045   9
   0  -4 -30 93.1329 10.4670  20
   0   4  30 74.8350 8.75156  14
   0   4  30 65.4942 8.27066  28
   0   4  30 67.2714 7.91994  17
   0   4  30 77.6652 6.43868  25
   0  -4 -30 77.0189 9.38008   9
   0   4  31 11.0905 6.41863  28
   0  -4 -31 2.28099 7.39128  20
   0   4  31 7.70180 5.96454  14
   0  -4 -31-1.01675 6.46676   9
   0   4  31 10.6319 5.64997  17
   0   4  32 38.2438 7.59377  28
   0  -4 -32 36.8587 8.66636  20
   0  -4 -32 38.9667 8.75193   9
   0   4  32 28.6397 6.04934  17
   0   4  32 26.2566 7.06127  14
   0   4  33 31.7477 7.75139  28
   0  -4 -33 40.6862 8.27334   9
   0   4  33 30.0839 6.42812  17
   0  -5  31 0.93564 6.31879  13
   0  -5  31 8.04569 5.99158  14
   0  -5  31-6.54314 6.16753  12
   0   5 -31 4.19543 5.56941  31
   0   5 -31 5.49620 5.78690  30
   0   5 -31 7.10068 7.57237   9
   0   5 -31 2.30020 7.72260  20
   0  -5  30 1.87504 6.33089  13
   0  -5  30-6.42480 5.66435  14
   0  -5  30 3.74794 6.21851  12
   0   5 -30 5.47841 5.98806  30
   0   5 -30-1.67682 5.72561  31
   0   5 -30 10.6926 7.79154   9
   0   5 -30-3.44367 7.66289  20
   0  -5  29 33.5682 7.30946  13
   0  -5  29 5.57605 5.49417  14
   0  -5  29 28.8947 7.39847  12
   0   5 -29 18.2316 8.53978  20
   0   5 -29 19.8535 6.61290  30
   0   5 -29 14.1755 5.96437  31
   0  -5  28 322.079 16.8604  13
   0  -5  28 295.202 16.3375  12
   0  -5  28 299.336 13.5587  29
   0  -5  28 316.264 15.7036  14
   0   5 -28 302.794 17.9723  20
   0   5 -28 327.313 16.3271  30
   0   5 -28 330.409 16.1290  31
   0   5 -27 16.1269 5.90514  31
   0   5 -27 15.5956 6.15634  30
   0  -5  27 15.3269 5.66759  14
   0  -5  27 8.15445 6.09729  12
   0   5 -27 7.68683 7.75593  20
   0  -5  27 16.6545 4.49884  29
   0  -5  27 17.2251 6.66790  13
   0   5 -26 17.6932 5.76733  30
   0   5 -26 16.5325 5.30072  31
   0  -5  26 20.8168 5.70276  14
   0  -5  26 13.2693 5.67378  12
   0  -5  26 9.78813 5.82575  19
   0   5 -26 9.62540 7.19179  20
   0  -5  26 10.9355 4.17614  29
   0  -5  26 13.2883 6.12943  13
   0   5 -25 82.6454 8.13719  31
   0  -5  25 98.5753 8.25464  14
   0  -5  25 91.3337 9.19415  12
   0   5 -25 79.6876 9.73032  20
   0  -5  25 82.3071 8.34756  19
   0  -5  25 100.955 8.82100  13
   0  -5  25 89.1012 7.03874  29
   0   5 -24 145.207 11.4078   9
   0  -5  24 129.938 9.74364  19
   0  -5  24 114.639 7.67774  29
   0   5 -24 144.993 9.57330  31
   0  -5  24 127.174 8.99173  14
   0  -5  24 123.744 9.90060  12
   0  -5  24 101.215 9.39735  13
   0  -5  24 124.766 6.57963  17
   0   5 -23 0.98644 5.85573   9
   0  -5  23 2.07327 5.21782  19
   0  -5  23-4.52774 3.95077  29
   0   5 -23-2.84541 4.46432  31
   0   5 -23 0.46972 3.31323  15
   0  -5  23-1.32445 4.34318  14
   0  -5  23 0.80653 5.02817  12
   0  -5  23-2.41829 4.82027  13
   0  -5  23-2.14683 2.66795  17
   0   5 -22 54.8409 7.58471   9
   0  -5  22 71.8278 7.01147  19
   0  -5  22 61.9627 5.67322  29
   0   5 -22 60.7696 6.29152  31
   0   5 -22 49.0041 5.05832  15
   0  -5  22 64.3214 6.48175  14
   0  -5  22 56.6501 6.86836  12
   0  -5  22 69.0290 7.24054  13
   0  -5  22 58.4815 4.22728  17
   0   5 -21 96.6105 8.91375   9
   0  -5  21 86.2174 7.52822  19
   0  -5  21 84.2718 6.32927  29
   0   5 -21 93.4623 7.47900  31
   0   5 -21 91.6216 6.53701  15
   0  -5  21 104.174 7.39700  14
   0  -5  21 89.2079 8.11095  12
   0  -5  21 101.655 8.25438  13
   0  -5  21 89.1894 5.15843  17
   0   5 -20 242.276 13.4061   9
   0  -5  20 209.883 11.3562  19
   0  -5  20 226.642 10.5104  29
   0   5 -20 239.553 11.8588  31
   0   5 -20 227.073 10.6790  15
   0  -5  20 243.459 11.4274  14
   0  -5  20 230.507 12.2588  12
   0  -5  20 225.699 12.1843  13
   0  -5  20 230.354 9.02538  17
   0   5 -19 51.1235 6.73937   9
   0  -5  19 32.6718 5.19498  19
   0  -5  19 41.8576 5.90202  12
   0   5 -19 38.6015 4.94490  31
   0   5 -19 38.4690 4.60549  15
   0  -5  19 32.4835 4.61929  14
   0  -5  19 31.8344 4.35633  29
   0  -5  19 41.0818 5.80765  13
   0  -5  19 33.5217 3.24146  17
   0   5 -18 66.5261 5.91717  31
   0  -5  18 48.8044 5.04398  14
   0  -5  18 56.5208 2.45144   4
   0   5 -18 51.2677 6.55126   9
   0  -5  18 60.0186 5.64377  19
   0  -5  18 59.5344 6.31981  12
   0  -5  18 53.0229 4.97131  29
   0   5 -18 54.2589 5.12653  15
   0  -5  18 57.6894 3.76739  17
   0  -5  18 58.1071 6.35496  13
   0   5 -17 644.979 22.6909  15
   0  -5  17 672.163 23.2514  19
   0   5 -17 662.972 23.2259  31
   0  -5  17 636.973 19.5190   4
   0  -5  17 634.335 20.3372  17
   0  -5  17 633.155 23.5979  13
   0   5 -17 657.037 24.6954   9
   0  -5  17 614.024 23.5548  12
   0   5 -17 649.999 19.2595   3
   0  -5  17 619.840 22.4575  14
   0   5 -17 655.275 19.2634   2
   0   5 -16 4.09460 1.55503   3
   0  -5  16 5.16130 1.55941   1
   0  -5  16 3.50144 3.56639  19
   0   5 -16 2.34908 2.98909  15
   0   5 -16 6.06151 3.10885  31
   0  -5  16 3.75608 1.62495   4
   0   5 -16 1.81149 1.40377   2
   0   5 -16 2.02613 4.29528   9
   0  -5  16 9.09903 3.73132  13
   0  -5  16 5.16531 1.92743  17
   0  -5  16 3.45193 2.81503  14
   0   5 -16 6.43069 2.90966  23
   0  -5  16 5.70178 3.60345  12
   0   5 -15 14.8546 1.90546   3
   0   5 -15 21.9853 3.71669  15
   0  -5  15 13.2143 3.41337  19
   0   5 -15 21.4558 3.64706  31
   0  -5  15 12.7436 2.98937  14
   0  -5  15 17.4100 2.02600   1
   0  -5  15 16.1980 2.10892   4
   0   5 -15 16.0508 3.12107  23
   0   5 -15 9.47994 4.07136   9
   0  -5  15 18.3082 2.19458  17
   0  -5  15 10.6841 3.65870  13
   0   5 -15 21.2519 1.97340   2
   0  -5  15 14.9969 3.74832  12
   0  -5  14-1.12228 1.76168  17
   0  -5  14 0.33075 1.81719   1
   0   5 -14 2.24367 2.92509  15
   0  -5  14-1.77909 3.13701  19
   0   5 -14 2.24589 2.72453  31
   0  -5  14-1.38996 2.04656   4
   0   5 -14-1.17859 3.52372   9
   0   5 -14-0.70107 2.65849  23
   0  -5  14-0.77969 2.88926  11
   0  -5  14 7.52269 3.20877  12
   0  -5  14 1.10093 2.62846  14
   0  -5  14 2.50123 3.07673  13
   0   5 -14 2.74632 1.65841   2
   0   5 -14-0.75990 1.69840   3
   0  -5  14-1.17642 2.80867  10
   0   5 -13 57.4413 4.90541  15
   0  -5  13 58.8462 5.16302  13
   0   5 -13 66.3302 5.07308  31
   0  -5  13 70.2464 5.45340  12
   0  -5  13 57.2838 4.62370  11
   0   5 -13 63.6332 3.43668   2
   0  -5  13 64.7427 4.63178  14
   0  -5  13 62.6617 3.19951  17
   0  -5  13 67.0569 4.78278  10
   0   5 -13 63.6407 3.38050   3
   0   5 -13 70.2413 4.72044  23
   0  -5  13 63.4896 3.44198  22
   0  -5  13 63.8895 5.00363  19
   0  -5  12 4.85185 1.36785  17
   0   5 -12 8.48397 3.05785  15
   0  -5  12 7.33479 2.29197  14
   0  -5  12 6.53715 3.06199  12
   0  -5  12 6.39789 2.46533  11
   0   5 -12 2.77672 2.41145  31
   0  -5  12 6.95732 2.95737  13
   0  -5  12 4.69763 2.80850  19
   0  -5  12 8.11427 2.69302  10
   0   5 -12 8.03376 2.68262  23
   0   5 -12 4.09536 1.67850   2
   0  -5  12 5.91510 1.77170  22
   0   5 -12 5.44784 1.80833   3
   0   5 -11 158.745 7.32546  31
   0   5 -11 139.012 7.20765  30
   0   5 -11 147.408 7.51500  15
   0  -5  11 148.663 7.42268  28
   0  -5  11 146.172 6.69778  14
   0   5 -11 160.081 7.08432  23
   0  -5  11 146.214 7.55255  13
   0  -5  11 135.993 7.36998  12
   0  -5  11 149.531 6.92986  11
   0   5 -11 147.646 5.88879   3
   0   5 -11 157.949 5.93850   2
   0  -5  11 147.592 5.21306  17
   0  -5  11 147.989 6.06670  22
   0  -5  11 151.046 6.99026  10
   0  -5  11 146.904 7.39993  19
   0  -5  10-0.31963 0.94028  17
   0   5 -10 2.09318 2.39576  31
   0   5 -10-1.18303 2.21723  15
   0   5 -10 2.64137 2.11282  23
   0  -5  10 0.37530 2.40139  12
   0  -5  10 1.43626 2.11901  11
   0  -5  10 2.87015 2.46378  28
   0  -5  10 0.37463 2.28841  13
   0   5 -10 1.33868 0.62944  25
   0  -5  10 1.48142 1.78639  14
   0   5 -10 2.17003 1.57850   3
   0  -5  10-1.02495 2.57954  19
   0  -5  10 1.00929 1.59198  22
   0  -5  10-0.28850 2.12822  10
   0   5 -10 1.08589 1.55269   2
   0   5  -9 273.721 11.1613  15
   0  -5   9 290.940 10.4343  11
   0  -5   9 275.774 10.9896  12
   0  -5   9 308.724 10.5569  10
   0  -5   9 285.111 11.0192  13
   0   5  -9 265.040 8.37384  25
   0  -5   9 286.103 9.88020  22
   0   5  -9 299.652 10.5963  23
   0  -5   9 284.029 8.53198  17
   0   5  -9 290.116 10.8700  31
   0  -5   9 280.172 10.7544  19
   0   5  -9 286.627 10.1243   1
   0  -5   9 289.127 9.99435  14
   0  -5   9 259.960 10.6689  28
   0   5  -8 73.6473 4.74436  15
   0  -5   8 70.9589 4.07784  11
   0  -5   8 78.3589 4.69458  12
   0  -5   8 81.6958 4.23644  10
   0  -5   8 72.1504 4.58003  13
   0   5  -8 71.4607 2.55716  25
   0  -5   8 74.2406 4.42679  28
   0  -5   8 73.8339 3.82622  22
   0   5  -8 73.7023 4.26496  23
   0   5  -8 69.9757 4.39554  31
   0   5  -8 71.9715 3.97297   1
   0  -5   8 64.9220 2.31429  17
   0  -5   8 71.3658 3.70379  14
   0  -5   8 67.5437 4.38343  19
   0  -5   7 473.798 16.4990  13
   0  -5   7 491.777 15.4055  14
   0  -5   7 476.510 15.8870  10
   0  -5   7 475.238 15.9017  11
   0  -5   7 481.324 16.5324  12
   0   5  -7 525.841 17.1757  15
   0  -5   7 475.184 15.7290  22
   0  -5   7 496.778 16.4024  19
   0   5  -7 489.872 16.0667   1
   0  -5   7 508.220 16.4249  24
   0  -5   7 475.803 16.2642  28
   0   5  -7 485.764 16.4112  31
   0   5  -6 2.01382 2.02437  15
   0   5  -6 2.02929 1.65931  11
   0  -5   6 3.70339 1.63279  11
   0  -5   6 4.33142 1.86357  10
   0   5  -6 2.71332 1.64141  10
   0  -5   6 6.71883 2.27366  13
   0  -5   6 3.36424 2.11942  12
   0  -5   6 3.55988 1.40219  14
   0  -5   6 5.22338 1.60954  22
   0   5  -6 2.95038 1.65323  31
   0   5  -6 6.50301 1.82989   1
   0  -5   6 1.29760 1.91739  19
   0   5  -6 5.53012 1.58330  27
   0  -5   6 3.95277 1.84279  28
   0  -5   6 4.17538 1.97323  24
   0   5  -5 2.88459 1.98524  15
   0  -5   5 1.51672 1.65531  11
   0   5  -5-0.15916 1.60460  11
   0  -5   5 1.84987 1.99569  12
   0  -5   5 2.90196 2.08947  13
   0  -5   5 1.49409 1.74774  24
   0  -5   5 3.60903 1.22553  14
   0   5  -5 1.59608 1.57600  10
   0  -5   5 0.95082 1.64330  10
   0  -5   5 1.67034 1.40264  22
   0  -5   5 1.22868 1.90574  19
   0   5  -5 0.25130 1.64869  31
   0   5  -5 1.44090 1.36896  27
   0   5  -5 0.72536 1.66096   1
   0   5  -4 61.1383 2.91719  27
   0  -5   4 54.6338 2.94221  27
   0   5  -4 60.4248 3.62642  31
   0   5  -4 60.1697 4.02525  15
   0  -5   4 57.3166 2.17198  18
   0  -5   4 68.8127 3.43011  10
   0   5  -4 63.7318 3.24000  10
   0  -5   4 61.0444 3.32020  11
   0   5  -4 59.0030 3.20135  11
   0  -5   4 60.5234 3.87129  19
   0  -5   4 62.3723 3.45600  22
   0   5  -4 65.9514 3.86556   1
   0  -5   3 214.130 8.07689  11
   0  -5   3 239.782 7.23617  18
   0   5  -3 216.173 8.52317  31
   0   5  -3 218.002 8.98279  15
   0  -5   3 219.919 8.13194  10
   0   5  -3 230.323 8.73611   1
   0   5  -3 239.754 8.25288  20
   0  -5   3 227.385 7.78424  27
   0   5  -3 227.961 7.63068  27
   0   5  -2 71.9936 3.71125  20
   0   5  -2 72.5152 3.20028   5
   0   5  -2 68.4260 3.99644   1
   0   5  -2 72.8832 3.93408  31
   0   5  -2 80.0497 4.37623  15
   0   5  -2 73.1439 3.05491  27
   0  -5   2 68.9718 3.10766  27
   0  -5   2 79.8058 3.69384  11
   0  -5   2 74.1417 3.62247  10
   0  -5   2 81.7906 2.98184  18
   0  -5   1 142.114 5.58539  11
   0   5  -1 141.000 5.87959  31
   0   5  -1 144.324 5.64927  20
   0   5  -1 142.956 4.86649  27
   0  -5   1 146.950 4.99506  27
   0   5  -1 134.820 4.61201  17
   0   5  -1 148.623 5.86412  24
   0  -5   1 143.182 5.61562  10
   0   5  -1 152.989 5.01252   5
   0   5  -1 146.070 6.21654   1
   0  -5   0 70.8362 3.98188  15
   0   5   0 67.1482 3.83669   6
   0  -5   0 75.6757 3.87653  22
   0   5   0 76.3543 3.73906  20
   0  -5   0 75.0170 3.78324  20
   0   5   0 71.0116 4.09187   1
   0   5   0 79.1725 2.92638  17
   0   5   0 69.3325 3.82582  31
   0   5   0 73.3149 3.86373  24
   0  -5   0 69.9940 2.81588  14
   0   5   0 73.9433 3.98027   8
   0   5   0 74.9056 2.82233   5
   0  -5   0 75.6559 2.96902  27
   0  -5  -1 256.486 8.20841  14
   0   5   1 265.062 8.88850  25
   0   5   1 271.436 9.27163   8
   0   5   1 257.097 7.86682   5
   0   5   1 255.857 9.20189   6
   0   5   1 256.955 8.49085   9
   0  -5  -1 259.947 8.23723  27
   0   5   1 279.211 9.73897   1
   0   5   1 270.712 9.08328  20
   0  -5  -1 267.500 9.17349  20
   0   5   1 259.656 8.39994  17
   0  -5  -1 269.600 9.33565  15
   0  -5  -1 263.586 8.94725  30
   0  -5  -1 271.593 9.39441  22
   0   5   2 382.323 12.8987   8
   0  -5  -2 403.608 12.5065  18
   0   5   2 403.853 12.7506  25
   0  -5  -2 387.277 13.0271  22
   0  -5  -2 377.872 12.8807  15
   0   5   2 392.137 13.1796  15
   0   5   2 388.215 12.9112   6
   0  -5  -2 407.021 12.0711  14
   0   5   2 394.814 13.4595   1
   0  -5  -2 402.154 12.9728  20
   0   5   2 395.167 12.8561  20
   0   5   2 393.629 12.3348  17
   0  -5  -2 376.679 12.1951  17
   0  -5  -2 395.675 12.0146  27
   0   5   2 389.072 12.2387   9
   0  -5  -3 536.464 17.6121  22
   0  -5  -3 564.121 16.9981   9
   0   5   3 551.119 16.9212   9
   0   5   3 530.648 17.4383  25
   0  -5  -3 544.435 17.9151  24
   0  -5  -3 555.690 16.7977  14
   0   5   3 559.725 17.1401  17
   0  -5  -3 553.769 16.9573  17
   0   5   3 551.738 17.5057  20
   0  -5  -3 561.382 17.6767  20
   0   5   3 557.771 17.6910  15
   0   5   3 553.404 16.8918  14
   0  -5  -3 548.904 17.4544  15
   0  -5  -3 593.777 17.3054  18
   0  -5  -4 72.8393 3.68880  15
   0   5   4 79.8088 3.86053  15
   0  -5  -4 75.1522 3.88505  22
   0   5   4 71.8484 2.80767   7
   0   5   4 69.2184 3.43481   9
   0  -5  -4 81.4366 3.47987   9
   0   5   4 72.1302 3.83828  25
   0  -5  -4 71.7454 4.16634  24
   0  -5  -4 73.5015 3.33511  14
   0   5   4 75.1357 3.42492  14
   0  -5  -4 79.8438 3.52339  17
   0   5   4 75.1746 3.60037  17
   0  -5  -4 79.0528 4.12181  20
   0   5   4 67.1949 3.98518  20
   0  -5  -4 73.8962 3.55623  28
   0  -5  -4 77.4531 3.73746  18
   0   5   5 47.0798 2.83613   9
   0   5   5 38.8934 2.82299  25
   0   5   5 45.5870 2.69709  14
   0  -5  -5 44.9454 2.69360  14
   0  -5  -5 56.3277 3.56781  24
   0  -5  -5 44.8111 2.99353  22
   0   5   5 46.1445 2.80710  15
   0  -5  -5 40.5223 2.68426  15
   0  -5  -5 43.0674 2.68761   9
   0  -5  -5 46.4017 2.87220  17
   0   5   5 46.3784 2.94280  17
   0  -5  -5 43.1557 2.75084  28
   0  -5  -5 50.3833 3.46224  20
   0   5   5 44.3946 1.86878   7
   0   5   6 15.5345 1.73359  16
   0   5   6 10.7778 2.11504   1
   0   5   6 14.5425 0.95944   7
   0  -5  -6 17.2197 1.87333  15
   0   5   6 13.8226 1.75133  15
   0  -5  -6 12.2733 1.98189  14
   0   5   6 12.3476 2.10713  14
   0   5   6 15.2476 2.13094  25
   0  -5  -6 15.9850 2.01467  22
   0   5   6 16.5365 2.18525   9
   0  -5  -6 16.8159 2.01342   9
   0   5   6 14.7620 2.05968  17
   0  -5  -6 12.3011 2.35767  20
   0  -5  -6 13.4321 0.94536   5
   0  -5  -6 12.6965 2.03379  28
   0   5   7 14.6576 0.90519   7
   0   5   7 17.8542 2.14651  14
   0  -5  -7 16.0372 2.63235  20
   0  -5  -7 13.4960 1.17184   5
   0   5   7 14.4152 2.07612  25
   0   5   7 15.9401 2.16126  17
   0  -5  -7 16.9430 2.26271   9
   0   5   7 13.4005 2.17105   9
   0   5   7 16.8961 2.39745   1
   0   5   7 12.7148 1.59840  16
   0  -5  -7 13.6665 1.91439  22
   0  -5  -7 15.2028 1.74791  15
   0   5   7 15.0882 1.69368  15
   0  -5  -7 13.4825 2.14313  28
   0   5   8 460.973 13.6995  15
   0   5   8 444.520 13.7344  16
   0  -5  -8 420.760 14.2593  22
   0   5   8 458.888 14.6924   1
   0  -5  -8 437.796 15.3166  20
   0   5   8 425.206 14.6691  25
   0   5   8 427.972 14.3704  26
   0   5   8 421.931 14.7313  17
   0   5   8 447.274 14.4112   9
   0  -5  -8 435.710 13.6562  15
   0  -5  -8 447.646 13.3273   5
   0  -5  -8 420.948 14.4671   9
   0   5   8 406.049 14.5073  14
   0   5   9 1171.89 36.1480   1
   0   5   9 1201.31 36.4493  14
   0  -5  -9 1149.57 37.0456  20
   0   5   9 1179.52 36.3725  25
   0  -5  -9 1182.78 35.0525  15
   0   5   9 1223.53 36.0542  26
   0   5   9 1202.07 36.5772  17
   0  -5  -9 1224.57 35.0732   5
   0  -5  -9 1190.16 35.8631  22
   0   5   9 1182.63 35.2068  16
   0   5   9 1233.70 36.4619  28
   0  -5  -9 1179.45 36.3105   9
   0   5  10 96.7441 4.76398   1
   0   5  10 106.248 5.34350  14
   0  -5 -10 99.9688 5.82885  20
   0  -5 -10 92.9115 3.73814  15
   0   5  10 104.442 4.83584  26
   0   5  10 87.3743 4.98400  17
   0  -5 -10 96.7154 3.98920   5
   0  -5 -10 98.7650 3.28708   7
   0  -5 -10 99.5537 4.54693  22
   0   5  10 98.0923 4.03708  16
   0  -5 -10 96.6587 5.18070   9
   0   5  10 100.942 5.14157  28
   0  -5 -11 100.148 4.65473  22
   0  -5 -11 105.301 4.37492   5
   0  -5 -11 101.618 6.13001  20
   0  -5 -11 100.337 3.55942   7
   0   5  11 105.721 4.25914  16
   0  -5 -11 100.290 5.56886   9
   0   5  11 103.196 5.55968  28
   0   5  11 107.111 4.99827   1
   0   5  11 107.815 5.72759  14
   0  -5 -11 104.578 3.79135  15
   0   5  11 112.352 5.06277  26
   0   5  11 110.627 5.67909  17
   0   5  12 59.9426 2.95443  16
   0  -5 -12 59.2983 5.00099  20
   0   5  12 57.4236 2.58718  21
   0  -5 -12 53.9473 2.36062   7
   0  -5 -12 55.8341 4.36943   9
   0  -5 -12 65.4309 3.43844  22
   0   5  12 57.0422 4.29998  17
   0  -5 -12 56.8281 2.25745  15
   0   5  12 59.0877 4.36729  28
   0   5  12 58.3550 3.26218   2
   0   5  12 57.5652 3.23649   3
   0   5  12 65.7388 4.44417  14
   0   5  12 57.6777 3.65255  26
   0   5  13 287.977 9.31628  16
   0  -5 -13 279.792 12.1139  20
   0  -5 -13 275.795 8.80276   7
   0   5  13 285.391 9.62295   3
   0   5  13 255.124 10.8057  25
   0   5  13 282.043 8.82432  21
   0  -5 -13 285.024 9.81690  22
   0   5  13 268.725 11.0834  28
   0  -5 -13 282.664 9.71061   1
   0   5  13 264.154 11.2629  17
   0   5  13 282.115 9.60610   2
   0  -5 -13 284.763 11.4422   9
   0   5  13 301.983 11.6168  14
   0   5  13 306.234 10.4250  26
   0   5  14 746.091 23.3256  16
   0  -5 -14 790.653 26.8751  20
   0  -5 -14 794.943 23.0712   7
   0   5  14 759.200 25.6622  28
   0  -5 -14 807.974 23.8302   1
   0  -5 -14 751.694 23.7961  22
   0   5  14 781.837 22.8006  21
   0   5  14 789.450 23.6726   3
   0  -5 -14 788.392 26.1137   9
   0   5  14 775.389 24.4807  26
   0   5  14 783.645 25.8900  17
   0   5  14 794.348 25.4465  25
   0   5  14 768.397 23.6307   2
   0   5  14 760.706 25.8728  14
   0   5  15 225.771 6.90818  21
   0  -5 -15 236.971 11.1042  20
   0   5  15 208.681 7.53398  16
   0   5  15 236.306 8.82921  26
   0   5  15 220.079 7.78468   3
   0   5  15 220.029 7.78763   2
   0  -5 -15 233.720 10.3663   9
   0  -5 -15 219.159 7.90820   1
   0   5  15 215.809 9.95919  14
   0   5  15 211.981 9.89051  28
   0   5  15 223.649 7.62074  22
   0   5  15 220.312 9.94698  17
   0   5  15 226.923 9.53174  25
   0  -5 -15 217.054 8.15735   4
   0  -5 -15 225.156 7.40031   7
   0   5  16 56.2811 4.86451  17
   0   5  16 62.9829 4.05808  26
   0  -5 -16 47.9694 2.87138   7
   0   5  16 60.8453 3.10224   2
   0   5  16 56.9466 5.09143  28
   0  -5 -16 59.6512 3.39797   4
   0  -5 -16 55.0801 5.64644  20
   0   5  16 72.7421 4.87067  25
   0  -5 -16 62.4390 5.52633   9
   0   5  16 61.3353 5.35032  14
   0   5  16 64.9171 3.17077   3
   0   5  17 385.221 15.4730  14
   0  -5 -17 386.873 16.3750  20
   0   5  17 382.502 13.4308  26
   0   5  17 385.789 12.1391   2
   0   5  17 369.467 15.0874  28
   0  -5 -17 375.343 12.3950   4
   0   5  17 389.036 14.5933  25
   0  -5 -17 392.358 15.6559   9
   0   5  17 412.167 15.4862  17
   0   5  17 384.080 12.1287   3
   0   5  18 2.44418 2.43554  26
   0   5  18 4.76415 1.42710   2
   0   5  18 3.66487 3.37211  28
   0  -5 -18 2.54546 1.38529   4
   0   5  18 2.73513 1.29940   3
   0  -5 -18-0.67301 3.72235  20
   0   5  18 4.26317 2.83076  25
   0   5  18 5.04860 3.30650  14
   0  -5 -18 0.57131 3.98833   9
   0   5  19 252.008 8.05194   2
   0  -5 -19 249.590 12.3063   9
   0   5  19 249.393 12.0705  14
   0  -5 -19 275.844 13.3969  20
   0   5  19 279.443 12.3555  28
   0   5  19 278.252 10.0812  26
   0   5  19 260.957 8.08912   3
   0   5  19 278.383 11.4073  25
   0  -5 -20 78.0187 7.49343  20
   0  -5 -20 74.0893 6.79427   9
   0   5  20 75.2524 6.86150  14
   0   5  20 68.9185 6.32065  28
   0   5  20 88.4657 5.93863  25
   0   5  20 82.2250 4.82047  26
   0  -5 -21 23.2077 5.74317  20
   0  -5 -21 25.9701 5.34200   9
   0   5  21 22.7347 4.93211  14
   0   5  21 18.8893 4.69387  28
   0   5  21 23.3471 3.87934  25
   0   5  21 26.4717 3.12417  26
   0  -5 -22 69.1581 7.78469  20
   0  -5 -22 72.2723 7.49994   9
   0   5  22 71.2789 6.99235  14
   0   5  22 63.1556 6.49409  28
   0   5  22 66.2051 5.70151  25
   0   5  22 61.5480 4.29187  26
   0   5  23-2.39592 2.72363  26
   0  -5 -23 0.76211 4.87609   9
   0   5  23 2.06327 4.11247  17
   0   5  23 0.74120 4.16720  14
   0   5  23 6.29898 4.53432  28
   0   5  23 0.50384 3.38292  25
   0  -5 -23-0.88634 5.56224  20
   0   5  24 71.5414 4.65693  26
   0  -5 -24 78.4906 7.93008   9
   0   5  24 75.9101 7.21240  17
   0   5  24 84.5900 7.64157  14
   0   5  24 83.7144 7.60311  28
   0   5  24 77.4292 6.51226  25
   0  -5 -24 73.4065 8.55384  20
   0   5  25 0.24357 2.51060  26
   0  -5 -25-3.88060 6.43866  20
   0   5  25-0.74434 4.60937  17
   0   5  25-3.67792 4.05610  25
   0  -5 -25-1.67581 5.78546   9
   0   5  25-3.06810 4.96939  28
   0   5  25 2.43328 5.02269  14
   0  -5 -26-1.00126 6.20029  20
   0   5  26 6.93126 4.83316  17
   0   5  26-2.66159 4.30145  25
   0  -5 -26 2.59557 5.74213   9
   0   5  26 2.39371 4.94107  28
   0   5  26 2.53016 4.81895  14
   0  -5 -27 20.7589 7.35235  20
   0   5  27 29.3463 6.18693  17
   0   5  27 23.6312 4.83045  25
   0  -5 -27 25.1279 6.49597   9
   0   5  27 18.2042 5.66055  28
   0   5  27 27.9571 6.57122  14
   0  -5 -28 3.21325 6.72194  20
   0   5  28 3.24957 5.23106  17
   0   5  28 6.99024 4.16943  25
   0  -5 -28-0.92709 6.29629   9
   0   5  28-5.12133 5.73143  28
   0   5  28 4.50524 5.26985  14
   0  -5 -29 39.6212 8.45490  20
   0   5  29 43.9985 6.76944  17
   0   5  29 32.5817 5.36942  25
   0  -5 -29 37.1366 7.80107   9
   0   5  29 37.6405 7.01643  28
   0   5  29 43.5199 7.29160  14
   0  -5 -30 16.7215 7.70792  20
   0   5  30 9.24990 5.46337  17
   0   5  30 9.97139 4.42481  25
   0   5  30 20.8039 6.47087  14
   0  -5 -30 13.4863 6.36874   9
   0   5  30 25.0202 6.60408  28
   0   5  31 42.2602 7.27175  14
   0  -5 -31 26.3738 7.59060   9
   0   5  31 52.5733 7.96320  28
   0   5  31 39.0409 6.94861  17
   0  -5 -31 37.3470 8.73212  20
   0   5  32 1.93856 5.87999  14
   0   5  32 12.7897 6.34254  28
   0  -5 -32 2.95244 6.68408   9
   0   5  32 0.84887 5.39756  17
   0  -5 -32-1.14093 7.48298  20
   0   6 -30 1.13617 7.54059  20
   0   6 -30-7.08148 8.32454   9
   0  -6  30 0.94954 6.41229  12
   0  -6  30 2.27573 5.32265  14
   0  -6  30-2.07622 6.47190  28
   0  -6  30-1.89980 6.48720  13
   0   6 -30-5.50015 6.26043  30
   0   6 -30-2.54464 5.72809  31
   0   6 -29 64.4745 10.2369  20
   0   6 -29 73.7591 9.88822   9
   0  -6  29 73.1963 9.42193  12
   0  -6  29 62.6831 7.48568  14
   0  -6  29 76.4628 9.47484  28
   0  -6  29 84.6354 9.52423  13
   0   6 -29 58.3076 7.98771  30
   0   6 -29 78.8030 8.38118  31
   0   6 -28 38.0720 9.00961  20
   0  -6  28 19.8202 6.97218  12
   0   6 -28 26.9137 6.31081  31
   0   6 -28 36.8021 6.94269  30
   0  -6  28 23.4520 7.90960  28
   0  -6  28 25.4079 6.15914  14
   0  -6  28 21.7204 7.10743  13
   0   6 -28 32.5156 8.47838   9
   0   6 -27 30.7942 8.29350  20
   0  -6  27 22.4229 6.66748  19
   0  -6  27 29.7767 7.21546  12
   0   6 -27 20.2585 6.37701  30
   0   6 -27 18.2518 5.67512  31
   0  -6  27 23.9862 7.04525  28
   0  -6  27 25.8150 4.88960  29
   0  -6  27 19.0599 5.65081  14
   0  -6  27 33.5462 7.28759  13
   0   6 -27 23.8711 7.83547   9
   0   6 -26 2.14975 7.29954  20
   0  -6  26-3.04675 5.82851  19
   0  -6  26 0.91438 5.73817  12
   0   6 -26-1.71838 5.17463  30
   0   6 -26 1.62074 4.84562  31
   0  -6  26 2.92833 5.92067  28
   0  -6  26-6.37096 4.52199  29
   0  -6  26 7.87358 5.07467  14
   0  -6  26 2.74700 6.00507  13
   0   6 -26-2.22602 6.55810   9
   0  -6  25 66.4875 7.83425  19
   0  -6  25 76.0167 8.43901  12
   0   6 -25 63.4334 7.64718  30
   0   6 -25 48.9968 6.75593  31
   0  -6  25 63.4175 8.11924  28
   0  -6  25 72.7234 6.22329  29
   0  -6  25 63.7902 6.91676  14
   0  -6  25 43.8410 7.47860  13
   0   6 -25 82.4085 9.66532   9
   0  -6  24 223.979 12.7026  19
   0  -6  24 215.638 11.8094  14
   0  -6  24 227.917 13.5856  28
   0  -6  24 236.181 11.0819  29
   0  -6  24 229.650 13.4011  12
   0   6 -24 211.305 12.5282  30
   0   6 -24 204.789 12.1368  31
   0   6 -24 220.679 14.4536   9
   0  -6  24 235.611 13.6129  13
   0  -6  23 362.388 16.1083  19
   0  -6  23 351.052 15.3593  14
   0  -6  23 343.315 14.3914  29
   0  -6  23 329.952 16.7296  28
   0  -6  23 311.778 16.3177  12
   0  -6  23 349.504 16.8548  13
   0   6 -23 347.034 16.2345  30
   0   6 -23 339.651 15.9127  31
   0   6 -23 328.227 14.3819  15
   0   6 -23 341.025 17.9960   9
   0  -6  22 6.16222 5.02992  19
   0  -6  22 8.57592 4.30206  14
   0  -6  22 11.2584 3.97207  29
   0  -6  22 10.1305 5.63876  28
   0  -6  22 0.81311 5.27126  12
   0  -6  22 12.1738 5.96089  13
   0   6 -22 6.70617 4.52359  30
   0   6 -22 3.57382 4.40015  31
   0   6 -22 3.82531 3.65295  15
   0   6 -22 5.79189 5.89930   9
   0   6 -21 18.4836 6.14988   9
   0  -6  21 11.9074 4.90015  19
   0  -6  21 14.4028 2.45214  17
   0  -6  21 21.0759 5.63696  12
   0   6 -21 15.6878 4.69796  30
   0   6 -21 6.85041 4.03123  31
   0   6 -21 18.8099 4.25710  15
   0  -6  21 24.0494 4.46917  29
   0  -6  21 22.5268 5.72149  28
   0  -6  21 12.4589 5.33657  13
   0  -6  21 16.9208 4.50694  14
   0   6 -20 96.7067 9.07480   9
   0  -6  20 93.4858 7.82581  19
   0  -6  20 107.042 5.00890  17
   0  -6  20 124.742 8.93829  12
   0   6 -20 101.467 7.96041  30
   0   6 -20 115.518 8.15046  31
   0   6 -20 115.454 7.58976  15
   0  -6  20 91.6775 6.72038  29
   0  -6  20 113.837 8.81585  28
   0  -6  20 110.271 8.48862  13
   0  -6  20 104.744 7.40853  14
   0   6 -19 7.51608 5.15254   9
   0  -6  19 10.9654 4.55447  19
   0  -6  19 14.9719 4.74922  12
   0   6 -19 14.4242 4.46497  31
   0   6 -19 13.6144 4.34707  30
   0   6 -19 20.4523 4.13621  15
   0  -6  19 16.4785 2.26504  17
   0  -6  19 8.69737 4.62590  28
   0  -6  19 14.6574 3.81203  29
   0  -6  19 13.0106 3.91461  14
   0  -6  19 14.9340 5.13544  13
   0  -6  18 56.8660 3.25018   4
   0  -6  18 63.5581 6.76823  28
   0  -6  18 55.6025 6.39166  12
   0   6 -18 59.3194 7.00006   9
   0  -6  18 61.1873 6.13480  19
   0   6 -18 51.3498 5.36604  15
   0  -6  18 66.9774 6.75738  13
   0  -6  18 58.6983 3.40543  17
   0  -6  18 68.2522 5.56123  14
   0   6 -18 78.8642 6.62464  30
   0   6 -18 71.8062 6.12222  31
   0  -6  17 7.37723 1.89076  17
   0   6 -17 3.50743 3.52681  30
   0   6 -17 7.97077 3.48380  31
   0   6 -17 4.33282 3.44952  15
   0  -6  17 17.9695 4.89350  13
   0  -6  17 7.75856 3.32448  14
   0   6 -17 7.50338 1.85216   3
   0  -6  17 7.70969 1.99254   4
   0  -6  17 11.5630 4.34290  28
   0  -6  17 5.55975 3.82349  19
   0   6 -17 11.9304 4.68393   9
   0   6 -17 6.42676 3.21192  23
   0   6 -17 7.39822 1.79118   2
   0  -6  17 0.64345 4.01670  12
   0  -6  16 0.43135 1.46376  17
   0   6 -16 1.08236 3.21247  31
   0   6 -16-1.59215 3.26412  15
   0  -6  16 3.64242 4.07606  13
   0  -6  16-0.42387 2.98955  14
   0   6 -16-0.84558 1.69123   3
   0  -6  16-0.44269 1.96441   4
   0   6 -16 0.50720 1.72113   2
   0   6 -16 0.41608 3.05446  23
   0  -6  16 1.20665 3.68517  28
   0   6 -16-2.10561 4.13558   9
   0  -6  16 0.60861 4.03914  12
   0  -6  16-2.64742 3.90561  19
   0   6 -15 240.968 12.2532   9
   0  -6  15 230.123 8.12941  17
   0   6 -15 228.538 10.9718  31
   0   6 -15 230.597 11.1021  15
   0  -6  15 227.848 11.4917  13
   0  -6  15 244.906 10.3799  14
   0   6 -15 255.105 8.78796   3
   0  -6  15 255.260 11.7474  28
   0  -6  15 260.262 10.8369  10
   0  -6  15 243.922 11.7088  12
   0  -6  15 256.493 10.7864  11
   0  -6  15 255.808 11.3542  19
   0   6 -15 254.554 8.77300   2
   0  -6  15 241.881 9.19455   4
   0   6 -15 251.291 10.5806  23
   0   6 -14 25.8747 4.91202   9
   0  -6  14 20.3572 1.77834  17
   0   6 -14 21.4596 3.69365  31
   0   6 -14 15.2953 3.54801  15
   0  -6  14 24.8318 4.26020  12
   0  -6  14 21.2860 3.42028  11
   0  -6  14 14.2909 3.81563  19
   0  -6  14 20.6020 3.28993  14
   0  -6  14 19.9484 3.93293  28
   0  -6  14 19.8087 3.55109  10
   0   6 -14 17.0926 3.29964  23
   0  -6  14 18.0545 2.51575   4
   0   6 -14 18.7360 2.43188   2
   0   6 -14 23.4168 2.50806   3
   0  -6  14 31.2242 4.48939  13
   0   6 -13 891.101 26.6914   2
   0  -6  13 872.538 25.5338  17
   0  -6  13 905.549 27.8793  14
   0   6 -13 884.304 26.6918   3
   0   6 -13 872.194 29.3586  15
   0  -6  13 868.369 28.2496  10
   0  -6  13 865.646 29.3463  13
   0   6 -13 833.319 28.0992  23
   0  -6  13 841.736 28.7723  19
   0  -6  13 909.626 29.3586  28
   0   6 -13 852.989 28.8692  31
   0  -6  13 817.455 29.1133  12
   0  -6  13 877.118 28.2539  11
   0  -6  13 846.228 26.8517  22
   0  -6  12 11.1140 1.19249  17
   0  -6  12 13.2734 2.84182  14
   0   6 -12 11.3559 2.18383   2
   0  -6  12 12.7827 3.47411  13
   0  -6  12 9.95941 3.19297  28
   0   6 -12 11.6330 3.11837  15
   0   6 -12 15.5388 3.04000  23
   0  -6  12 11.5428 2.17284  22
   0  -6  12 8.78804 2.67392  11
   0  -6  12 10.4370 3.56399  12
   0   6 -12 10.4694 2.87938  31
   0   6 -12 11.3328 2.22787   3
   0  -6  12 11.4694 3.16514  19
   0  -6  12 14.1229 3.00348  10
   0   6 -11 345.167 13.8704  15
   0  -6  11 361.973 13.6114  28
   0  -6  11 339.460 13.6283  13
   0  -6  11 351.173 13.7111  12
   0  -6  11 355.989 12.9074  11
   0   6 -11 341.023 13.3815  31
   0   6 -11 333.951 11.8198   2
   0   6 -11 338.861 11.8748   3
   0  -6  11 367.757 13.5129  19
   0  -6  11 341.867 12.3400  14
   0  -6  11 338.668 12.7788  10
   0  -6  11 353.904 12.1256  22
   0   6 -11 337.785 13.0056  23
   0  -6  10 6.36093 2.11404  14
   0   6 -10 3.36354 1.88321   2
   0  -6  10 2.00589 1.94472  22
   0   6 -10 0.91477 2.48637  15
   0  -6  10 6.63476 3.15952  13
   0   6 -10 2.00930 2.31286  23
   0   6 -10 1.09340 0.58772  25
   0  -6  10 1.88579 2.66067  19
   0  -6  10 1.92580 2.49591  28
   0  -6  10 2.49153 2.65743  12
   0   6 -10 2.01623 1.95599   3
   0  -6  10 2.14023 2.38128  11
   0  -6  10 6.13169 2.44823  10
   0   6 -10 0.78015 2.33308  31
   0   6  -9 668.202 19.7973  25
   0  -6   9 695.119 22.0872  10
   0  -6   9 678.300 22.0184  11
   0  -6   9 686.427 22.8983  12
   0   6  -9 682.376 22.6941  31
   0   6  -9 678.306 23.3036  15
   0  -6   9 672.061 22.8208  13
   0   6  -9 690.949 22.3371  23
   0  -6   9 682.147 21.6828  22
   0   6  -9 689.352 22.0496   1
   0  -6   9 695.522 21.4168  14
   0  -6   9 700.959 22.6715  19
   0  -6   9 683.253 22.6035  28
   0   6  -8 433.423 16.2585  15
   0  -6   8 471.690 16.0281  13
   0  -6   8 439.505 15.6622  19
   0   6  -8 428.691 13.2106  25
   0  -6   8 448.813 15.6595  24
   0   6  -8 448.474 15.3648   1
   0  -6   8 472.861 15.7219  28
   0  -6   8 454.773 14.4317  14
   0  -6   8 447.496 14.9937  22
   0  -6   8 447.786 15.1175  10
   0  -6   8 443.393 15.8815  12
   0  -6   8 458.333 15.1342  11
   0   6  -8 431.411 15.6279  31
   0  -6   7 1314.35 41.8981  12
   0  -6   7 1367.44 41.7898  24
   0   6  -7 1354.92 41.8339  31
   0   6  -7 1396.49 42.6568  15
   0  -6   7 1377.23 41.1633  11
   0  -6   7 1331.34 41.0996  10
   0   6  -7 1366.85 41.6102   1
   0  -6   7 1392.42 41.6625  28
   0  -6   7 1306.98 41.8830  13
   0  -6   7 1393.57 40.3942  14
   0  -6   7 1377.47 41.2391  22
   0  -6   7 1391.33 41.8217  19
   0   6  -6 102.037 5.81400  15
   0  -6   6 99.1887 5.44564  13
   0  -6   6 104.385 5.05224  22
   0  -6   6 109.434 5.62523  12
   0  -6   6 102.829 5.40941  24
   0   6  -6 94.2609 5.21819   1
   0  -6   6 94.4695 5.26804  19
   0  -6   6 100.362 4.93034  10
   0  -6   6 100.054 4.94287  11
   0  -6   6 106.611 4.24567  14
   0   6  -6 99.1765 5.31854  31
   0   6  -6 97.8211 4.38942  27
   0  -6   5 1771.45 51.4830  14
   0   6  -5 1755.04 53.8369  15
   0  -6   5 1782.00 52.4127  11
   0   6  -5 1805.44 53.1477   1
   0  -6   5 1820.09 53.3428  12
   0  -6   5 1805.92 52.7986  22
   0  -6   5 1777.40 53.0799  19
   0  -6   5 1758.10 50.7005  18
   0  -6   5 1759.14 50.6588  18
   0  -6   5 1795.32 53.1252  24
   0   6  -5 1769.30 53.1249  31
   0   6  -5 1779.93 51.7523  27
   0  -6   5 1771.75 52.4061  10
   0  -6   5 1821.97 53.3318  13
   0  -6   4 223.544 8.41358  22
   0  -6   4 212.107 8.01208  11
   0  -6   4 217.909 8.65580  19
   0  -6   4 221.956 6.72511  18
   0   6  -4 203.416 8.64792   1
   0   6  -4 212.570 7.64071   5
   0   6  -4 218.259 9.08561  15
   0  -6   4 224.982 8.72508  24
   0   6  -4 201.015 8.45372  31
   0  -6   4 205.925 7.51173  27
   0   6  -4 213.732 7.34959  27
   0  -6   4 212.926 7.97394  10
   0  -6   3 227.390 7.18957  18
   0   6  -3 222.711 9.05323   1
   0   6  -3 221.482 7.74466   5
   0   6  -3 223.196 8.73445  31
   0   6  -3 234.308 9.32432  15
   0  -6   3 199.094 8.67152  19
   0  -6   3 221.519 8.20006  11
   0  -6   3 235.268 7.75866  27
   0   6  -3 225.738 7.50526  27
   0  -6   3 229.099 8.25558  10
   0   6  -2 1155.13 34.9746  31
   0   6  -2 1126.60 32.8653  17
   0  -6   2 1157.62 33.7320  27
   0   6  -2 1151.47 33.5055  27
   0   6  -2 1182.12 35.3792   1
   0  -6   2 1157.94 34.4393  10
   0  -6   2 1154.62 34.4198  11
   0  -6   2 1170.63 33.5203  18
   0   6  -2 1116.06 35.4861  15
   0   6  -2 1146.02 33.7137   5
   0  -6   1 1379.04 40.8576  14
   0  -6   1 1408.15 41.9912  11
   0   6  -1 1399.70 42.5094  31
   0   6  -1 1463.99 41.0565  27
   0  -6   1 1381.95 41.1619  27
   0   6  -1 1439.13 40.7805  17
   0   6  -1 1402.20 42.9206   1
   0  -6   1 1439.09 41.2768  18
   0   6  -1 1376.15 41.0926   5
   0   6  -1 1452.99 41.6964  25
   0  -6   1 1395.02 42.0007  10
   0  -6   0 39.1315 2.96983  20
   0  -6   0 37.5483 2.80186  10
   0   6   0 41.7723 2.41653   9
   0  -6   0 41.1528 3.02225  22
   0  -6   0 35.4351 2.00366  27
   0  -6   0 37.3477 2.31134  18
   0   6   0 41.1110 2.58671  25
   0  -6   0 43.0458 2.89396  11
   0   6   0 35.7087 1.83864   5
   0   6   0 34.8200 3.20551   1
   0  -6   0 35.0101 1.88810  14
   0   6   0 38.2006 1.96354  17
   0  -6  -1 778.039 22.5289  18
   0  -6  -1 732.613 23.4373  22
   0   6   1 735.570 22.1830  17
   0   6   1 751.890 23.8324   1
   0   6   1 756.977 22.8593  25
   0  -6  -1 745.220 23.1456  20
   0   6   1 767.607 22.3594   9
   0  -6  -1 728.100 22.0115  27
   0   6   1 724.563 21.5807   5
   0  -6  -1 750.476 21.9484  14
   0  -6  -2 1514.97 44.1057  27
   0   6   2 1538.73 44.4972  17
   0  -6  -2 1506.67 45.2516  20
   0  -6  -2 1514.69 44.1039  14
   0   6   2 1514.42 45.6859  15
   0   6   2 1560.01 44.4209   9
   0   6   2 1496.73 44.9510  25
   0  -6  -2 1486.48 45.5002  22
   0   6   2 1507.96 45.9210   1
   0  -6  -2 1522.83 44.6775  18
   0  -6  -3 286.416 9.14369  27
   0   6   3 283.415 9.40102   9
   0  -6  -3 278.171 10.2880  22
   0  -6  -3 272.382 9.15820  14
   0   6   3 294.976 10.0403  25
   0   6   3 293.018 9.60979  17
   0   6   3 286.365 10.3865  15
   0  -6  -3 286.157 10.2360  20
   0  -6  -4 14.7550 2.37119  24
   0  -6  -4 12.8981 1.96516  28
   0  -6  -4 11.7565 1.57703  14
   0   6   4 11.0537 1.60695  14
   0  -6  -4 11.5161 1.63925   9
   0   6   4 13.4517 1.81566   9
   0   6   4 13.4726 1.95633  25
   0   6   4 12.0982 1.84608  17
   0   6   4 10.2759 2.06403  15
   0  -6  -4 10.2898 2.28228  20
   0  -6  -4 11.9439 2.12944  22
   0   6   5 52.3506 3.38784  25
   0   6   5 51.2423 3.22970  17
   0   6   5 48.7667 2.95547  14
   0  -6  -5 48.6021 2.83109  14
   0  -6  -5 51.4742 3.04968  28
   0  -6  -5 54.5591 3.77117  24
   0   6   5 50.3398 3.27376  15
   0  -6  -5 48.8203 3.21285  15
   0  -6  -5 49.7276 2.88997   9
   0  -6  -5 52.5922 3.59626  20
   0   6   5 50.1218 3.00828   9
   0  -6  -5 54.1697 3.41528  22
   0   6   5 46.3755 2.13724   7
   0   6   6 1298.54 38.9230   9
   0   6   6 1291.33 38.8686  16
   0   6   6 1306.31 39.3345  17
   0   6   6 1339.52 39.5952  25
   0   6   6 1328.37 39.0634  14
   0  -6  -6 1306.86 38.7305  14
   0  -6  -6 1346.60 40.2165  24
   0  -6  -6 1337.08 38.9353   9
   0  -6  -6 1308.51 39.5261  22
   0  -6  -6 1304.81 38.9019  28
   0   6   6 1325.87 39.9721   1
   0   6   6 1302.86 39.1729  15
   0  -6  -6 1298.29 38.9612  15
   0  -6  -6 1323.43 39.9269  20
   0   6   6 1291.98 37.7859   7
   0   6   7 12.9997 1.74282  16
   0   6   7 12.9355 2.15817  25
   0   6   7 13.1436 0.95948   7
   0  -6  -7 16.1358 2.66648  24
   0   6   7 12.6327 1.97017  15
   0  -6  -7 12.4270 1.86368  15
   0  -6  -7 16.5058 2.71640  20
   0   6   7 15.8387 2.55275   1
   0  -6  -7 10.7857 1.93357   9
   0   6   7 12.4673 2.11835   9
   0   6   7 14.0138 2.28507  17
   0  -6  -7 12.6486 2.13357  22
   0   6   7 14.6430 2.13826  14
   0   6   8 332.264 10.8198  16
   0   6   8 328.132 10.9251  15
   0   6   8 329.117 11.8490   1
   0  -6  -8 321.357 11.5165  22
   0  -6  -8 330.242 12.3122  20
   0   6   8 333.680 11.8325  25
   0  -6  -8 333.268 9.88061   5
   0   6   8 321.523 11.4663  14
   0  -6  -8 321.823 11.3153   9
   0  -6  -8 313.664 10.7773  15
   0   6   8 329.875 11.7259  17
   0   6   8 313.644 11.4598  26
   0   6   8 322.947 9.57182   7
   0   6   9 48.1115 3.58184   1
   0   6   9 47.9344 3.62477  25
   0  -6  -9 39.8471 3.24535   9
   0   6   9 45.1227 3.51977  17
   0   6   9 39.2847 3.23715  14
   0  -6  -9 39.5427 2.63655  15
   0  -6  -9 44.2079 3.26162  22
   0   6   9 50.4755 2.80619  15
   0   6   9 47.4249 2.81694  16
   0  -6  -9 44.1818 2.16193   5
   0  -6  -9 51.9123 4.30992  20
   0   6   9 52.7601 3.52004  26
   0   6  10 56.1561 3.87077   1
   0   6  10 55.3608 3.96984  25
   0  -6 -10 57.7697 2.76301   5
   0   6  10 60.1619 4.12839  14
   0  -6 -10 57.9958 4.63022  20
   0   6  10 48.6424 3.85287  17
   0  -6 -10 58.0615 3.97094   9
   0  -6 -10 58.0482 3.67604  22
   0  -6 -10 59.7544 3.04689  15
   0   6  10 57.1907 3.10496  16
   0   6  10 58.6817 3.81559  26
   0  -6 -11 793.301 23.0483   5
   0   6  11 730.522 24.7130  14
   0  -6 -11 766.283 22.9276  15
   0  -6 -11 729.007 25.5190  20
   0   6  11 776.017 25.1048  17
   0  -6 -11 755.817 24.6814   9
   0   6  11 755.245 24.3947   1
   0  -6 -11 759.722 24.0380  22
   0   6  11 770.745 23.2524  16
   0   6  11 766.404 24.2539  26
   0   6  12 752.508 25.3669  14
   0  -6 -12 811.677 23.5882   5
   0  -6 -12 765.171 23.0696  15
   0  -6 -12 761.141 26.2693  20
   0   6  12 789.556 23.6001  16
   0  -6 -12 758.249 24.3573  22
   0  -6 -12 780.030 25.3149   9
   0   6  12 754.861 25.5017  17
   0   6  12 775.480 25.2552  28
   0   6  12 801.458 24.7749  26
   0   6  12 781.552 24.1913   3
   0   6  12 771.076 24.1543   2
   0   6  13 607.708 21.8808  14
   0  -6 -13 649.587 22.8794  20
   0  -6 -13 636.588 19.1521  15
   0   6  13 668.253 19.9315  16
   0   6  13 654.130 19.4516  21
   0   6  13 661.680 20.4787   2
   0   6  13 644.791 20.4295   3
   0   6  13 642.240 21.8348  28
   0  -6 -13 650.164 20.6572  22
   0   6  13 671.968 21.1635  26
   0   6  13 646.772 22.1021  17
   0  -6 -13 631.753 21.8241   9
   0   6  14 13.9116 3.32617  28
   0  -6 -14 18.4545 2.46681  22
   0   6  14 15.0930 1.50648  21
   0   6  14 21.2244 2.99276  26
   0  -6 -14 17.5671 4.14839  20
   0   6  14 13.7028 2.13906   2
   0   6  14 17.2160 2.27359   3
   0  -6 -14 22.1052 3.68071   9
   0   6  14 16.5815 1.95391  16
   0   6  14 17.6039 3.49559  17
   0  -6 -14 10.8958 1.13804   7
   0   6  14 17.6061 3.23960  14
   0  -6 -15 185.806 5.96093   7
   0   6  15 181.111 8.91976  28
   0   6  15 196.393 9.29252  14
   0  -6 -15 193.010 10.2126  20
   0   6  15 193.984 9.19341  17
   0   6  15 191.921 8.80157  25
   0  -6 -15 183.140 7.40250  22
   0   6  15 183.659 6.06649  21
   0   6  15 188.866 7.99549  26
   0  -6 -15 193.018 9.13582   9
   0   6  15 192.519 6.76091  16
   0   6  15 186.894 7.19574   2
   0   6  15 189.603 7.22004   3
   0   6  16 17.9265 3.18713  26
   0   6  16 14.6519 3.40872  28
   0  -6 -16 19.2623 3.82524   9
   0  -6 -16 10.8824 4.01527  20
   0   6  16 18.4810 3.53472  17
   0   6  16 15.0627 1.06332  21
   0   6  16 17.0782 1.90112  16
   0  -6 -16 13.8755 2.40217   4
   0   6  16 20.5270 3.38965  25
   0   6  16 21.9469 2.28489   3
   0   6  16 15.5050 2.15847   2
   0   6  16 16.4208 3.48496  14
   0  -6 -17 146.881 8.55458   9
   0   6  17 158.759 8.63503  28
   0  -6 -17 163.686 6.73335   4
   0   6  17 182.831 8.49813  25
   0  -6 -17 151.611 9.39237  20
   0   6  17 159.120 6.26605   2
   0   6  17 158.504 6.24006   3
   0   6  17 158.759 5.87574  16
   0   6  17 161.573 8.79824  17
   0   6  17 178.045 7.51106  26
   0   6  17 164.570 8.93641  14
   0  -6 -18 82.5045 7.23155  20
   0   6  18 79.5437 5.99477  25
   0   6  18 88.3844 4.05918   2
   0   6  18 87.3120 5.06357  26
   0   6  18 86.0650 4.01408   3
   0  -6 -18 86.9514 4.37987   4
   0   6  18 73.7250 6.06152  28
   0   6  18 88.7434 6.32928  17
   0  -6 -18 87.9895 6.73462   9
   0   6  18 99.3811 6.99631  14
   0  -6 -19 5.09595 4.50907  20
   0   6  19 0.48208 2.96659  25
   0   6  19 2.72200 1.53035   2
   0   6  19 3.41079 2.63336  26
   0   6  19 3.55477 1.67019   3
   0  -6 -19 3.34112 1.77824   4
   0   6  19 5.00813 3.65065  28
   0   6  19 4.70411 3.25276  17
   0   6  19 4.82854 3.61037  14
   0  -6 -19 7.08302 4.03207   9
   0   6  20 42.3005 2.41866   3
   0   6  20 43.0296 4.79614  25
   0  -6 -20 36.1352 6.34345  20
   0   6  20 42.2101 5.41443  14
   0  -6 -20 41.3934 5.72084   9
   0   6  20 42.5070 5.28095  28
   0   6  20 43.9686 5.17453  17
   0   6  20 36.7715 2.34256   2
   0   6  20 45.8306 3.91038  26
   0  -6 -21 148.338 9.73025   9
   0   6  21 155.594 9.49924  28
   0   6  21 142.160 8.48818  25
   0   6  21 171.489 9.90665  14
   0   6  21 155.239 7.25834  26
   0  -6 -21 151.579 10.5166  20
   0  -6 -22 40.0240 6.01266   9
   0   6  22 32.9452 5.49561  28
   0   6  22 47.3664 5.33024  25
   0   6  22 40.5929 6.02981  14
   0   6  22 42.1266 3.92760  26
   0  -6 -22 50.2895 7.55800  20
   0  -6 -23 25.1459 5.73368   9
   0   6  23 15.9391 4.78809  28
   0   6  23 20.7537 4.42718  25
   0   6  23 19.4166 5.45496  14
   0   6  23 17.3474 3.14302  26
   0  -6 -23 15.1915 6.29207  20
   0  -6 -24 61.2346 7.41767   9
   0   6  24 60.2656 7.15187  28
   0   6  24 71.9657 6.25643  25
   0   6  24 71.0884 7.47225  14
   0   6  24 61.6450 4.56421  26
   0  -6 -24 62.0531 8.01473  20
   0  -6 -25 44.9327 7.09205   9
   0   6  25 43.1936 6.55650  28
   0   6  25 46.6242 5.76642  25
   0   6  25 44.7779 6.74870  14
   0   6  25 52.3547 4.16690  26
   0  -6 -25 59.8450 8.50950  20
   0   6  26 11.1590 5.22806  17
   0   6  26 4.72341 5.83512  28
   0   6  26 1.72819 3.95679  25
   0  -6 -26 2.00483 6.24976  20
   0  -6 -26 1.67085 5.31200   9
   0   6  26-0.84649 5.34775  14
   0   6  27 20.4983 5.78671  17
   0   6  27 6.51868 5.21753  28
   0   6  27 5.80359 4.30615  25
   0  -6 -27 6.22378 6.92767  20
   0  -6 -27 3.46061 5.94451   9
   0   6  27 3.50102 5.16132  14
   0   6  28 63.8005 7.63070  17
   0   6  28 62.1351 7.82140  28
   0   6  28 66.9845 6.84556  25
   0  -6 -28 66.2465 9.20468  20
   0  -6 -28 46.3755 7.50019   9
   0   6  28 66.6634 7.92469  14
   0   6  29 11.1345 5.49652  17
   0   6  29 14.6217 6.14396  28
   0   6  29 16.2179 4.98669  25
   0  -6 -29 9.85772 7.06498  20
   0  -6 -29 14.4896 6.02525   9
   0   6  29 24.0104 6.62803  14
   0   6  30 1.73353 5.68451  17
   0  -6 -30-1.10643 7.03430  20
   0   6  30 0.87648 5.74821  28
   0   6  30-1.14249 4.56071  25
   0   6  30-4.70732 6.13708  14
   0  -6 -30-3.68875 6.04798   9
   0   6  31 13.3564 6.11472  14
   0   6  31 4.37154 5.57017  17
   0  -6 -31 16.8221 7.99994  20
   0   6  31 14.1936 6.00128  28
   0  -6 -31 11.6491 6.52336   6
   0   6  31 12.2696 4.72998  25
   0  -6 -31 24.2790 7.02728   9
   0  -6 -31 10.5878 7.11814   8
   0  -6 -32 7.42434 6.70356   6
   0  -6 -32 10.1540 7.75088  20
   0   6  32 4.45868 5.88779  28
   0   6  32 6.72719 6.03535  14
   0   6  32 11.3590 5.90491  17
   0  -6 -32 7.42278 6.78853   8
   0  -6 -32 11.1497 7.01871   9
   0  -7  30-4.22449 5.38905  14
   0   7 -29-23.1997 8.63789   9
   0  -7  29-1.03123 6.59852  28
   0  -7  29-3.53105 5.33249  14
   0   7 -29-0.91534 6.11105  30
   0  -7  29 7.71839 6.69818  12
   0   7 -29-1.11927 7.81206  20
   0  -7  29 9.65351 7.38748  13
   0   7 -29-3.43410 5.96050  31
   0   7 -28 5.78096 7.53692   9
   0  -7  28 7.17446 6.72188  28
   0  -7  28 4.21011 4.81883  14
   0   7 -28-2.72504 5.51000  30
   0  -7  28 2.88745 6.11935  12
   0  -7  28-4.66959 6.21361  19
   0   7 -28-6.67121 7.80138  20
   0  -7  28 5.78303 6.58245  13
   0   7 -28 10.2756 5.81551  31
   0   7 -27 11.4395 7.47344   9
   0  -7  27 20.1710 6.82870  28
   0  -7  27 13.8564 4.74041  29
   0  -7  27 20.1081 5.53552  14
   0   7 -27 20.5497 6.45087  30
   0  -7  27 23.8908 7.19926  12
   0   7 -27 14.2792 7.96184  20
   0  -7  27 13.9944 6.35138  19
   0  -7  27 23.9244 7.33979  13
   0   7 -27 16.1278 5.91358  31
   0   7 -26 41.3653 8.60225   9
   0  -7  26 55.4152 8.48473  28
   0  -7  26 43.2541 5.80732  29
   0  -7  26 42.7838 6.14691  14
   0   7 -26 35.0396 7.06899  30
   0  -7  26 47.1995 7.69285  12
   0  -7  26 32.3650 7.03291  19
   0  -7  26 36.8318 7.51383  13
   0   7 -26 52.6587 7.29587  31
   0   7 -25 26.2262 7.37881   9
   0  -7  25 23.5585 6.52000  19
   0  -7  25 26.1123 4.84384  29
   0  -7  25 35.6385 7.34687  28
   0  -7  25 23.7818 5.60068  14
   0   7 -25 26.4749 6.40728  30
   0  -7  25 37.0603 7.37809  12
   0  -7  25 31.4838 7.46388  13
   0   7 -25 25.2881 6.12446  31
   0  -7  24 194.542 12.5576  13
   0  -7  24 185.671 12.3869  28
   0  -7  24 181.670 9.89127  29
   0   7 -24 159.148 11.0655  31
   0   7 -24 171.356 9.84725  15
   0   7 -24 172.418 12.9820   9
   0  -7  24 180.091 11.7028  19
   0  -7  24 176.053 10.4606  14
   0  -7  24 181.070 12.2554  12
   0  -7  23 53.5564 7.82399  13
   0  -7  23 49.5926 7.48644  28
   0  -7  23 39.9755 5.43354  29
   0   7 -23 54.0746 6.79906  31
   0   7 -23 50.3447 5.87017  15
   0   7 -23 56.3219 8.31140   9
   0  -7  23 32.7030 6.43286  19
   0  -7  23 43.1269 5.77634  14
   0  -7  23 43.9816 7.30896  12
   0  -7  22 3.39529 5.25638  13
   0  -7  22 3.73659 3.97495  29
   0  -7  22-1.73168 5.36175  28
   0   7 -22-1.49574 4.53641  31
   0   7 -22 5.50058 4.39971  15
   0   7 -22 0.98284 5.87703   9
   0  -7  22-0.70801 5.58317  19
   0  -7  22 0.59089 4.14599  14
   0  -7  22 1.70182 5.61404  12
   0  -7  21 36.0132 6.38540  13
   0  -7  21 41.4732 6.52345  28
   0  -7  21 34.6146 5.09905  29
   0   7 -21 41.8464 5.93185  31
   0   7 -21 32.5658 5.21724  15
   0   7 -21 40.6030 7.11590   9
   0  -7  21 35.6860 6.28609  19
   0  -7  21 42.7861 5.50173  14
   0  -7  21 46.7684 6.87371  12
   0  -7  20 9.43224 5.39919  13
   0  -7  20 1.53942 3.80537  29
   0  -7  20 2.37054 4.65783  28
   0   7 -20 8.32868 4.44269  31
   0   7 -20 4.94598 3.85652  15
   0   7 -20 8.12483 6.13214   9
   0  -7  20 1.32570 4.52865  19
   0  -7  20 4.81729 3.85535  14
   0  -7  20 5.51613 4.91438  12
   0  -7  19 186.232 9.42801  14
   0  -7  19 183.728 10.9919  28
   0  -7  19 175.318 6.83681   4
   0   7 -19 160.634 9.99451  31
   0   7 -19 181.882 10.1135  15
   0   7 -19 210.318 12.2794   9
   0  -7  19 176.208 10.3674  19
   0  -7  19 191.962 11.4563  13
   0  -7  19 155.429 10.6508  12
   0   7 -18-0.61224 3.99092  15
   0  -7  18 0.72049 4.40082  12
   0  -7  18-3.68066 4.65241  19
   0  -7  18-2.13326 4.74693  28
   0  -7  18 4.28000 3.47426  14
   0  -7  18-0.66675 2.06129   4
   0  -7  18-0.71817 4.68140  13
   0   7 -18 4.46750 4.16021  31
   0   7 -18-1.63043 5.18277   9
   0   7 -18-0.47832 3.46039  23
   0   7 -17 1.82433 3.96438  15
   0  -7  17 0.68577 4.27555  12
   0   7 -17 1.22095 3.46073  31
   0   7 -17 1.36587 1.96728   3
   0  -7  17-1.76399 3.87975  19
   0  -7  17 1.33273 3.18238  14
   0  -7  17 3.83241 2.29047   4
   0   7 -17 2.34436 2.08670   2
   0   7 -17 4.62838 4.74474   9
   0  -7  17-2.68087 4.15063  28
   0   7 -17 5.14503 3.21238  23
   0  -7  17 5.47177 4.23580  13
   0   7 -16 4.36949 4.45058   9
   0   7 -16 8.15965 3.89345  31
   0   7 -16 11.9502 4.08301  15
   0  -7  16 5.20615 4.11323  12
   0  -7  16 4.18523 3.24873  11
   0   7 -16 5.58439 2.14725   3
   0  -7  16 6.74992 3.75777  19
   0  -7  16 5.80331 2.97250  14
   0  -7  16 3.38571 2.30237   4
   0  -7  16 6.08990 3.45847  10
   0   7 -16 3.43853 1.99244   2
   0   7 -16 7.29069 3.34821  23
   0  -7  16 1.26042 3.90520  28
   0  -7  16 3.89472 4.20790  13
   0   7 -15 807.190 28.4684   9
   0   7 -15 754.172 26.9961  31
   0   7 -15 742.591 27.2111  15
   0  -7  15 774.752 27.6862  12
   0  -7  15 759.670 26.0690  11
   0   7 -15 806.995 24.3731   3
   0  -7  15 754.473 26.9151  19
   0  -7  15 744.523 24.8705   4
   0   7 -15 792.035 24.3185   2
   0   7 -15 766.663 26.1381  23
   0  -7  15 767.855 27.4562  28
   0  -7  15 788.816 25.6958  14
   0  -7  15 813.818 27.8702  13
   0  -7  15 794.573 26.2263  10
   0  -7  14 25.4434 3.43058  14
   0  -7  14 30.7209 4.11308  11
   0  -7  14 36.1103 4.98311  12
   0   7 -14 23.0500 4.05025  15
   0   7 -14 32.1728 5.17193   9
   0  -7  14 29.0437 4.73598  13
   0   7 -14 27.8273 2.88815   2
   0   7 -14 21.5266 2.79631   3
   0  -7  14 28.1682 4.25530  19
   0   7 -14 28.5876 4.24283  31
   0  -7  14 22.6943 4.43008  28
   0   7 -14 24.9338 3.90206  23
   0  -7  14 27.9442 3.88416  10
   0   7 -13 313.004 11.1853   2
   0  -7  13 323.569 11.8176  14
   0   7 -13 317.766 11.1924   3
   0   7 -13 296.716 13.3894  15
   0  -7  13 310.344 13.2814  28
   0  -7  13 310.964 11.4095  22
   0   7 -13 307.459 12.4597  23
   0  -7  13 307.081 12.9875  19
   0  -7  13 308.740 12.2746  11
   0  -7  13 288.886 13.2175  12
   0   7 -13 318.605 13.1735  31
   0  -7  13 275.136 13.0422  13
   0  -7  13 324.803 12.4485  10
   0   7 -12 39.9258 4.53187  15
   0  -7  12 36.9998 4.46619  28
   0   7 -12 33.6606 4.19257  31
   0  -7  12 39.6323 3.64212  14
   0  -7  12 39.8641 5.06030  12
   0  -7  12 32.4869 3.78124  11
   0  -7  12 40.3089 4.98262  13
   0  -7  12 46.6196 3.62330  22
   0   7 -12 36.4257 3.29324   3
   0  -7  12 43.9748 4.76469  19
   0   7 -12 38.5650 3.28825   2
   0  -7  12 33.7174 3.98598  10
   0   7 -12 33.5376 3.97477  23
   0   7 -11 1545.89 49.9233  15
   0  -7  11 1543.43 49.1532  28
   0  -7  11 1588.83 49.5327  12
   0  -7  11 1592.69 48.3244  11
   0   7 -11 1560.37 49.1939  31
   0  -7  11 1584.17 49.5751  13
   0  -7  11 1551.11 47.8021  22
   0   7 -11 1590.12 47.5270   2
   0   7 -11 1609.55 47.5912   3
   0  -7  11 1574.95 49.1385  19
   0  -7  11 1624.46 47.6248  14
   0  -7  11 1608.64 48.3581  10
   0   7 -11 1583.66 48.8048  23
   0   7 -10 14.5199 2.52324   2
   0  -7  10 12.0534 2.44737  14
   0  -7  10 14.5171 3.45180  28
   0   7 -10 13.5047 3.40751  15
   0  -7  10 18.8389 3.71791  12
   0   7 -10 11.7565 3.04702  31
   0  -7  10 12.3920 3.54841  13
   0  -7  10 12.6589 2.58667  22
   0  -7  10 15.4124 2.84884  10
   0  -7  10 14.3914 2.85136  11
   0   7 -10 15.8479 2.55751   3
   0   7 -10 11.7470 0.95419  25
   0   7 -10 14.2429 1.02060  25
   0   7 -10 20.9024 3.29396  23
   0  -7  10 15.8598 3.52468  19
   0   7  -9 1489.51 45.7339  15
   0   7  -9 1388.78 41.5009  25
   0   7  -9 1462.78 41.5933  25
   0  -7   9 1478.41 43.0194  14
   0  -7   9 1466.98 43.9854  10
   0  -7   9 1469.14 44.7238  24
   0  -7   9 1431.78 44.6253  28
   0   7  -9 1435.31 44.3759  23
   0  -7   9 1465.92 43.8631  22
   0  -7   9 1457.56 44.7486  19
   0   7  -9 1482.66 44.8692  31
   0   7  -9 1453.06 44.2624   1
   0  -7   9 1466.04 45.0467  12
   0  -7   9 1404.75 43.8354  11
   0  -7   9 1451.38 44.9523  13
   0   7  -8 357.427 14.5347  15
   0   7  -8 370.552 11.2505  25
   0  -7   8 365.754 12.1713  14
   0  -7   8 376.718 13.1733  10
   0  -7   8 349.820 13.0212  11
   0  -7   8 383.761 13.9145  24
   0  -7   8 364.896 13.5931  28
   0  -7   8 371.107 13.2062  22
   0  -7   8 387.438 13.9769  19
   0   7  -8 375.489 13.9318  31
   0   7  -8 348.001 13.4227   1
   0  -7   8 346.811 13.8637  12
   0  -7   8 345.935 13.8176  13
   0   7  -7 556.552 20.0935  15
   0   7  -7 577.498 16.9910  25
   0  -7   7 559.114 17.5436  14
   0  -7   7 544.033 18.5082  11
   0  -7   7 537.852 18.4878  10
   0  -7   7 571.505 19.3718  24
   0  -7   7 600.915 19.2180  28
   0   7  -7 558.512 19.2017   1
   0  -7   7 558.675 19.3091  19
   0  -7   7 563.465 18.8275  22
   0   7  -7 536.573 19.2352  31
   0  -7   7 554.525 19.5273  12
   0  -7   7 568.592 19.5970  13
   0   7  -6 94.4501 6.06455  15
   0   7  -6 104.805 4.08334  25
   0  -7   6 104.230 4.29715  14
   0  -7   6 96.8791 5.12397  11
   0  -7   6 94.2453 5.26805  22
   0  -7   6 101.748 5.68225  24
   0  -7   6 105.385 5.22531  10
   0  -7   6 107.724 5.89295  19
   0   7  -6 99.7960 5.75337   1
   0   7  -6 109.655 5.83761  31
   0  -7   6 96.3559 5.92982  12
   0  -7   6 98.8327 5.95365  13
   0   7  -5 590.875 20.5143  15
   0  -7   5 587.335 19.4633  22
   0   7  -5 596.459 18.1487  27
   0  -7   5 589.852 19.8173  19
   0  -7   5 568.379 18.9121  11
   0   7  -5 602.471 17.9535  25
   0   7  -5 524.824 19.5431  31
   0  -7   5 599.737 19.8637  24
   0   7  -5 598.690 19.9464   1
   0  -7   5 582.672 17.1544  18
   0  -7   5 596.570 17.8392  14
   0  -7   5 573.723 18.9334  10
   0   7  -4 82.2972 3.58570  27
   0  -7   4 71.0901 3.67996  27
   0  -7   4 87.7670 5.20896  19
   0  -7   4 74.0827 4.12433  11
   0  -7   4 79.6078 4.87671  24
   0   7  -4 77.9581 5.24570  15
   0  -7   4 73.8947 4.56884  22
   0  -7   4 80.3660 3.05644  18
   0   7  -4 79.7164 3.59271  25
   0   7  -4 76.3381 4.95696   1
   0   7  -4 74.4036 4.69354  31
   0  -7   4 84.0421 4.37721  10
   0   7  -3 309.598 12.1577  15
   0   7  -3 315.086 10.2335  25
   0  -7   3 313.615 10.1264  27
   0   7  -3 299.144 9.87174  27
   0  -7   3 247.857 11.2225  19
   0   7  -3 316.010 11.8568   1
   0  -7   3 311.940 9.66907  18
   0  -7   3 323.821 11.7770  24
   0   7  -3 313.741 11.5571  31
   0  -7   3 302.586 10.8193  11
   0   7  -3 306.554 10.1421   5
   0  -7   3 307.106 10.8475  10
   0   7  -2 157.372 5.43348  27
   0   7  -2 149.541 6.85310  31
   0  -7   2 153.195 5.18832  14
   0   7  -2 159.080 5.62803   5
   0  -7   2 155.486 6.39831  10
   0  -7   2 153.426 5.48201  18
   0  -7   2 145.139 5.56031  27
   0   7  -2 147.097 5.90226  25
   0   7  -2 162.543 7.40540   1
   0   7  -2 153.658 4.74003  17
   0  -7   2 148.585 6.33043  11
   0  -7   1 178.772 6.07000  14
   0   7  -1 179.765 6.29270   5
   0  -7   1 177.827 7.32061  10
   0   7  -1 201.990 8.00435  31
   0  -7   1 191.897 6.56366  18
   0   7  -1 190.226 6.99858  25
   0  -7   1 185.868 7.36339  11
   0   7  -1 192.022 6.02621  17
   0   7  -1 189.188 8.24298   1
   0  -7   1 178.768 6.38520  27
   0   7   0 120.508 5.21935  25
   0   7   0 123.370 4.27780   5
   0  -7   0 121.885 5.51053  10
   0   7   0 128.543 4.97389   9
   0  -7   0 126.023 5.93239  22
   0  -7   0 123.618 4.86654  18
   0   7   0 120.466 6.25386   1
   0  -7   0 123.628 4.54687  27
   0   7   0 117.979 4.42466  17
   0  -7   0 125.409 5.53810  11
   0  -7   0 113.708 4.28990  14
   0  -7  -1 432.901 13.7249  27
   0   7   1 455.230 14.1343   9
   0   7   1 450.499 14.7547  25
   0  -7  -1 453.879 14.2631  18
   0  -7  -1 456.764 15.1387  20
   0   7   1 451.835 13.9179  17
   0   7   1 436.962 15.6794  15
   0  -7  -1 435.292 13.5957  14
   0  -7  -1 457.333 15.5022  22
   0   7   1 446.104 13.2188   5
   0   7   1 474.915 15.9639   1
   0   7   2 2508.70 73.5009  25
   0  -7  -2 2516.81 73.8253  20
   0  -7  -2 2463.62 72.3327  14
   0   7   2 2560.83 74.4802  15
   0   7   2 2529.81 72.8014  17
   0   7   2 2530.89 72.7506   9
   0  -7  -2 2553.96 74.2517  22
   0  -7  -2 2485.72 72.3938  27
   0   7   2 2564.92 74.7307   1
   0  -7  -3 67.5375 4.10805  22
   0   7   3 65.6695 3.37804  17
   0  -7  -3 58.2839 3.89382  20
   0   7   3 64.1378 4.14736  15
   0  -7  -3 67.1090 3.03826  14
   0   7   3 55.6202 3.19579   9
   0  -7  -3 62.3074 2.89928  27
   0   7   3 65.6051 3.81149  25
   0  -7  -4 151.247 5.55456  14
   0   7   4 144.946 5.73874   9
   0  -7  -4 160.749 6.82477  22
   0   7   4 142.114 5.95455  17
   0  -7  -4 150.132 6.68990  20
   0   7   4 140.808 6.27605  25
   0   7   4 143.162 6.59487  15
   0  -7  -4 151.922 5.50906  27
   0  -7  -5 142.311 6.48303  20
   0   7   5 129.528 6.16931  15
   0   7   5 134.339 5.51872  14
   0   7   5 134.435 4.81366   7
   0  -7  -5 131.122 6.26462  22
   0   7   5 143.094 5.97714  17
   0  -7  -5 134.548 5.30251  14
   0  -7  -5 144.714 6.79581  24
   0   7   5 139.140 6.18970  25
   0   7   5 137.062 5.58793   9
   0   7   6 454.604 16.1298  25
   0  -7  -6 478.801 16.8845  24
   0   7   6 487.978 16.7902   1
   0  -7  -6 477.634 16.5189  20
   0   7   6 477.500 15.4252   9
   0   7   6 487.094 14.3883   7
   0   7   6 471.745 15.9978  15
   0   7   6 478.108 15.5139  14
   0  -7  -6 469.536 15.4000   9
   0  -7  -6 496.007 16.4370  22
   0   7   6 476.622 15.8900  17
   0   7   7 70.7302 2.69226   7
   0  -7  -7 77.5089 4.98894  24
   0   7   7 76.1073 4.85579   1
   0  -7  -7 73.0074 3.95757   9
   0  -7  -7 74.2298 4.43224  22
   0   7   7 73.9391 3.96671  16
   0   7   7 75.6448 4.35864  17
   0   7   7 69.9136 3.97562  14
   0   7   7 68.0831 4.32324  25
   0  -7  -7 73.1331 4.82929  20
   0   7   7 64.2646 3.90359  15
   0  -7  -8 298.255 11.9748  24
   0   7   8 298.734 11.6480   1
   0   7   8 294.727 8.94215   7
   0  -7  -8 320.351 11.3899  22
   0   7   8 314.779 10.5224  16
   0   7   8 315.368 10.7495  15
   0  -7  -8 312.654 10.7286   9
   0   7   8 301.957 11.2525  17
   0  -7  -8 309.549 11.9040  20
   0   7   8 284.386 11.3052  25
   0   7   8 299.937 10.8724  14
   0   7   8 302.962 11.1945  26
   0   7   9 485.497 15.1870  15
   0   7   9 487.208 15.0835  16
   0  -7  -9 471.075 15.5175   9
   0  -7  -9 463.106 16.9657  24
   0   7   9 494.722 16.4620   1
   0  -7  -9 480.593 16.0266  22
   0  -7  -9 487.116 15.1061  15
   0  -7  -9 474.064 16.7706  20
   0   7   9 518.586 16.4147  17
   0   7   9 475.856 15.8198  14
   0   7   9 495.898 16.4408  25
   0   7   9 480.380 15.9787  26
   0  -7  -9 425.546 13.6021   5
   0   7  10 428.015 13.3104  15
   0   7  10 400.337 13.2440  16
   0  -7 -10 421.882 15.5044  24
   0  -7 -10 390.673 15.2460   8
   0  -7 -10 378.402 14.0540  22
   0   7  10 391.150 14.1660  26
   0  -7 -10 420.172 15.4592   6
   0  -7 -10 412.873 12.2027   5
   0   7  10 419.365 14.6780   1
   0   7  10 388.369 14.5026  25
   0  -7 -10 385.959 15.1190  20
   0  -7 -10 408.142 14.0989   9
   0   7  10 401.046 14.6513  17
   0   7  10 382.561 14.1528  14
   0  -7 -10 392.696 13.1340  15
   0  -7 -11 436.192 16.7853   8
   0  -7 -11 430.238 15.4624  22
   0  -7 -11 450.926 16.8935   6
   0  -7 -11 463.978 13.7910   5
   0   7  11 452.613 15.6608  26
   0  -7 -11 454.231 14.3724  15
   0   7  11 448.398 15.9093   1
   0   7  11 462.262 16.1650  25
   0  -7 -11 439.119 15.5902   9
   0  -7 -11 431.022 16.6521  20
   0   7  11 433.947 16.1093  17
   0   7  11 459.387 14.5770  16
   0   7  11 437.162 15.8215  14
   0  -7 -12 41.2861 4.43547   8
   0  -7 -12 33.6936 2.21069   5
   0  -7 -12 39.7130 4.54509   6
   0   7  12 30.1569 3.73197  17
   0   7  12 32.5264 3.58984  26
   0  -7 -12 29.5983 3.18636  22
   0   7  12 40.1821 3.23157   2
   0  -7 -12 27.0764 4.04385  20
   0   7  12 29.5439 3.07052   3
   0   7  12 32.0359 2.59155  16
   0   7  12 29.9654 3.67015  14
   0  -7 -12 29.0909 2.40078  15
   0  -7 -12 33.6896 3.69404   9
   0   7  13 312.955 11.6004  26
   0   7  13 293.017 12.1869  17
   0  -7 -13 307.484 13.0755   6
   0  -7 -13 309.164 10.0503   5
   0   7  13 296.872 12.1179  14
   0  -7 -13 288.128 12.8846  20
   0  -7 -13 283.874 11.7888   9
   0  -7 -13 308.130 13.0439   8
   0  -7 -13 305.716 11.2378  22
   0   7  13 309.499 10.3068  16
   0   7  13 278.855 10.8670   3
   0   7  13 298.879 10.9918   2
   0  -7 -13 308.703 9.78326  15
   0  -7 -14 185.677 9.26338   8
   0  -7 -14 168.057 7.21126  22
   0   7  14 159.873 5.82794  21
   0   7  14 167.647 7.63981  26
   0  -7 -14 165.790 9.18700  20
   0  -7 -14 154.874 8.01220   9
   0   7  14 159.802 8.37231  17
   0  -7 -14 164.819 5.59083  15
   0  -7 -14 160.220 8.88394   6
   0   7  14 151.382 8.11181  14
   0   7  14 171.768 7.09437   3
   0   7  14 157.112 6.91965   2
   0   7  14 169.100 6.35210  16
   0   7  15 23.5606 3.23805  26
   0  -7 -15 22.5537 4.50691   8
   0  -7 -15 25.7070 4.53253  20
   0   7  15 25.8071 2.96461   3
   0   7  15 23.9126 3.89075  14
   0   7  15 24.3056 2.23470  16
   0  -7 -15 28.8926 4.54176   6
   0  -7 -15 33.1632 4.24855   9
   0  -7 -15 33.1551 3.11243  22
   0   7  15 26.7731 1.88424  21
   0   7  15 24.7324 3.72411  17
   0   7  15 24.8788 2.81868   2
   0   7  16 260.361 8.93325  16
   0  -7 -16 257.530 11.3901   9
   0   7  16 256.041 11.3733  25
   0   7  16 257.330 9.62586   3
   0  -7 -16 244.495 12.3088   6
   0   7  16 273.045 11.6059  28
   0  -7 -16 286.385 12.7961   8
   0   7  16 268.514 10.5401  26
   0   7  16 268.033 8.16174  21
   0   7  16 248.258 8.16671  21
   0  -7 -16 260.781 9.90916  22
   0   7  16 266.787 11.7271  14
   0   7  16 268.307 9.69573   2
   0   7  16 269.535 11.7828  17
   0  -7 -16 250.766 12.4790  20
   0   7  17 287.835 10.0652  16
   0  -7 -17 310.090 11.3639   4
   0  -7 -17 312.573 14.2346   8
   0   7  17 303.100 13.0347  28
   0   7  17 300.121 10.8013   3
   0   7  17 301.394 13.2508  17
   0  -7 -17 330.511 14.3956   6
   0   7  17 305.217 13.2729  14
   0  -7 -17 327.595 14.4628  20
   0  -7 -17 320.963 13.2256   9
   0   7  17 315.847 12.9241  25
   0   7  17 323.491 11.9334  26
   0   7  17 299.556 10.7400   2
   0  -7 -18 47.0720 5.45030   9
   0   7  18 54.1359 5.31001  28
   0   7  18 55.3656 3.59262   3
   0  -7 -18 56.6169 6.58276  20
   0  -7 -18 61.0723 6.52604   8
   0   7  18 55.6453 5.70842  14
   0   7  18 57.0073 4.52208  26
   0   7  18 61.9985 3.69158   2
   0  -7 -18 60.6107 4.03451   4
   0  -7 -18 62.4651 6.78480   6
   0   7  18 57.0602 5.33573  25
   0   7  18 52.4928 5.37014  17
   0   7  18 54.2121 2.92924  16
   0   7  19 7.98190 3.94023  17
   0   7  19 11.4892 2.17461   3
   0   7  19 8.80272 2.17760   2
   0   7  19 8.35511 2.91688  26
   0   7  19 17.2850 4.27755  28
   0   7  19 14.0155 4.07930  14
   0  -7 -19 16.5098 4.34774   9
   0  -7 -19 3.62084 4.27782   6
   0  -7 -19 10.4928 2.44035   4
   0   7  19 13.0759 3.68236  25
   0  -7 -19 10.1351 4.33949   8
   0  -7 -19 14.0110 4.93215  20
   0  -7 -20 19.8096 5.47597   8
   0   7  20 15.7349 3.20625  26
   0  -7 -20 14.4972 4.39349   9
   0   7  20 10.9656 4.15198  14
   0   7  20 16.1625 2.20628   3
   0   7  20 12.2559 4.25463  17
   0  -7 -20 7.76388 5.08125  20
   0   7  20 17.5241 2.23249   2
   0  -7 -20 20.5780 5.31030   6
   0   7  20 21.0983 4.21879  25
   0   7  20 15.9287 4.37530  28
   0  -7 -21 2.39975 5.21446   8
   0   7  21-2.09897 2.94787  26
   0  -7 -21-1.27831 4.34077   9
   0   7  21 0.68077 4.24421  14
   0   7  21 2.83270 1.72943   3
   0  -7 -21 8.15836 5.38270  20
   0   7  21 0.66907 1.62395   2
   0   7  21 10.1251 4.20829  17
   0  -7 -21-4.80100 5.18420   6
   0   7  21 3.34476 3.84928  25
   0   7  21 4.98116 4.03415  28
   0  -7 -22 3.34804 5.14797   8
   0   7  22 1.31051 4.16584  28
   0   7  22 3.58278 4.46710  14
   0  -7 -22-0.67405 4.52578   9
   0   7  22-2.11494 4.27614  17
   0  -7 -22 2.51180 5.32298   6
   0   7  22 1.73352 2.76797  26
   0   7  22-0.57443 3.81234  25
   0  -7 -22-4.27633 5.18769  20
   0  -7 -23 5.23984 5.29963   8
   0   7  23 6.18484 4.66972  28
   0   7  23 5.25533 4.45956  14
   0  -7 -23 4.95811 4.81290   9
   0   7  23-0.73438 4.67173  17
   0  -7 -23 8.73571 5.90132   6
   0   7  23 6.51298 2.96560  26
   0   7  23 11.7540 4.23374  25
   0  -7 -23 4.47146 5.54022  20
   0   7  24 12.5501 5.57266  14
   0  -7 -24 8.90068 5.37796   9
   0   7  24 13.2174 4.48804  25
   0   7  24 17.9646 5.28741  28
   0  -7 -24 7.26714 5.59854   6
   0   7  24 12.7219 3.23535  26
   0  -7 -24 15.4381 6.14290   8
   0  -7 -24 13.0579 6.27281  20
   0   7  25 77.5031 8.09104  14
   0  -7 -25 86.6031 8.41592   9
   0   7  25 82.4643 7.18790  25
   0   7  25 79.3383 7.93303  28
   0  -7 -25 97.8612 9.40747   6
   0   7  25 80.2492 5.44553  26
   0  -7 -25 84.3379 9.59861  20
   0  -7 -25 77.1375 8.80042   8
   0   7  26 9.31301 5.25178  28
   0   7  26 6.76589 5.24818  14
   0  -7 -26 24.2642 7.36876   8
   0  -7 -26 11.0496 6.59650  20
   0  -7 -26 16.5043 6.85587   6
   0  -7 -26 7.22473 5.52292   9
   0   7  26 15.4707 4.93207  25
   0   7  27 20.0467 5.65334  28
   0   7  27 15.7230 5.50960  14
   0  -7 -27 18.9403 6.63901   8
   0  -7 -27 10.3649 6.61278  20
   0  -7 -27 19.9426 6.86961   6
   0  -7 -27 28.1982 6.34247   9
   0   7  27 22.4458 5.24422  25
   0   7  28 26.8774 5.23770  25
   0  -7 -28 27.0520 6.67652   9
   0   7  28 18.9623 5.92910  17
   0  -7 -28 21.4090 7.11294   8
   0  -7 -28 44.7415 8.18264  20
   0  -7 -28 30.5924 7.51982   6
   0   7  28 17.0569 6.03507  14
   0   7  28 23.8985 6.12028  28
   0   7  29 27.3538 5.42176  25
   0  -7 -29 18.1455 6.46167   9
   0   7  29 15.8065 6.02655  17
   0  -7 -29 22.8041 6.78311   8
   0  -7 -29 14.0172 6.92460  20
   0  -7 -29 20.7363 7.02681   6
   0   7  29 28.4650 6.33360  14
   0   7  29 18.5294 5.75081  28
   0   7  30 21.4817 5.32153  25
   0   7  30 27.0812 6.86613  14
   0  -7 -30 27.2779 7.66669   6
   0  -7 -30 15.3524 7.31888  20
   0   7  30 40.8452 7.21651  17
   0  -7 -30 28.9614 6.87721   9
   0  -7 -30 35.7020 7.82075   8
   0   7  31-1.20059 4.65409  25
   0   7  31 4.72045 5.84617  14
   0  -7 -31 6.32446 6.82899   6
   0  -7 -31 1.10773 7.04244  20
   0   7  31-2.68153 5.96695  17
   0  -7 -31-4.42846 6.11531   9
   0  -7 -31 2.11000 6.48867   8
   0   7  32 112.745 8.35131  25
   0  -7 -32 141.178 12.3072  20
   0   7  32 123.125 10.5209  17
   0  -7 -32 152.715 12.0776   8
   0  -7 -32 121.284 10.3235   9
   0  -7 -32 128.378 11.6566   6
   0   7  32 114.738 10.3489  14
   0   8 -28-5.71209 8.05766   9
   0  -8  28-2.04435 6.78401  28
   0   8 -28-6.59571 7.29574  20
   0  -8  28 0.77534 6.11417  19
   0  -8  28 0.98024 6.38987  13
   0  -8  28 1.95774 6.53472  12
   0   8 -28-1.73508 5.68961  31
   0  -8  27 46.9314 6.30299  14
   0   8 -27 84.0670 10.0597   9
   0  -8  27 56.6418 8.50510  28
   0   8 -27 53.4714 9.64273  20
   0  -8  27 54.4887 8.02682  19
   0  -8  27 70.4404 9.12351  13
   0  -8  27 70.4098 9.22772  12
   0   8 -27 63.1254 8.17458  31
   0  -8  26 20.3015 5.23562  14
   0   8 -26 14.5118 7.34115   9
   0  -8  26 22.5094 5.07511  29
   0  -8  26 26.8557 7.18083  28
   0  -8  26 21.7854 6.74311  19
   0  -8  26 23.2914 7.17929  13
   0  -8  26 10.6706 6.86364  12
   0   8 -26 13.6970 5.53879  31
   0  -8  25 11.7942 4.73689  14
   0   8 -25 4.38249 6.55703   9
   0  -8  25 7.23330 4.50428  29
   0  -8  25 5.85243 6.40271  28
   0  -8  25 22.3719 6.50568  19
   0  -8  25 1.91328 6.42903  13
   0   8 -25 13.4919 5.73306  31
   0  -8  25 11.4862 6.46945  12
   0  -8  24 51.6206 8.19912  12
   0   8 -24 58.4320 6.35677  15
   0   8 -24 47.9230 8.58193   9
   0  -8  24 43.6660 5.81220  29
   0  -8  24 47.4472 7.79396  28
   0  -8  24 53.9781 7.49411  19
   0  -8  24 54.3334 8.04397  13
   0  -8  24 45.2422 5.95947  14
   0   8 -24 43.7842 7.19830  31
   0  -8  23 167.636 11.7607  12
   0   8 -23 170.316 10.1002  15
   0   8 -23 166.615 12.6008   9
   0  -8  23 169.074 9.58274  29
   0  -8  23 122.459 10.7818  28
   0  -8  23 143.460 10.2939  19
   0  -8  23 161.741 11.6806  13
   0  -8  23 160.626 9.56366  14
   0   8 -23 156.822 10.6558  31
   0  -8  22 44.5069 7.41128  12
   0   8 -22 28.7601 5.53476  15
   0   8 -22 31.9147 7.64579   9
   0  -8  22 31.9448 6.87346  28
   0  -8  22 28.3520 5.19558  29
   0  -8  22 33.6505 6.71555  19
   0  -8  22 33.7419 6.96649  13
   0  -8  22 23.5586 4.96958  14
   0   8 -22 26.5793 5.74729  31
   0  -8  21 610.859 25.3710  12
   0   8 -21 632.179 24.1626  15
   0   8 -21 691.236 26.9330   9
   0  -8  21 600.145 22.9083  29
   0  -8  21 648.385 25.6066  28
   0  -8  21 638.571 24.4797  19
   0  -8  21 623.058 25.4971  13
   0  -8  21 659.812 23.0971  14
   0   8 -21 620.617 24.6617  31
   0  -8  20 77.2368 8.12225  12
   0   8 -20 78.5731 7.24550  15
   0   8 -20 86.6684 8.94505   9
   0  -8  20 84.7828 8.26106  28
   0  -8  20 85.0469 7.94000  19
   0  -8  20 87.0040 8.51209  13
   0  -8  20 83.3101 6.59323  14
   0   8 -20 84.2358 7.69592  31
   0  -8  19 79.4981 6.17337  14
   0  -8  19 68.9071 4.32324   4
   0   8 -19 75.4398 7.00112  15
   0   8 -19 77.4082 8.35305   9
   0  -8  19 75.3067 7.51586  28
   0  -8  19 66.3248 6.95984  19
   0  -8  19 65.3034 7.56689  13
   0  -8  19 67.0723 7.49781  12
   0   8 -19 63.5396 6.45956  31
   0   8 -18 54.3053 6.29671  15
   0  -8  18 58.1950 6.86669  28
   0  -8  18 52.3667 6.20861  19
   0  -8  18 51.5441 5.15048  14
   0  -8  18 44.6414 3.87591   4
   0  -8  18 56.4521 7.05749  13
   0   8 -18 62.8893 7.44013   9
   0   8 -18 58.4416 6.30317  31
   0   8 -18 47.1543 5.41228  23
   0  -8  18 52.7766 6.79108  12
   0   8 -17 60.3254 6.72027  15
   0   8 -17 73.7662 6.84239  31
   0   8 -17 63.6286 7.54112   9
   0   8 -17 79.2908 6.23096  23
   0  -8  17 71.9810 5.47809  14
   0  -8  17 67.0686 4.86429   4
   0   8 -17 79.9517 4.49415   2
   0  -8  17 83.0741 7.51187  13
   0   8 -17 68.1176 4.31049   3
   0  -8  17 81.7706 7.31597  28
   0  -8  17 87.8804 7.21991  19
   0  -8  17 87.6688 7.60258  12
   0   8 -16 19.5901 5.14439   9
   0   8 -16 22.6041 2.95179   3
   0   8 -16 27.6236 5.04027  31
   0   8 -16 14.5218 4.43843  15
   0  -8  16 20.1475 4.92883  13
   0  -8  16 14.9812 4.43114  19
   0  -8  16 19.9649 3.46623  14
   0  -8  16 17.0814 3.15583   4
   0  -8  16 18.1793 3.74701  10
   0   8 -16 20.7979 2.88756   2
   0   8 -16 13.9303 3.87720  23
   0  -8  16 17.1342 4.74995  28
   0  -8  16 17.5840 3.70701  11
   0  -8  16 15.3262 4.57214  12
   0   8 -15 132.403 9.22580   9
   0  -8  15 130.475 6.90550   4
   0   8 -15 154.704 9.24798  15
   0  -8  15 135.822 7.07792  14
   0   8 -15 161.262 9.06301  31
   0  -8  15 143.289 7.79624  10
   0  -8  15 139.408 9.10719  13
   0   8 -15 120.532 7.67223  23
   0  -8  15 161.755 9.00696  19
   0   8 -15 131.792 6.36254   3
   0   8 -15 139.508 6.49108   2
   0  -8  15 134.563 8.85996  28
   0  -8  15 139.722 9.17357  12
   0  -8  15 145.254 7.79996  11
   0   8 -14 44.1594 3.80016   3
   0  -8  14 48.2834 4.25743  14
   0   8 -14 37.7374 5.24616  15
   0  -8  14 52.0483 5.80094  13
   0  -8  14 53.4014 4.07469  22
   0   8 -14 45.5102 5.07291  31
   0  -8  14 42.7302 5.54204  12
   0  -8  14 52.4949 4.75119  11
   0  -8  14 40.8202 5.12412  19
   0  -8  14 29.1606 4.99243  28
   0   8 -14 48.2535 3.88906   2
   0   8 -14 38.4379 4.72367  23
   0  -8  14 49.6533 4.75620  10
   0   8 -13 67.0772 4.42245   3
   0   8 -13 67.5280 6.24928  15
   0  -8  13 68.8383 6.05415  28
   0  -8  13 68.3896 4.54269  14
   0  -8  13 69.6308 6.26002  13
   0  -8  13 75.1423 6.27186  12
   0  -8  13 53.5029 4.96610  11
   0  -8  13 62.7866 4.50994  22
   0   8 -13 56.3961 4.24896   2
   0   8 -13 66.7029 5.81299  31
   0  -8  13 69.6145 5.90066  19
   0  -8  13 65.6748 5.12571  10
   0   8 -13 66.6649 5.54250  23
   0   8 -12 20.2860 4.03587  15
   0  -8  12 15.8333 3.70797  28
   0  -8  12 15.6417 3.92464  19
   0  -8  12 20.3657 2.82682  14
   0  -8  12 18.0635 4.17174  13
   0  -8  12 15.4955 3.33441  11
   0  -8  12 16.3997 4.44810  12
   0  -8  12 17.1763 2.97551  22
   0   8 -12 11.8498 2.79957   3
   0   8 -12 15.3354 3.54232  31
   0   8 -12 19.4837 3.12094   2
   0  -8  12 19.4491 3.48553  10
   0   8 -12 15.7835 3.49923  23
   0  -8  11 492.730 16.1209  14
   0  -8  11 494.559 17.1052  11
   0  -8  11 457.129 18.2062  12
   0   8 -11 474.471 18.8288  15
   0  -8  11 499.628 18.1259  19
   0  -8  11 475.753 18.3048  13
   0  -8  11 449.541 16.6913  22
   0  -8  11 489.609 17.1342  10
   0   8 -11 497.290 18.2226  31
   0   8 -11 474.955 17.5771  23
   0   8 -11 482.053 16.5582   2
   0   8 -11 476.078 16.5207   3
   0  -8  11 482.633 17.9932  28
   0   8 -10 122.449 7.85415  15
   0  -8  10 133.873 7.27213  28
   0  -8  10 111.906 5.35830  14
   0  -8  10 114.297 7.17131  13
   0  -8  10 119.765 6.41793  11
   0  -8  10 121.546 7.47059  12
   0   8 -10 120.297 6.08832   2
   0   8 -10 116.171 6.03203   3
   0  -8  10 113.025 6.94115  19
   0   8 -10 120.290 7.10730  31
   0  -8  10 120.049 6.35447  10
   0   8 -10 126.884 6.95878  23
   0  -8  10 128.067 6.42535  22
   0   8 -10 115.966 3.79080  25
   0   8 -10 100.013 3.71037  25
   0   8  -9 503.064 19.5771  15
   0  -8   9 519.342 19.0051  13
   0  -8   9 531.056 18.7024  24
   0  -8   9 555.696 18.7138  28
   0   8  -9 487.362 15.3448  25
   0   8  -9 519.026 15.4547  25
   0  -8   9 538.789 18.0505  22
   0   8  -9 556.378 18.9805  31
   0  -8   9 530.177 16.6850  14
   0  -8   9 544.163 17.9106  11
   0  -8   9 486.556 18.7377  12
   0   8  -9 520.043 18.4086   1
   0  -8   9 531.142 17.8437  10
   0  -8   9 492.546 18.5526  19
   0   8  -8 0.81367 2.61954   1
   0  -8   8 0.46122 3.09690  13
   0  -8   8 0.84733 2.76178  24
   0   8  -8 0.54966 2.82578  15
   0  -8   8 5.81127 3.04236  28
   0   8  -8 0.42798 1.21075  25
   0  -8   8 0.94948 2.46448  11
   0   8  -8 3.55713 2.63954  31
   0  -8   8 1.26953 2.55449  10
   0  -8   8-2.12673 3.35420  19
   0  -8   8 2.87764 2.51059  22
   0  -8   8 0.55260 1.80857  14
   0  -8   8-1.84736 3.11882  12
   0   8  -7 280.270 12.4135  15
   0  -8   7 277.588 11.7894  13
   0   8  -7 278.825 11.6447  31
   0  -8   7 276.039 10.8026  10
   0  -8   7 273.862 10.7732  11
   0  -8   7 285.182 9.56219  14
   0  -8   7 277.766 11.5708  24
   0  -8   7 270.339 11.1145  22
   0  -8   7 278.501 11.6650  19
   0   8  -7 284.881 9.25844  25
   0   8  -7 285.134 11.6336   1
   0  -8   7 288.608 11.9226  12
   0  -8   7 290.093 11.3397  28
   0   8  -6 508.170 17.8481  31
   0   8  -6 485.939 18.5268  15
   0   8  -6 497.610 15.4429  25
   0  -8   6 483.612 17.2780  22
   0  -8   6 495.516 16.8139  10
   0  -8   6 478.758 16.8008  11
   0  -8   6 528.763 17.9153  19
   0   8  -6 480.871 17.7244   1
   0  -8   6 506.523 17.8156  24
   0  -8   6 495.405 15.4252  14
   0   8  -5 147.674 7.96023  15
   0  -8   5 130.533 7.19498  24
   0   8  -5 122.460 6.90156  31
   0  -8   5 158.391 7.23336  22
   0   8  -5 142.141 5.55807  25
   0  -8   5 152.949 6.63694  11
   0  -8   5 131.931 7.22745  19
   0   8  -5 152.641 7.55176   1
   0   8  -5 136.248 5.50714  27
   0  -8   5 141.673 4.74876  18
   0  -8   5 155.415 6.74322  10
   0  -8   5 146.750 5.25070  14
   0   8  -4 26.9855 3.66849  15
   0  -8   4 25.3916 3.39599  24
   0  -8   4 23.9825 2.17939  27
   0  -8   4 19.2026 2.73398  11
   0   8  -4 25.3088 2.30410  25
   0  -8   4 24.1255 2.88863  10
   0   8  -4 23.2967 3.21924  31
   0  -8   4 29.3460 3.84128  19
   0  -8   4 24.7901 1.71150  18
   0  -8   4 21.8278 3.16149  22
   0   8  -4 20.7360 3.53470   1
   0   8  -4 23.2879 2.09153  27
   0  -8   3 554.015 16.8931  27
   0   8  -3 538.577 18.6540  31
   0  -8   3 527.049 16.2238  14
   0   8  -3 524.024 19.3892  15
   0  -8   3 536.247 17.8326  11
   0  -8   3 560.574 18.9690  24
   0   8  -3 552.030 16.6180  27
   0   8  -3 578.953 19.2794   1
   0  -8   3 508.004 18.6741  19
   0  -8   3 559.057 17.9208  10
   0   8  -3 518.875 16.8553   5
   0  -8   3 538.949 16.4623  18
   0   8  -3 554.525 17.1911  25
   0   8  -2 9.56017 2.81562   1
   0   8  -2 6.26727 1.49679   5
   0   8  -2 8.66319 2.52901  31
   0  -8   2 11.9124 3.00028  24
   0   8  -2 6.52192 1.87475  25
   0  -8   2 11.5220 1.60598  18
   0  -8   2 6.23023 1.26998  14
   0  -8   2 8.69777 2.21560  10
   0  -8   2 7.90012 1.48131  27
   0  -8   2 5.77900 2.23237  11
   0   8  -1 22.3911 1.75703   5
   0   8  -1 22.0596 3.53945   1
   0   8  -1 24.6453 2.40464  25
   0  -8   1 20.9441 2.02557  18
   0  -8   1 25.0587 2.77989  11
   0   8  -1 20.9148 1.49110  17
   0  -8   1 22.1415 1.61693  14
   0  -8   1 22.3401 1.80325  27
   0  -8   1 29.8750 2.95011  10
   0  -8   0 47.8299 3.96794  22
   0  -8   0 49.4051 3.68630  10
   0   8   0 48.8745 3.27578  25
   0   8   0 34.5317 4.01948   1
   0  -8   0 45.1346 3.54636  11
   0   8   0 44.6847 2.42070  17
   0  -8   0 43.7440 2.29118  14
   0   8   0 51.0881 2.27894   5
   0  -8   0 53.6134 2.59848  27
   0   8   1 447.988 13.5182   5
   0  -8  -1 445.635 13.9582  14
   0   8   1 474.821 14.6481   9
   0  -8  -1 456.206 15.5954  10
   0  -8  -1 456.043 16.2145  22
   0  -8  -1 487.506 15.7330  11
   0   8   1 465.787 15.3591  25
   0   8   1 465.876 16.6191  15
   0   8   1 478.363 16.8074   1
   0  -8  -1 445.331 14.1530  27
   0   8   1 466.361 14.3639  17
   0  -8  -1 483.503 15.9129  20
   0   8   2 861.484 25.8512   9
   0  -8  -2 848.691 27.0793  20
   0   8   2 859.523 26.7808  25
   0   8   2 876.439 27.7884  15
   0   8   2 894.211 28.1760   1
   0  -8  -2 835.177 25.4037  27
   0  -8  -2 842.473 25.3152  14
   0  -8  -2 860.991 27.5588  22
   0   8   2 855.231 25.8196  17
   0  -8  -3 644.284 20.8820  20
   0  -8  -3 610.764 21.1082  22
   0   8   3 641.833 19.6428   9
   0  -8  -3 620.007 19.1976  27
   0   8   3 643.009 21.3288  15
   0   8   3 648.010 20.5810  25
   0  -8  -3 633.304 19.1901  14
   0   8   3 629.196 19.7962  17
   0  -8  -4 93.0722 5.49845  22
   0  -8  -4 94.9537 4.01067  27
   0  -8  -4 88.5005 4.03516  14
   0   8   4 98.5047 4.67368  17
   0   8   4 92.4444 4.42354   9
   0  -8  -4 97.3711 6.04227   6
   0  -8  -4 95.7501 5.93720   8
   0   8   4 101.080 5.53705  15
   0  -8  -4 95.4489 5.37026  20
   0   8   4 90.7514 4.94629  25
   0  -8  -5 2026.40 60.8947   8
   0  -8  -5 2083.49 60.3516  20
   0  -8  -5 2002.46 58.5635  27
   0   8   5 1964.99 59.3285  17
   0  -8  -5 2022.47 60.4186  22
   0   8   5 1987.94 60.1907  15
   0   8   5 2062.52 60.0062  25
   0   8   5 1980.65 58.2219   7
   0  -8  -5 2060.81 60.9446   6
   0  -8  -5 1998.30 58.5561  14
   0  -8  -6 1488.28 44.2394  20
   0  -8  -6 1429.23 44.7816  24
   0   8   6 1421.94 43.3560  17
   0   8   6 1413.78 41.7631   7
   0  -8  -6 1499.53 44.8218   6
   0  -8  -6 1421.88 44.1568  22
   0   8   6 1408.65 44.1518  30
   0  -8  -6 1459.28 44.7525   8
   0   8   6 1434.66 43.9249  25
   0   8   6 1514.11 44.8200   1
   0   8   6 1411.68 42.7881  14
   0   8   6 1446.86 43.7988  15
   0   8   7 178.667 7.22588  16
   0   8   7 164.880 7.65314  25
   0  -8  -7 167.171 8.41274   8
   0  -8  -7 182.067 8.23175  20
   0  -8  -7 183.512 8.62022  24
   0   8   7 169.893 7.52891  17
   0  -8  -7 169.183 6.91755   9
   0  -8  -7 170.361 7.84485  22
   0   8   7 175.051 8.05068  30
   0   8   7 175.817 7.08500  14
   0   8   7 164.749 7.40832  15
   0   8   7 191.511 8.53800   1
   0   8   7 166.322 5.66448   7
   0  -8  -7 174.308 8.54466   6
   0  -8  -8 232.098 10.3851  24
   0   8   8 223.612 8.96241  14
   0  -8  -8 234.223 9.70399  22
   0  -8  -8 237.551 8.84232   9
   0   8   8 224.692 9.59692  25
   0  -8  -8 222.594 10.2900   8
   0   8   8 232.060 7.14716   7
   0   8   8 246.828 9.68861  17
   0   8   8 241.223 8.92779  16
   0   8   8 227.541 9.09242  15
   0  -8  -8 228.572 10.3268   6
   0   8   8 244.818 10.2739   1
   0  -8  -8 228.597 10.0496  20
   0   8   9 24.4929 2.73287  16
   0  -8  -9 20.9667 3.79182   6
   0  -8  -9 19.7201 3.56749  24
   0  -8  -9 15.9655 2.90320  22
   0   8   9 16.0581 2.76524  14
   0   8   9 20.6703 3.54016   1
   0   8   9 17.4149 3.10511  17
   0  -8  -9 19.7300 3.65149  20
   0  -8  -9 17.0043 2.59174   9
   0  -8  -9 17.3657 3.58171   8
   0   8   9 16.6957 2.50542  15
   0   8   9 18.8301 3.18040  26
   0   8   9 17.9096 3.15310  25
   0   8  10 12.5349 2.22578  16
   0  -8 -10 12.3601 3.75843   6
   0  -8 -10 4.76656 3.44184   8
   0  -8 -10 9.82030 3.21209  24
   0  -8 -10 11.3247 2.66124  22
   0   8  10 10.0709 2.67503  14
   0   8  10 5.62295 2.75612   1
   0  -8 -10 7.75940 2.49825   9
   0   8  10 10.0950 2.64199  26
   0   8  10 6.64029 2.83870  25
   0   8  10 8.26321 2.98640  17
   0   8  10 12.5374 2.36131  15
   0  -8 -10 8.48794 3.11298  20
   0   8  11 603.434 19.3761  16
   0   8  11 611.815 20.9797   1
   0  -8 -11 622.415 20.6339  22
   0  -8 -11 643.478 22.1659  24
   0  -8 -11 637.616 21.9859   6
   0   8  11 604.683 20.5517  14
   0  -8 -11 585.486 21.6275   8
   0  -8 -11 606.679 20.2136   9
   0   8  11 596.013 20.9719  17
   0   8  11 623.320 20.9836  25
   0  -8 -11 620.272 21.7349  20
   0   8  11 596.405 20.5826  26
   0   8  12 85.3683 5.66137  17
   0   8  12 73.1132 4.01920  16
   0  -8 -12 68.0094 4.76941  22
   0  -8 -12 70.0132 5.84055   8
   0   8  12 75.4100 5.06497  26
   0  -8 -12 62.8757 5.69122  24
   0  -8 -12 76.0773 6.07508   6
   0  -8 -12 76.7042 2.92211   5
   0   8  12 79.4634 5.24943  14
   0   8  12 72.1998 4.84519   2
   0  -8 -12 75.3220 4.94722   9
   0   8  12 65.7765 4.95388  25
   0  -8 -12 68.0095 5.87976  20
   0  -8 -12 76.3258 3.93461  15
   0   8  12 71.1177 4.74836   3
   0   8  13 81.5204 4.05496  16
   0  -8 -13 65.8728 5.83931  20
   0  -8 -13 79.4765 6.03735   6
   0   8  13 64.1117 4.83821  26
   0  -8 -13 83.7685 5.00380  22
   0   8  13 63.2229 5.18898  25
   0  -8 -13 71.0918 6.08700  24
   0  -8 -13 67.0792 5.81652   8
   0  -8 -13 67.8994 5.00489   9
   0   8  13 73.0699 5.34037  17
   0   8  13 75.2277 5.38394  14
   0   8  13 70.6649 4.56695   3
   0   8  13 71.1046 4.67902   2
   0  -8 -14 7.32939 3.06463   9
   0  -8 -14 8.67880 3.73351   8
   0   8  14 10.1089 1.77853  21
   0  -8 -14 9.14069 4.05790  20
   0   8  14 9.02094 2.68019   2
   0  -8 -14 9.22855 3.94673   6
   0   8  14 9.82490 2.09142  16
   0   8  14 7.38329 2.93370  26
   0   8  14 5.11538 2.64679   3
   0   8  14 11.2413 3.36539  17
   0  -8 -14 9.52292 2.71554  22
   0   8  14 5.71096 3.29576  14
   0  -8 -15 17.9773 3.47036   9
   0   8  15 13.5063 2.71490   2
   0   8  15 12.0352 2.85845   3
   0   8  15 16.0544 3.56180  17
   0   8  15 13.9477 1.74291  21
   0  -8 -15 20.3116 2.92686  22
   0  -8 -15 14.0207 4.29786   8
   0   8  15 19.0737 3.24699  26
   0  -8 -15 23.7051 4.81161   6
   0   8  15 9.79821 1.99134  16
   0  -8 -15 19.2775 4.26986  20
   0   8  15 17.5073 3.48253  14
   0  -8 -16 225.368 11.5445   6
   0   8  16 216.109 8.79364   3
   0   8  16 231.362 10.5988  14
   0   8  16 207.061 10.5421  17
   0   8  16 215.785 7.21899  21
   0  -8 -16 223.664 9.13512  22
   0   8  16 212.608 8.79061   2
   0  -8 -16 224.740 11.4385   8
   0  -8 -16 218.891 11.3704  20
   0   8  16 219.739 7.92835  16
   0   8  16 204.776 9.44076  26
   0  -8 -16 210.692 9.97212   9
   0   8  17 40.1967 2.82973  16
   0  -8 -17 48.3349 4.99362   9
   0  -8 -17 47.1620 6.03133   6
   0   8  17 38.5973 3.58090   3
   0   8  17 36.9263 3.49067   2
   0   8  17 43.1401 4.82422  25
   0   8  17 40.6141 1.93378  21
   0   8  17 48.6334 4.42340  26
   0   8  17 37.0264 4.83282  17
   0  -8 -17 40.5186 4.18309   4
   0   8  17 37.9679 4.91899  14
   0  -8 -17 35.7832 5.44738   8
   0  -8 -17 39.2188 5.47701  20
   0   8  18 55.9851 4.65740  26
   0   8  18 42.0085 5.24371  17
   0  -8 -18 48.2024 6.12923   6
   0  -8 -18 38.1149 4.79144   9
   0   8  18 41.9619 5.15878  25
   0  -8 -18 47.6669 6.46269  20
   0   8  18 36.9554 5.02173  14
   0   8  18 41.5756 3.56527   2
   0   8  18 39.5618 3.44541   3
   0   8  18 38.4648 2.63137  16
   0  -8 -18 44.7517 6.07740   8
   0  -8 -18 37.8143 3.96594   4
   0   8  19 107.148 6.49769  26
   0   8  19 100.348 5.30158   3
   0   8  19 102.179 7.72202  17
   0  -8 -19 111.754 8.64188   6
   0   8  19 113.376 7.85714  14
   0   8  19 122.971 7.73052  25
   0  -8 -19 127.109 9.12460  20
   0  -8 -19 97.8034 8.31728   8
   0   8  19 115.838 4.54014  16
   0   8  19 119.621 5.57193   2
   0  -8 -19 104.311 6.00475   4
   0  -8 -19 113.289 7.52888   9
   0  -8 -20 5.54545 5.28849  20
   0   8  20-1.29610 4.25004  14
   0   8  20-2.00966 4.20391  17
   0  -8 -20 0.84920 2.45370   4
   0   8  20 0.66422 2.15610   3
   0  -8 -20 0.78125 4.87039   6
   0   8  20 0.22103 2.12880   2
   0  -8 -20-3.47890 4.15291   9
   0   8  20 1.16303 3.81368  25
   0  -8 -20 3.91444 4.74868   8
   0   8  20 2.72297 3.22936  26
   0   8  21 90.1871 7.63267  14
   0  -8 -21 78.6291 8.11170   8
   0  -8 -21 85.0979 7.14615   9
   0   8  21 88.8668 4.46544   3
   0  -8 -21 92.9262 8.83547  20
   0   8  21 88.1569 7.53266  17
   0   8  21 79.6607 4.33792   2
   0   8  21 92.0656 6.01599  26
   0  -8 -21 86.6376 8.18131   6
   0   8  21 90.4613 6.98448  25
   0   8  22 0.61505 3.93538  25
   0  -8 -22 3.40941 5.13362   6
   0  -8 -22 3.86421 4.42273   9
   0  -8 -22 0.85302 5.17421   8
   0  -8 -22 2.60129 5.36956  20
   0   8  22-0.71809 4.82162  14
   0   8  22-1.45837 4.39185  17
   0   8  22 3.08998 3.25463  26
   0   8  23-1.89010 4.39727  25
   0  -8 -23 0.88647 5.59963   6
   0  -8 -23 1.35078 4.78844   9
   0  -8 -23-0.88717 5.45656   8
   0  -8 -23 0.90402 5.74743  20
   0   8  23 6.01449 4.84069  14
   0   8  23 3.79371 4.53705  17
   0   8  23 1.14128 3.17024  26
   0  -8 -24 143.218 9.87680   9
   0   8  24 133.663 9.88962  17
   0  -8 -24 150.404 11.5888  20
   0  -8 -24 135.146 10.7936   6
   0   8  24 158.365 10.4004  14
   0   8  24 144.403 7.60105  26
   0  -8 -24 157.335 11.5088   8
   0   8  24 147.247 9.43743  25
   0  -8 -25 19.0139 6.50514   8
   0   8  25 21.9320 6.03395  17
   0  -8 -25 12.6580 6.62494  20
   0  -8 -25 18.0487 6.42760   6
   0   8  25 11.2542 3.54905  26
   0  -8 -25 11.7441 5.45519   9
   0   8  25 17.6029 5.24190  25
   0   8  25 9.77511 5.48458  14
   0   8  26 12.5482 5.01378  25
   0  -8 -26 1.00638 6.44289  20
   0  -8 -26 12.7141 6.18177   6
   0  -8 -26 6.07760 5.47327   9
   0  -8 -26 3.91520 5.72847   8
   0   8  26 7.52477 5.07626  17
   0   8  26 9.26966 5.43034  14
   0   8  27-0.86811 5.19096  14
   0  -8 -27 1.00302 6.21110   6
   0  -8 -27-1.56669 5.28980   9
   0  -8 -27 6.03098 6.55221   8
   0  -8 -27-6.14610 6.59535  20
   0   8  27-1.33038 4.61778  25
   0   8  28-0.89030 5.36208  14
   0  -8 -28-6.13576 6.82670   6
   0  -8 -28 0.80250 5.26296   9
   0  -8 -28-1.02483 6.25982   8
   0  -8 -28 1.04947 6.58601  20
   0   8  28 0.66509 4.51672  25
   0   8  29 11.8108 6.13824  14
   0  -8 -29 5.18444 6.51001   6
   0  -8 -29 8.17946 5.55824   9
   0  -8 -29 1.03913 6.43774   8
   0  -8 -29 2.13843 7.18176  20
   0   8  29 9.91520 4.97176  25
   0   8  30 2.76493 5.89796  14
   0  -8 -30 10.4585 7.02312   6
   0  -8 -30 4.14096 5.78127   9
   0  -8 -30 4.19251 6.49143   8
   0  -8 -30 14.0920 7.44462  20
   0   8  30-1.30543 5.29626  25
   0   8  31 7.02862 4.99812  25
   0  -8 -31 2.18375 7.29010  20
   0  -8 -31 5.78019 5.60915   9
   0   8  31 0.90731 5.80655  17
   0  -8 -31 16.8000 7.48356   8
   0  -8 -31 1.04706 6.65801   6
   0   8  31 0.92910 6.02072  14
   0   8  32 1.85668 4.83975  25
   0  -9  27-0.99435 6.40272  12
   0   9 -27-1.11879 7.20383   9
   0  -9  27 7.77710 6.62458  19
   0  -9  27 2.98433 6.48502  13
   0  -9  27 2.01023 6.59221  28
   0   9 -27 6.13745 5.57479  31
   0  -9  26 11.9069 6.55151  12
   0   9 -26 4.42140 6.75664   9
   0  -9  26 5.47191 5.93421  19
   0  -9  26 0.99168 6.73956  13
   0  -9  26 20.8759 7.12486  28
   0   9 -26 12.2314 5.56052  31
   0  -9  25 68.8845 9.05631  12
   0   9 -25 54.5504 9.03781   9
   0  -9  25 42.2347 8.31982  13
   0  -9  25 54.5418 7.98518  19
   0  -9  25 61.6977 6.26558  29
   0  -9  25 68.6050 8.88178  28
   0   9 -25 57.0832 7.67711  31
   0  -9  24 26.2069 7.40610  12
   0   9 -24 32.0490 6.09378  15
   0   9 -24 34.0706 7.89557   9
   0  -9  24 27.1259 7.45772  13
   0  -9  24 24.8101 6.46357  19
   0  -9  24 26.7420 5.05881  14
   0  -9  24 29.2505 5.39699  29
   0  -9  24 36.4177 7.21538  28
   0   9 -24 24.7195 5.97297  31
   0  -9  23 13.3122 6.42790  12
   0   9 -23 5.73990 4.71474  15
   0   9 -23 8.31893 6.86696   9
   0  -9  23 7.58823 6.11434  13
   0  -9  23 10.7211 5.62956  19
   0  -9  23 11.9288 4.52798  14
   0  -9  23 14.0186 6.17300  28
   0  -9  23 12.6989 4.65505  29
   0   9 -23 10.0340 5.49174  31
   0  -9  22 57.5389 8.18774  12
   0   9 -22 71.3770 7.48760  15
   0   9 -22 65.3709 8.62222   9
   0  -9  22 74.9807 8.69484  13
   0  -9  22 74.5818 8.11603  19
   0  -9  22 79.5296 6.53427  14
   0  -9  22 78.6677 8.77406  28
   0  -9  22 67.5229 6.56632  29
   0   9 -22 71.0878 7.55277  31
   0  -9  21 50.5187 7.88041  12
   0   9 -21 59.8458 7.11219  15
   0   9 -21 60.3418 8.35556   9
   0  -9  21 72.8857 8.27730  13
   0  -9  21 68.6600 7.66174  19
   0  -9  21 57.8489 5.60216  14
   0  -9  21 68.7882 7.97276  28
   0   9 -21 59.7015 7.18727  31
   0  -9  20-2.62034 5.40875  12
   0   9 -20 3.70465 4.80027  15
   0   9 -20 4.68803 5.99900   9
   0  -9  20-0.87145 5.71512  13
   0  -9  20-0.72007 5.23507  19
   0  -9  20 1.43925 3.48792  14
   0  -9  20-2.51318 5.42737  28
   0   9 -20 1.54559 4.41552  31
   0  -9  19 34.4282 6.52542  28
   0  -9  19 39.7107 4.75923  14
   0  -9  19 34.5778 6.42119  12
   0   9 -19 35.7195 5.90922  15
   0   9 -19 27.8219 6.47780   9
   0   9 -19 47.9426 6.44027  31
   0  -9  19 40.7130 6.43426  19
   0  -9  19 27.7577 6.71218  13
   0   9 -19 34.4344 5.35108  23
   0  -9  18 14.6477 3.77582  14
   0  -9  18 15.6601 5.51246  19
   0  -9  18 7.27893 4.81326  13
   0  -9  18 12.9732 5.60902  12
   0   9 -18 11.8289 4.74278  15
   0  -9  18 12.3330 3.16733   4
   0   9 -18 16.6570 5.01227  31
   0   9 -18 10.0408 4.20647  23
   0   9 -18 16.3023 5.80424   9
   0  -9  18 5.33807 4.79800  28
   0   9 -17 479.596 20.2477   9
   0   9 -17 482.306 15.8980   3
   0   9 -17 434.388 17.8474  23
   0   9 -17 476.175 19.6266  15
   0  -9  17 445.894 16.7388  14
   0   9 -17 481.318 15.8798   2
   0  -9  17 452.387 19.7162  13
   0  -9  17 461.686 17.7977  10
   0  -9  17 427.898 16.4904   4
   0  -9  17 478.434 19.9262  12
   0  -9  17 421.456 17.4095  11
   0   9 -17 480.189 19.3189  31
   0  -9  17 463.837 19.3624  28
   0  -9  17 476.291 19.0486  19
   0   9 -16-3.88577 5.30726   9
   0   9 -16-2.18197 4.41164  15
   0  -9  16 1.94083 3.29508  11
   0  -9  16-2.23437 4.79536  12
   0   9 -16-0.91123 2.64195   3
   0  -9  16-1.48550 4.75224  13
   0  -9  16-1.51429 2.99768  14
   0   9 -16 1.52117 2.62803   2
   0  -9  16 0.48762 3.36679  10
   0  -9  16-0.80238 3.02892   4
   0   9 -16-1.62088 4.06054  23
   0   9 -16 2.69554 3.91097  31
   0  -9  16 2.55204 4.38117  19
   0  -9  16 6.18710 4.37053  28
   0   9 -15 47.1100 6.32565   9
   0   9 -15 56.0017 4.27104   3
   0  -9  15 62.5740 6.94424  12
   0  -9  15 55.3023 5.17016  11
   0   9 -15 50.8386 6.33260  15
   0  -9  15 51.7909 6.52207  13
   0   9 -15 50.2396 4.18302   2
   0  -9  15 54.7884 4.52966  14
   0  -9  15 53.8208 4.96951  10
   0  -9  15 41.2786 4.42466   4
   0   9 -15 49.8909 5.38228  23
   0   9 -15 44.7480 5.76846  31
   0  -9  15 48.0630 5.96281  28
   0  -9  15 52.3423 5.92631  19
   0   9 -14 190.764 10.9233   9
   0   9 -14 177.261 8.20147   3
   0   9 -14 182.081 10.7492  15
   0  -9  14 181.253 8.18949  14
   0   9 -14 187.922 9.66047  23
   0  -9  14 175.292 10.5565  13
   0  -9  14 186.561 9.13688  10
   0  -9  14 193.025 9.20194  11
   0  -9  14 185.828 10.7739  12
   0  -9  14 196.831 10.2880  19
   0   9 -14 195.888 10.4094  31
   0  -9  14 187.633 10.3059  28
   0   9 -14 193.158 8.30391   2
   0  -9  14 178.787 8.54265  22
   0  -9  13 53.3829 4.09739  14
   0  -9  13 41.2872 5.79015  13
   0  -9  13 42.2786 5.57976  19
   0  -9  13 55.6129 4.65121  22
   0   9 -13 52.4950 5.36899  23
   0   9 -13 49.9461 5.66245  31
   0   9 -13 52.7759 6.12563  15
   0   9 -13 58.2672 4.47877   2
   0   9 -13 43.8331 4.18763   3
   0  -9  13 48.4647 5.81202  28
   0  -9  13 47.4649 4.67370  10
   0  -9  13 46.5322 6.23173  12
   0  -9  13 55.3260 4.96584  11
   0   9 -12 31.9399 3.76589   2
   0  -9  12 21.2707 3.07159  14
   0  -9  12 36.8697 5.45923  13
   0  -9  12 25.2896 4.51474  19
   0  -9  12 25.3908 3.69007  22
   0   9 -12 27.9545 4.45963  23
   0   9 -12 30.0735 4.55561  31
   0   9 -12 25.8197 4.88406  15
   0   9 -12 34.0117 3.73680   3
   0  -9  12 26.5450 4.56887  28
   0  -9  12 33.0958 4.14388  10
   0  -9  12 28.9219 4.89884  12
   0  -9  12 28.9124 3.96057  11
   0   9 -11 4.64227 2.58401   2
   0  -9  11 2.71197 2.32146  14
   0   9 -11 3.98256 3.73223  15
   0  -9  11-4.68427 3.86350  13
   0  -9  11 0.52859 3.42500  19
   0  -9  11 2.42567 2.71504  22
   0   9 -11 4.63839 2.86063   3
   0   9 -11 2.44642 3.18991  23
   0  -9  11 3.04859 3.29228  28
   0  -9  11 4.68958 3.70324  12
   0   9 -11-0.55557 3.17480  31
   0  -9  11-1.95483 2.85683  10
   0  -9  11 4.67954 3.15151  11
   0   9 -10 5.35723 3.40612  31
   0   9 -10 1.94295 3.75892  15
   0   9 -10 0.72441 2.68472   2
   0  -9  10 0.50850 3.35509  19
   0  -9  10-0.22148 2.06070  14
   0  -9  10-2.23951 3.80238  13
   0   9 -10 1.06170 1.00910  25
   0   9 -10 4.79938 3.25954  23
   0  -9  10 1.86520 2.69902  11
   0  -9  10 4.49841 2.80464  10
   0  -9  10 3.68027 2.77729  22
   0   9 -10-0.36181 2.66915   3
   0  -9  10 4.76266 3.23460  28
   0  -9  10 0.56048 3.60891  12
   0  -9  10 1.00112 3.12080  24
   0   9  -9 43.5905 4.20803   2
   0  -9   9 52.4566 3.40162  14
   0  -9   9 59.9320 5.28928  19
   0   9  -9 57.2006 5.58809  15
   0  -9   9 56.7605 5.36552  13
   0   9  -9 52.1050 2.56000  25
   0  -9   9 47.6367 4.82475  24
   0   9  -9 66.2229 4.64280   3
   0  -9   9 49.9433 4.52095  22
   0  -9   9 63.8529 5.12942  28
   0   9  -9 62.8151 5.26828  31
   0  -9   9 58.4327 5.54837  12
   0  -9   9 51.5241 4.36568  11
   0  -9   9 51.7258 4.47132  10
   0  -9   8 71.1401 5.07058  22
   0  -9   8 69.6583 4.76445  10
   0  -9   8 61.8933 4.76561  11
   0   9  -8 64.5403 5.22664   1
   0  -9   8 61.2550 3.44367  14
   0  -9   8 57.5596 5.29446  19
   0   9  -8 72.3700 6.32195  15
   0   9  -8 60.8939 3.09170  25
   0  -9   8 59.1806 5.02886  28
   0   9  -8 70.0577 5.64064  31
   0  -9   8 70.8039 5.54860  24
   0   9  -7 679.671 23.1203  31
   0   9  -7 652.730 23.9526  15
   0  -9   7 646.955 21.7542  11
   0  -9   7 647.632 21.7507  10
   0  -9   7 673.763 22.5156  22
   0  -9   7 637.180 20.0515  14
   0  -9   7 688.650 23.0724  19
   0   9  -7 662.129 20.0399  25
   0  -9   7 682.375 22.4859  28
   0  -9   7 631.662 22.7704  24
   0   9  -7 643.702 22.8715   1
   0  -9   6 1007.80 32.2574  22
   0  -9   6 971.900 31.3289  11
   0   9  -6 1007.97 33.6928  15
   0  -9   6 990.923 31.4144  10
   0  -9   6 985.682 29.5993  14
   0  -9   6 1023.52 32.6628  19
   0   9  -6 976.133 32.5959  31
   0   9  -6 1034.66 29.9733  25
   0  -9   6 1022.41 32.7648  24
   0   9  -6 947.688 32.5293   1
   0   9  -5 482.569 17.7271  31
   0   9  -5 475.688 18.5254  15
   0  -9   5 467.579 16.5065  11
   0  -9   5 473.566 14.4261  18
   0  -9   5 489.264 17.4483  22
   0  -9   5 486.271 14.7934  14
   0  -9   5 498.044 17.7646  19
   0  -9   5 487.350 16.6294  10
   0   9  -5 481.630 15.4240  25
   0  -9   5 495.533 17.8580  24
   0   9  -5 485.292 17.9202   1
   0   9  -4 55.5219 3.40773  25
   0  -9   4 54.7722 2.64084  14
   0   9  -4 56.9690 5.26344  15
   0   9  -4 67.1565 4.98836  31
   0  -9   4 65.3192 4.33406  10
   0  -9   4 51.6556 4.38630  22
   0  -9   4 47.8545 4.00536  11
   0  -9   4 61.6260 5.00422  24
   0   9  -4 52.8761 3.00788  27
   0   9  -4 54.3177 4.87932   1
   0  -9   4 62.5417 5.34314  19
   0  -9   4 54.5971 2.69359  18
   0  -9   4 57.0707 2.66930  14
   0   9  -3 52.9122 3.32355  25
   0  -9   3 48.4110 2.65536  18
   0  -9   3 46.6749 4.29102  22
   0  -9   3 51.5795 3.92909  11
   0   9  -3 53.5551 4.46080  31
   0   9  -3 49.7249 4.68976   1
   0  -9   3 38.5354 2.20688  14
   0  -9   3 43.8796 2.76668  27
   0  -9   3 46.9425 4.68626  24
   0  -9   3 44.8404 3.78348  10
   0  -9   2 69.7523 3.45959  18
   0   9  -2 68.9559 3.35770   5
   0   9  -2 64.1427 5.45366   1
   0   9  -2 74.9592 4.08373  25
   0  -9   2 75.8059 5.55611  24
   0  -9   2 71.8441 3.43369  27
   0  -9   2 72.7712 4.65373  11
   0  -9   2 78.6768 4.76846  10
   0  -9   2 70.2505 2.95120  14
   0  -9   1 870.647 20.8087  24
   0  -9   1 818.028 16.6647  27
   0   9  -1 846.173 21.1311   1
   0  -9   1 809.714 18.8825  11
   0   9  -1 849.119 15.9116  17
   0   9  -1 833.196 18.2384  25
   0   9  -1 811.286 16.4031   5
   0  -9   1 778.518 15.8994  14
   0  -9   1 827.832 19.0005  10
   0  -9   0 289.191 9.40310  14
   0   9   0 306.389 11.9094  30
   0  -9   0 293.928 9.75214  27
   0  -9   0 296.944 11.3090  10
   0   9   0 313.160 12.7408   1
   0  -9   0 308.372 12.1174  22
   0   9   0 292.638 12.4283  15
   0   9   0 307.050 9.67322  17
   0   9   0 304.945 9.36674   5
   0   9   0 299.905 10.9417  25
   0  -9   0 297.669 11.3049  11
   0  -9  -1 279.826 9.13336  14
   0   9   1 274.888 11.3249  30
   0   9   1 280.608 8.55117   5
   0   9   1 287.551 12.0471  15
   0  -9  -1 306.427 11.2229  10
   0  -9  -1 312.614 11.2419  11
   0   9   1 291.150 10.6927  25
   0  -9  -1 275.649 9.31749  27
   0  -9  -1 284.141 11.6570  22
   0   9   1 299.908 9.62261  17
   0   9   1 315.277 12.5198   1
   0  -9  -2 68.4896 3.08289  14
   0   9   2 73.0323 3.51759  17
   0  -9  -2 28.4749 4.26332   6
   0   9   2 75.9160 4.88579  30
   0  -9  -2 74.4022 4.85535  20
   0   9   2 65.8015 4.23755  25
   0  -9  -2 71.4953 3.14597  27
   0  -9  -2 69.2101 4.82414  22
   0   9   2 69.8513 5.15368  15
   0   9   2 63.0609 5.09740   1
   0  -9  -3 109.243 4.53275  14
   0   9   3 114.015 5.06683  17
   0  -9  -3 125.615 7.10892   6
   0   9   3 106.380 6.20706  30
   0  -9  -3 111.921 6.16977  20
   0   9   3 125.392 5.98024  25
   0  -9  -3 120.049 6.61364  22
   0   9   3 118.238 6.57516  15
   0  -9  -3 126.372 7.09085   8
   0  -9  -3 109.901 4.53585  27
   0  -9  -4 2.76138 3.21245   6
   0   9   4 2.76808 1.93001  17
   0  -9  -4 0.72512 2.36390  20
   0   9   4-0.98019 2.30502  25
   0  -9  -4 1.72314 1.55821  14
   0  -9  -4 1.38515 3.22283   8
   0  -9  -4 2.02409 1.38947  27
   0   9   4 2.39760 2.40721  15
   0   9   4 3.07936 2.68692  30
   0  -9  -4 3.73539 2.29546  22
   0  -9  -5 61.3317 4.74863  22
   0  -9  -5 61.8579 3.35116  14
   0   9   5 60.9632 3.15042   7
   0  -9  -5 71.1885 5.45606   6
   0   9   5 56.6993 3.89754  17
   0   9   5 61.7004 4.37114  25
   0   9   5 56.0847 4.53973  26
   0  -9  -5 55.4541 4.53624  20
   0  -9  -5 61.7198 3.19970  27
   0   9   5 64.3025 4.71745  15
   0  -9  -5 65.8928 5.39274   8
   0   9   5 55.4114 4.58024  30
   0   9   6 767.876 25.8540   1
   0  -9  -6 734.331 25.0091  20
   0  -9  -6 761.066 23.1792  27
   0   9   6 794.239 24.9314  25
   0   9   6 723.914 24.0958  17
   0  -9  -6 788.230 25.9401   8
   0   9   6 738.607 24.8060  15
   0   9   6 755.068 25.1874  30
   0  -9  -6 814.382 26.0763   6
   0   9   6 738.827 22.6143   7
   0  -9  -6 761.043 25.2279  22
   0  -9  -7 519.491 19.1865   8
   0   9   7 474.171 18.0075  25
   0  -9  -7 515.391 18.5259  20
   0  -9  -7 485.788 19.0090  24
   0   9   7 539.947 18.7844  30
   0   9   7 522.510 15.7545   7
   0  -9  -7 534.394 19.2642   6
   0  -9  -7 533.190 18.5675  22
   0   9   7 508.769 17.6445  17
   0   9   7 547.405 17.6554  16
   0   9   7 555.985 19.3079   1
   0   9   7 542.159 18.1940  15
   0   9   8 6.90845 1.07541   7
   0   9   8 7.81059 2.66353  17
   0   9   8 4.73493 2.19696  16
   0   9   8 8.64559 2.96070  25
   0  -9  -8 8.84020 3.47011   8
   0   9   8 6.47801 3.13117  30
   0   9   8 6.11646 3.12941   1
   0  -9  -8 11.2627 3.66914   6
   0  -9  -8 8.83250 2.33221   9
   0  -9  -8 12.9495 3.52155  20
   0  -9  -8 11.1490 3.24905  24
   0  -9  -8 4.52711 2.57403  22
   0   9   8 6.09960 2.36273  14
   0   9   8 7.12387 2.63503  15
   0  -9  -9 1402.43 43.1395   8
   0  -9  -9 1328.88 43.0702  24
   0  -9  -9 1384.41 43.0985   6
   0   9   9 1311.27 41.0012  14
   0   9   9 1324.39 41.8845  26
   0   9   9 1374.17 42.6754   1
   0  -9  -9 1343.53 42.0959  22
   0   9   9 1335.45 42.0612  25
   0  -9  -9 1352.24 42.5131  20
   0   9   9 1360.52 41.7429  17
   0  -9  -9 1338.90 40.7501   9
   0   9   9 1330.37 41.1189  15
   0   9   9 1357.42 40.8376  16
   0   9  10 29.1948 3.06694  16
   0  -9 -10 35.0331 4.73488   6
   0   9  10 37.9022 3.41862  15
   0   9  10 35.9894 3.99502  25
   0   9  10 40.9357 4.02488  26
   0  -9 -10 38.2735 4.80673   8
   0   9  10 40.7273 4.06210  17
   0  -9 -10 38.4772 3.42663   9
   0  -9 -10 33.5208 3.77824  22
   0   9  10 43.0895 4.45261   1
   0   9  10 27.7991 3.47615  14
   0  -9 -10 32.1972 4.30087  20
   0  -9 -10 40.1029 4.80553  24
   0  -9 -11 2.17755 3.54935   8
   0  -9 -11 4.89509 2.56096  22
   0   9  11 1.04442 2.55676  14
   0  -9 -11 2.51529 3.37847  20
   0  -9 -11 3.25782 3.54011   6
   0   9  11 1.83545 2.68445   1
   0   9  11 1.27167 2.74720  17
   0  -9 -11 5.09887 2.41501   9
   0   9  11 1.26371 2.13851  16
   0   9  11 4.89896 2.28946  15
   0   9  11 1.59412 2.59884  26
   0   9  11 1.34045 2.61404  25
   0  -9 -11 1.68808 3.08565  24
   0   9  12 5.64000 2.11810  16
   0  -9 -12 10.0978 2.89827  22
   0  -9 -12 8.47373 3.73115   8
   0   9  12 1.51332 2.80937  14
   0   9  12 5.65803 2.88530  26
   0  -9 -12 10.1262 3.82129  20
   0   9  12 5.58439 2.88703  25
   0  -9 -12 11.2690 3.78722   6
   0   9  12 0.45275 2.92031  17
   0  -9 -12 10.6690 2.96731   9
   0   9  12 4.66362 2.57539   3
   0   9  12 7.90831 2.71956   2
   0  -9 -12 6.45573 3.87594  24
   0  -9 -13 229.404 11.4993   8
   0   9  13 223.623 10.1731  14
   0  -9 -13 248.206 11.6650   6
   0   9  13 227.554 10.1603  26
   0  -9 -13 256.526 11.8361  20
   0  -9 -13 235.447 10.1101  22
   0  -9 -13 254.240 11.8193  24
   0   9  13 223.906 10.5679  17
   0   9  13 226.818 10.6071  25
   0   9  13 246.318 8.94875  16
   0  -9 -13 228.418 9.74554   9
   0   9  13 230.945 9.79600   3
   0   9  13 232.204 9.83363   2
   0   9  14 1.83230 1.97863  16
   0  -9 -14 0.59295 3.69659  20
   0  -9 -14 0.61629 3.89300   8
   0   9  14-2.64912 3.43793  14
   0   9  14 0.50356 3.13935  25
   0  -9 -14-0.75356 2.81875   9
   0  -9 -14 1.97597 2.51259  22
   0  -9 -14 0.63857 3.67748  24
   0   9  14 0.69752 2.60915   3
   0   9  14 4.96693 2.97964  26
   0   9  14 0.51221 3.10693  17
   0  -9 -14-1.84462 4.12853   6
   0   9  14 2.79043 2.63353   2
   0   9  15 431.700 16.0616  26
   0   9  15 442.767 15.4861   3
   0  -9 -15 428.874 15.8879   9
   0  -9 -15 432.655 17.7954  20
   0   9  15 441.068 15.4423   2
   0  -9 -15 424.791 17.7501   6
   0   9  15 428.528 16.9412  17
   0  -9 -15 426.824 15.7262  22
   0  -9 -15 436.891 17.9318   8
   0   9  15 429.311 14.3780  16
   0  -9 -15 438.709 17.9733  24
   0   9  15 417.375 16.3899  14
   0   9  16 29.5354 4.02939  26
   0  -9 -16 26.9095 4.04491   9
   0  -9 -16 29.6805 5.15454  20
   0   9  16 30.6217 3.61979   3
   0   9  16 31.2728 3.45603   2
   0  -9 -16 28.9295 5.36573   6
   0   9  16 21.7508 4.27805  17
   0  -9 -16 28.0556 3.54441  22
   0   9  16 23.7732 2.19547  21
   0  -9 -16 42.5175 5.70152   8
   0   9  16 29.1108 2.83925  16
   0  -9 -16 38.2094 5.30618  24
   0   9  16 29.0018 4.31524  14
   0   9  17-1.27573 3.32526  26
   0  -9 -17-4.16287 3.61691   9
   0  -9 -17-0.72383 4.23306  24
   0   9  17 1.60877 2.61021   3
   0   9  17-1.60894 2.57947   2
   0  -9 -17 3.45960 4.48273  20
   0  -9 -17-2.11199 4.50431   6
   0   9  17-0.60192 3.54669  17
   0  -9 -17 1.41238 4.19201   8
   0   9  17-1.16052 1.82079  16
   0   9  17-1.63004 3.52019  14
   0  -9 -17-3.31296 2.80434  22
   0   9  17 1.13580 1.30713  21
   0   9  18 163.152 8.25040  26
   0   9  18 168.231 7.36842   3
   0  -9 -18 136.483 7.69829   4
   0   9  18 153.763 9.00955  14
   0  -9 -18 146.048 8.44207   9
   0  -9 -18 152.194 9.95902   8
   0   9  18 142.382 9.04144  17
   0  -9 -18 158.350 10.1719   6
   0  -9 -18 167.700 10.4757  20
   0   9  18 157.255 6.16547  16
   0   9  18 163.521 7.39432   2
   0  -9 -18 167.199 10.3583  24
   0   9  19 170.970 6.44061  16
   0  -9 -19 204.937 11.5154  24
   0  -9 -19 172.521 10.9434   6
   0   9  19 196.230 10.2429  14
   0  -9 -19 169.857 8.30647   4
   0  -9 -19 164.836 10.9175  20
   0   9  19 169.409 9.73655  25
   0   9  19 161.819 9.94180  17
   0  -9 -19 155.820 9.09747   9
   0   9  19 177.405 8.76331  26
   0  -9 -19 161.470 10.9142   8
   0   9  19 173.220 7.65179   3
   0   9  19 171.845 7.59414   2
   0  -9 -20 137.430 9.80385   6
   0   9  20 136.676 9.03046  14
   0  -9 -20 146.400 7.19116   4
   0   9  20 132.491 6.40880   3
   0  -9 -20 131.446 8.54375   9
   0   9  20 131.672 6.44151   2
   0   9  20 136.418 8.77378  25
   0  -9 -20 151.532 10.3288   8
   0   9  20 152.466 9.40072  17
   0  -9 -20 140.984 10.2256  20
   0   9  20 142.882 7.72022  26
   0  -9 -21 82.7643 8.41629  20
   0   9  21 79.3246 4.67933   3
   0  -9 -21 83.7969 8.17167   6
   0  -9 -21 72.2752 8.14880   8
   0   9  21 82.6813 7.07010  25
   0  -9 -21 88.2590 7.09311   9
   0   9  21 74.9866 6.00118  26
   0   9  21 81.8070 4.70343   2
   0   9  21 84.5977 7.28275  14
   0   9  21 82.3676 7.29135  17
   0  -9 -22 20.0147 6.14536  20
   0  -9 -22 0.61758 4.83911   9
   0   9  22 16.3922 4.58659  25
   0  -9 -22 20.9107 6.24809   6
   0   9  22 7.15990 4.89931  14
   0   9  22 13.6072 3.93212  26
   0   9  22 6.77406 4.57582  17
   0  -9 -22 11.3596 5.66957   8
   0  -9 -23 101.287 9.66724  20
   0  -9 -23 79.4872 7.69004   9
   0   9  23 109.386 8.19282  25
   0  -9 -23 125.554 10.1892   6
   0   9  23 98.8330 8.28023  14
   0   9  23 87.7793 6.35525  26
   0   9  23 94.4206 8.44221  17
   0  -9 -23 124.109 9.92105   8
   0  -9 -24 74.9238 8.88089  20
   0  -9 -24 69.3103 7.19223   9
   0   9  24 70.3620 7.35831  25
   0  -9 -24 59.7808 8.44057   6
   0   9  24 70.1377 7.52140  14
   0   9  24 77.2079 5.72138  26
   0   9  24 79.0487 7.65581  17
   0  -9 -24 84.3126 9.18523   8
   0  -9 -25 8.71103 6.23490  20
   0  -9 -25 3.48951 4.95181   9
   0   9  25 0.69274 4.57460  25
   0  -9 -25 1.92310 5.91718   6
   0   9  25 8.89333 5.07745  14
   0   9  25 9.15915 3.58578  26
   0  -9 -25 9.64369 6.13416   8
   0   9  25 13.3042 5.52199  17
   0   9  26 25.8707 5.57196  25
   0  -9 -26 24.6613 7.44011   6
   0  -9 -26 19.9166 6.75380  20
   0  -9 -26 16.5789 5.45347   9
   0   9  26 21.3101 5.79015  17
   0   9  26 22.5402 6.27661  14
   0  -9 -26 25.7232 6.93331   8
   0  -9 -27 24.5563 6.75569  24
   0   9  27 18.9884 5.41306  25
   0  -9 -27 23.1746 7.24033   6
   0  -9 -27 15.3135 7.40861  20
   0  -9 -27 21.4678 5.69456   9
   0   9  27 17.4369 5.94939  17
   0   9  27 24.0364 5.98776  14
   0  -9 -27 19.2007 6.84902   8
   0  -9 -28 28.4994 7.04620  24
   0   9  28 30.9119 6.17245  25
   0  -9 -28 40.9667 8.00399   6
   0  -9 -28 38.5579 8.44728  20
   0  -9 -28 39.7820 6.80192   9
   0   9  28 36.4042 6.83878  17
   0  -9 -28 35.9520 7.82031   8
   0   9  28 35.9829 7.13475  14
   0  -9 -29 23.7566 6.48409  24
   0   9  29 16.0372 5.55719  25
   0  -9 -29 26.6771 6.06832   9
   0   9  29 24.1251 6.46293  14
   0  -9 -29 22.2212 7.52850  20
   0  -9 -29 23.8869 7.65022   8
   0  -9 -29 20.6963 7.17276   6
   0  -9 -30 5.66904 5.81363  24
   0   9  30 8.24197 5.11709  25
   0  -9 -30 13.8321 5.75120   9
   0  -9 -30 7.27897 6.39777   6
   0  -9 -30 3.20508 6.96620  20
   0   9  30 4.51758 5.81980  14
   0  -9 -30-3.13081 6.72141   8
   0  -9 -31-0.93429 5.97785  24
   0   9  31 2.68956 5.00683  25
   0 -10  27 2.31517 6.13633  19
   0 -10  26 1.96845 6.49439  28
   0 -10  26 3.12362 6.36075  19
   0  10 -26 2.16568 6.88508   9
   0 -10  26-3.02212 6.44626  12
   0 -10  26 11.0748 6.87638  13
   0  10 -26 7.96856 5.84244  31
   0 -10  25-3.90534 6.77775  28
   0 -10  25-5.01421 7.32649  13
   0 -10  25 6.27983 6.31768  19
   0  10 -25-1.07509 6.65740   9
   0 -10  25 1.00475 6.50945  12
   0  10 -25-0.88249 5.39039  31
   0 -10  24 3.83918 6.25653  28
   0 -10  24 8.77368 4.49571  29
   0  10 -24-2.97993 5.41623  15
   0 -10  24 0.99375 6.47790  13
   0 -10  24 1.57253 5.90926  19
   0  10 -24-1.05514 6.62161   9
   0 -10  24-0.99621 6.57262  12
   0  10 -24-0.87491 5.15530  31
   0 -10  23 24.2966 5.17528  29
   0 -10  23 30.1095 7.20841  28
   0  10 -23 27.5074 5.79275  15
   0 -10  23 19.6005 7.13064  13
   0 -10  23 35.9674 6.93539  19
   0  10 -23 20.7080 6.91365   9
   0 -10  23 22.5964 7.18299  12
   0  10 -23 34.5442 6.73869  31
   0 -10  22 3.66202 5.78298  28
   0 -10  22-6.55794 5.16778  29
   0  10 -22-0.78250 5.22371  15
   0 -10  22 6.72515 6.45071  13
   0 -10  22-0.77345 5.65064  19
   0  10 -22-3.01960 6.44001   9
   0 -10  22 5.77912 6.24019  12
   0  10 -22-1.69668 5.46210  31
   0 -10  21 219.000 10.3735  14
   0 -10  21 218.195 12.7182  19
   0 -10  21 212.557 13.3040  28
   0  10 -21 205.743 12.3536  15
   0 -10  21 219.686 13.7353  13
   0  10 -21 220.161 14.0413   9
   0 -10  21 245.596 14.2195  12
   0  10 -21 211.847 12.7894  31
   0  10 -20 64.0115 6.50736  23
   0  10 -20 50.0146 8.03755   9
   0 -10  20 69.7455 7.57874  19
   0 -10  20 73.6589 8.30618  28
   0 -10  20 62.1779 5.53631  14
   0  10 -20 64.0581 7.33007  15
   0 -10  20 53.8998 8.19968  13
   0 -10  20 68.6740 8.57970  12
   0  10 -20 64.0619 7.27860  31
   0  10 -19 33.6581 7.21138   9
   0 -10  19 49.9022 6.86817  19
   0 -10  19 40.7165 7.05104  13
   0  10 -19 36.0502 6.10915  15
   0 -10  19 42.7403 6.87487  28
   0 -10  19 41.7598 4.66231  14
   0  10 -19 40.9497 5.49148  23
   0 -10  19 46.1490 7.15522  12
   0  10 -19 45.0053 6.58792  31
   0  10 -18 9.63713 4.94292  15
   0 -10  18 8.69063 3.34577  14
   0 -10  18 4.37140 3.12628   4
   0  10 -18 7.17710 4.56023  23
   0 -10  18 8.64497 5.12639  28
   0 -10  18 5.73304 5.05792  19
   0  10 -18-0.87317 5.76380   9
   0  10 -18 7.67263 4.85018  31
   0 -10  18 6.00448 5.82827  12
   0 -10  18 8.54978 5.67733  13
   0  10 -17 82.6294 5.44184   3
   0  10 -17 98.9921 7.99441  31
   0  10 -17 95.1183 8.56639   9
   0  10 -17 82.9095 8.03389  15
   0 -10  17 82.2151 6.59914  10
   0  10 -17 80.5579 6.98792  23
   0 -10  17 93.9360 8.15469  28
   0  10 -17 92.1254 5.47539   2
   0 -10  17 76.1180 7.32691  19
   0 -10  17 94.3253 6.11207   4
   0 -10  17 86.2123 5.68573  14
   0 -10  17 75.2056 8.06397  12
   0 -10  17 77.5416 6.41252  11
   0 -10  17 81.5931 8.36565  13
   0  10 -16 1.59211 4.76006   9
   0  10 -16-2.36583 4.54149  15
   0  10 -16 5.04578 4.40294  31
   0  10 -16 0.69426 2.82715   3
   0 -10  16-1.48957 3.62750  10
   0 -10  16 0.91828 3.28860   4
   0 -10  16 4.99972 4.87769  28
   0  10 -16 2.34019 3.97313  23
   0 -10  16-1.35745 4.60929  19
   0 -10  16-0.69643 2.75736  14
   0 -10  16 0.98740 3.53613  11
   0 -10  16 2.38128 5.17417  12
   0  10 -16-0.34765 2.79798   2
   0 -10  16 4.75182 4.73564  13
   0  10 -15-0.75709 4.62449   9
   0 -10  15-2.86420 3.40189  10
   0 -10  15-0.96041 3.47410   4
   0 -10  15-0.67761 4.28030  28
   0 -10  15 8.36256 4.89486  13
   0  10 -15 5.19391 3.96300  23
   0 -10  15-3.29193 4.34380  19
   0 -10  15-0.96976 2.65325  14
   0 -10  15 0.47567 3.45831  11
   0 -10  15 6.85757 5.02708  12
   0  10 -15 7.69690 4.90945  31
   0  10 -15-5.48949 5.01760  15
   0  10 -15 8.01699 3.05926   3
   0  10 -15 0.72884 2.86177   2
   0  10 -14-4.31177 4.68442   9
   0  10 -14-4.73288 4.15848  31
   0  10 -14 1.54426 4.48118  15
   0 -10  14 1.84214 3.21420  10
   0 -10  14 3.82437 4.20526  19
   0 -10  14 3.85487 4.31383  28
   0 -10  14-0.99536 3.47345   4
   0  10 -14 3.41246 3.77461  23
   0  10 -14-0.37782 2.95440   3
   0  10 -14 1.51134 2.94201   2
   0 -10  14 1.19651 2.50193  14
   0 -10  14 2.18399 4.77433  13
   0 -10  14 2.91802 4.57804  12
   0 -10  14-0.45838 3.33253  11
   0  10 -13 506.275 16.9312   3
   0 -10  13 430.975 15.5231  14
   0  10 -13 495.067 19.0412  31
   0 -10  13 402.385 17.9018  28
   0  10 -13 449.195 19.3706  15
   0  10 -13 439.339 17.9087  23
   0 -10  13 466.136 18.4838  19
   0 -10  13 459.367 17.0545  11
   0 -10  13 444.152 19.1143  12
   0 -10  13 476.529 17.1331  10
   0  10 -13 475.799 16.7069   2
   0 -10  13 480.992 19.3968  13
   0 -10  13 463.263 17.1117  22
   0  10 -12 76.6629 5.40709   3
   0  10 -12 75.8985 7.27955  15
   0 -10  12 81.8264 6.61922  28
   0 -10  12 74.8953 4.50831  14
   0  10 -12 77.1933 5.43004   2
   0 -10  12 76.7635 7.17144  13
   0 -10  12 90.2404 7.37151  12
   0 -10  12 71.4417 5.46843  11
   0 -10  12 70.9518 5.53483  10
   0  10 -12 66.5745 6.21881  23
   0 -10  12 80.5673 6.73746  19
   0 -10  12 92.1563 6.06895  22
   0  10 -12 77.5236 6.59465  31
   0 -10  11 108.795 5.36539  14
   0  10 -11 124.556 6.87224   3
   0  10 -11 115.777 6.62609   2
   0 -10  11 124.563 8.35094  13
   0  10 -11 114.826 7.50053  23
   0 -10  11 119.768 7.72475  28
   0  10 -11 117.844 7.89591  31
   0 -10  11 119.307 6.81745  11
   0 -10  11 107.431 7.98244  12
   0  10 -11 113.831 8.32871  15
   0 -10  11 148.321 8.51895  19
   0 -10  11 106.696 6.62828  10
   0 -10  11 115.828 6.92528  22
   0  10 -10 356.922 15.7522  15
   0  10 -10 319.991 14.3330  31
   0 -10  10 313.500 11.4194  14
   0  10 -10 337.768 13.2658   3
   0  10 -10 342.784 13.3016   2
   0 -10  10 345.568 15.0509  13
   0  10 -10 351.126 14.2970  23
   0 -10  10 352.486 13.2841  10
   0 -10  10 351.486 13.8213  22
   0 -10  10 324.880 13.9741  28
   0 -10  10 337.164 14.5120  19
   0 -10  10 330.980 14.2661  24
   0 -10  10 333.689 14.8459  12
   0 -10  10 355.100 13.2656  11
   0  10  -9 201.974 10.9937  15
   0  10  -9 177.723 9.80870  31
   0 -10   9 200.455 9.76673  28
   0 -10   9 210.538 10.1520  19
   0  10  -9 182.132 6.50001  25
   0  10  -9 192.162 8.98793   2
   0  10  -9 203.160 9.18312   3
   0 -10   9 201.192 9.52590  22
   0 -10   9 206.049 10.1271  24
   0 -10   9 189.045 8.70435  10
   0 -10   9 181.885 7.08266  14
   0 -10   9 200.024 8.90193  11
   0  10  -8 50.6008 5.75405  15
   0  10  -8 43.8535 2.71421  25
   0 -10   8 49.9433 5.24142   6
   0  10  -8 57.4477 5.33070  31
   0 -10   8 44.1997 2.89775  14
   0 -10   8 52.2535 5.37111  24
   0 -10   8 46.4287 5.21922  19
   0 -10   8 41.1946 4.58511  22
   0 -10   8 56.1197 5.13533  28
   0 -10   8 45.3566 5.13692   8
   0 -10   8 53.6960 4.48941  10
   0 -10   8 49.0653 4.37947  11
   0  10  -8 59.8817 4.87364   2
   0  10  -8 46.0330 4.54297   3
   0 -10   7 23.5479 3.82952  28
   0  10  -7 18.6479 4.71721  15
   0 -10   7 27.0214 4.36201  24
   0 -10   7 24.5711 3.53947  11
   0 -10   7 24.5816 4.21131   6
   0  10  -7 23.2372 2.29010  25
   0 -10   7 25.7214 3.81120  22
   0 -10   7 31.0415 4.69960   8
   0 -10   7 18.7958 3.15645  10
   0 -10   7 19.0001 2.06124  14
   0  10  -7 24.1296 3.97029  31
   0 -10   7 29.9032 4.51549  19
   0  10  -7 20.8221 4.32816   1
   0  10  -6 87.5203 6.27516  31
   0  10  -6 82.2859 6.96735  15
   0 -10   6 82.5276 6.20065  24
   0 -10   6 83.5166 5.92099  22
   0  10  -6 86.6271 4.22231  25
   0 -10   6 86.3418 5.51025  11
   0 -10   6 88.2704 6.44310  19
   0 -10   6 92.3279 5.57387  10
   0 -10   6 81.6416 3.58975  14
   0 -10   6 90.0668 6.65736   8
   0 -10   6 96.9209 6.86033   6
   0  10  -6 82.1148 6.36676   1
   0 -10   5 13.1290 3.86245   8
   0  10  -5 13.8664 3.50466  30
   0  10  -5 21.2350 3.77352  31
   0  10  -5 11.9635 4.05323  15
   0 -10   5 16.7376 3.69624  24
   0 -10   5 17.9263 3.12151  10
   0  10  -5 16.5792 2.36781  25
   0  10  -5 16.1753 3.94513   1
   0 -10   5 15.0740 1.59382  14
   0 -10   5 13.9048 1.64254  14
   0 -10   5 14.9962 4.07951  19
   0 -10   5 15.8246 1.48955  18
   0 -10   5 15.8021 3.35390  22
   0 -10   5 15.2831 3.87581   6
   0 -10   5 22.0111 3.21120  11
   0  10  -4 238.890 10.1894  30
   0  10  -4 224.469 10.2964  31
   0 -10   4 209.121 9.87793  22
   0  10  -4 229.469 8.27803  25
   0 -10   4 225.841 7.32284  18
   0 -10   4 193.342 6.83727  14
   0 -10   4 204.426 6.87177  14
   0 -10   4 240.212 10.7661   6
   0 -10   4 226.102 9.28117  10
   0 -10   4 232.374 10.6707   8
   0 -10   4 223.993 9.30179  11
   0 -10   4 213.076 10.2571  24
   0  10  -4 216.516 10.5078   1
   0 -10   4 223.575 10.3811  19
   0  10  -3 34.8709 4.00957  30
   0 -10   3 35.5256 3.78612  11
   0  10  -3 30.3611 2.95395  25
   0 -10   3 32.5424 2.37687  18
   0 -10   3 49.6878 5.29367  19
   0 -10   3 30.2451 3.56529  10
   0 -10   3 25.8914 1.74760  14
   0 -10   3 32.9863 1.80010  14
   0  10  -3 24.4100 4.17045   1
   0 -10   3 28.8450 3.86072  22
   0 -10   3 41.1915 5.12564   6
   0 -10   3 27.1102 4.39535  24
   0 -10   3 38.0191 4.96661   8
   0 -10   2 449.988 21.7111   6
   0 -10   2 606.966 18.6047  14
   0  10  -2 687.544 22.2734  30
   0  10  -2 717.313 23.4479   1
   0 -10   2 739.124 21.5382  10
   0 -10   2 727.464 23.0031  24
   0 -10   2 455.283 21.7893   8
   0  10  -2 697.510 20.6567  25
   0 -10   2 697.423 19.4464  27
   0 -10   2 702.885 21.3584  11
   0  10  -2 693.327 19.4481   5
   0  10  -1 98.4847 5.90634  30
   0  10  -1 92.7975 4.97672  25
   0 -10   1 78.1997 3.21065  14
   0 -10   1 82.9464 5.17817  11
   0 -10   1 95.8700 5.35752  10
   0 -10   1 91.0876 3.75354  27
   0  10  -1 93.3751 3.21109  17
   0  10  -1 93.1431 3.63119   5
   0  10  -1 102.226 6.77893   1
   0 -10   1 85.1996 6.27452  24
   0 -10   0 77.3842 3.29146  14
   0 -10   0 95.8453 5.52337  10
   0 -10   0 83.5477 5.32280  11
   0 -10   0 92.0152 6.19325  24
   0  10   0 94.5282 6.34546  15
   0  10   0 83.5144 4.82000  25
   0  10   0 83.6229 3.58561  17
   0 -10   0 84.6129 3.63709  27
   0  10   0 92.5892 5.82174  30
   0  10   0 80.4863 6.17019   1
   0  10   0 85.9181 3.21720   5
   0  10   1 4.70889 2.74480  30
   0  10   1 7.20523 2.96924  15
   0 -10  -1 8.02847 2.83739  11
   0 -10  -1 8.76592 2.78226  10
   0 -10  -1 9.98081 2.96834  22
   0  10   1 6.07184 1.64158  17
   0 -10  -1 4.23435 1.47584  27
   0 -10  -1 4.97444 1.36304  14
   0  10   1 9.06341 2.49140  25
   0  10   1 12.5005 3.43780   1
   0  10   2 247.093 10.4026  25
   0  10   2 256.206 11.9147   1
   0 -10  -2 257.662 8.65057  14
   0 -10  -2 289.326 11.0424  10
   0  10   2 277.885 11.3708  30
   0 -10  -2 258.794 11.4280  22
   0 -10  -2 267.891 10.9085  11
   0  10   2 271.826 9.34999  17
   0  10   2 266.611 11.7669  15
   0 -10  -2 269.405 8.82547  27
   0 -10  -2 282.233 11.1919  20
   0  10   3 1144.71 35.0820   1
   0 -10  -3 1098.40 31.0902  27
   0  10   3 1191.13 34.1887  30
   0 -10  -3 1149.06 33.7506  20
   0  10   3 1177.50 34.6491  15
   0 -10  -3 1181.51 34.5115  22
   0  10   3 1156.03 31.9176  17
   0 -10  -3 1114.23 30.9961  14
   0  10   3 1163.00 33.3047  25
   0 -10  -4 92.1002 4.06384  27
   0 -10  -4 97.3834 6.71865   8
   0  10   4 83.1429 5.98660  15
   0  10   4 101.272 5.93373  26
   0  10   4 93.0105 5.60349  25
   0  10   4 95.7208 4.83483  17
   0  10   4 91.1137 6.18733  30
   0 -10  -4 105.077 7.14360   6
   0 -10  -4 105.149 6.28610  22
   0 -10  -4 87.7839 4.07622  14
   0 -10  -4 87.2884 5.82757  20
   0 -10  -5 25.9307 4.66819   8
   0 -10  -5 25.3198 4.46383   6
   0  10   5 27.1081 2.29705   7
   0  10   5 24.1347 3.50272  26
   0  10   5 34.1244 3.71356  25
   0  10   5 27.8859 3.61922  15
   0  10   5 27.4858 3.76158  30
   0 -10  -5 20.7884 3.45551  22
   0 -10  -5 28.2195 3.77608  20
   0  10   5 32.4309 3.16087  17
   0 -10  -5 27.1393 2.17855  27
   0 -10  -6 3.19695 3.23213   8
   0  10   6 0.41506 2.51788  15
   0 -10  -6 1.91870 1.55362  27
   0  10   6 3.17024 2.61478  25
   0  10   6 0.54103 3.25873   1
   0  10   6-0.47642 2.95045  31
   0  10   6 3.28098 2.31284  17
   0 -10  -6 3.30426 2.69734  22
   0  10   6 0.41197 1.33786   7
   0 -10  -6-2.12318 3.24241   6
   0 -10  -6 2.57328 2.82983  20
   0  10   6 1.35912 2.78666  30
   0 -10  -7 349.964 14.8671   8
   0  10   7 362.173 13.8741  25
   0 -10  -7 376.136 15.1043   6
   0  10   7 358.204 11.2991   7
   0 -10  -7 353.560 14.2297  22
   0  10   7 370.846 14.9515   1
   0  10   7 369.996 13.2877  17
   0  10   7 360.095 14.3020  30
   0 -10  -7 365.679 14.2687  20
   0 -10  -7 363.715 12.0777  27
   0  10   7 351.714 13.2228  16
   0  10   7 351.823 13.7658  15
   0  10   8 9.27669 2.49662  16
   0 -10  -8 12.9651 3.70795  24
   0 -10  -8 12.6484 3.86910   8
   0  10   8 10.1609 3.27910   1
   0 -10  -8 11.5086 4.03333   6
   0  10   8 10.3490 3.14804  25
   0  10   8 9.30700 1.20702   7
   0  10   8 9.10801 3.47979  30
   0  10   8 9.32513 2.77930  15
   0  10   8 7.83877 2.74156  17
   0 -10  -8 10.6690 2.12810  27
   0 -10  -8 10.3585 3.00710  22
   0 -10  -8 16.7190 3.48608  20
   0 -10  -9 297.810 13.2102   6
   0  10   9 272.470 12.0730  25
   0 -10  -9 287.246 13.1734  24
   0  10   9 296.381 11.8323  17
   0  10   9 290.893 11.1456  14
   0 -10  -9 310.031 13.4258   8
   0 -10  -9 300.742 12.4631  22
   0  10   9 308.450 11.3349  16
   0  10   9 318.759 11.7754  15
   0  10   9 291.652 12.8782   1
   0 -10  -9 299.369 12.7410  20
   0 -10 -10 151.258 8.89890   8
   0 -10 -10 143.688 7.93816  22
   0 -10 -10 150.456 6.86199   9
   0 -10 -10 141.642 8.81174   6
   0 -10 -10 143.647 8.80441  24
   0  10  10 163.202 7.95688  17
   0 -10 -10 147.940 8.51639  20
   0  10  10 149.520 7.98856  26
   0  10  10 153.675 8.06836  25
   0  10  10 164.583 7.09694  16
   0  10  10 161.553 7.33152  15
   0  10  10 158.639 8.66816   1
   0  10  10 148.909 7.16515  14
   0 -10 -11 682.971 23.9884   8
   0 -10 -11 620.424 22.5175  22
   0 -10 -11 657.426 21.3240   9
   0 -10 -11 618.190 23.5503   6
   0 -10 -11 642.958 23.8965  24
   0  10  11 617.250 22.4426  26
   0  10  11 646.817 22.5027  17
   0  10  11 669.957 22.3581   3
   0  10  11 670.427 22.3957   2
   0  10  11 619.829 21.6622  14
   0  10  11 665.674 23.0563  25
   0 -10 -11 627.648 23.2450  20
   0  10  11 687.902 21.4963  15
   0  10  11 660.671 21.3472  16
   0 -10 -12 109.366 7.84292   8
   0 -10 -12 105.321 6.62304  22
   0  10  12 100.854 6.84831  25
   0 -10 -12 102.332 7.61082   6
   0  10  12 111.557 6.37677  14
   0 -10 -12 105.129 7.27347  20
   0  10  12 102.729 6.32012   2
   0  10  12 110.969 6.51997   3
   0  10  12 107.879 6.76666  17
   0 -10 -12 110.163 5.95515   9
   0  10  12 116.581 5.74527  16
   0  10  12 112.599 6.76330  26
   0 -10 -12 106.693 7.78854  24
   0  10  13 18.9330 2.74823  16
   0 -10 -13 15.7365 3.04880   9
   0 -10 -13 11.4132 4.15713   8
   0  10  13 16.4083 3.43447  14
   0  10  13 17.8165 3.92729  25
   0  10  13 15.7261 3.38951   3
   0 -10 -13 14.7373 4.18154  20
   0 -10 -13 10.7503 4.17106   6
   0  10  13 16.1156 3.79374  17
   0 -10 -13 20.1187 3.60312  22
   0  10  13 17.3374 3.53488  26
   0  10  13 11.3031 3.17466   2
   0 -10 -13 13.2754 4.50441  24
   0  10  14 54.4012 3.82126  16
   0 -10 -14 48.3340 4.34524   9
   0 -10 -14 51.4259 6.03829   8
   0  10  14 48.5524 4.61305  14
   0  10  14 58.0762 5.48515  25
   0  10  14 43.7078 4.30397   3
   0 -10 -14 46.7689 5.79583  20
   0 -10 -14 65.7600 6.57490   6
   0  10  14 43.3323 4.30591   2
   0 -10 -14 52.9889 5.82237  24
   0  10  14 52.0341 4.91865  26
   0  10  14 46.4248 5.13266  17
   0 -10 -14 46.5604 4.70284  22
   0  10  15 392.325 13.4777  16
   0  10  15 405.376 14.7627   2
   0  10  15 417.336 15.4770  26
   0  10  15 390.403 14.6397   3
   0 -10 -15 395.413 14.7585   9
   0 -10 -15 405.460 17.1503   8
   0  10  15 395.849 15.3391  14
   0 -10 -15 397.153 17.3892  24
   0  10  15 361.619 15.7299  17
   0 -10 -15 399.641 17.0401   6
   0 -10 -15 396.812 16.8020  20
   0  10  15 377.950 15.8255  25
   0 -10 -15 370.388 14.9344  22
   0  10  16 1.40494 2.05068  16
   0  10  16-0.38108 2.85088   3
   0  10  16 1.52374 2.86296   2
   0 -10 -16 0.74372 4.21555  24
   0 -10 -16 0.83881 3.07894   9
   0 -10 -16 2.17604 2.83697  22
   0  10  16-1.01453 3.61488  14
   0 -10 -16 2.13116 4.15445   6
   0 -10 -16 4.06959 4.42132  20
   0  10  16-1.40381 3.36848  26
   0  10  16 2.97075 3.60391  17
   0 -10 -16 4.98586 4.35065   8
   0  10  16-4.65976 3.86571  25
   0  10  17-1.41012 3.45060  26
   0  10  17-0.74080 2.82179   3
   0  10  17-0.36988 3.00056   2
   0 -10 -17-0.77027 4.07458  24
   0  10  17-2.49778 3.91873  17
   0 -10 -17 0.44512 3.18817   9
   0  10  17-0.25047 1.56412  21
   0 -10 -17 0.42405 2.83080  22
   0  10  17 0.54120 3.65465  14
   0 -10 -17-2.96112 4.67611   8
   0 -10 -17-0.73833 5.09787   6
   0  10  17-0.43554 2.04994  16
   0 -10 -17 3.57947 4.66658  20
   0  10  18 100.891 6.75534  26
   0 -10 -18 110.207 8.65543   8
   0  10  18 91.0333 7.50839  17
   0  10  18 97.7738 7.21204  14
   0 -10 -18 96.5611 6.39287   4
   0 -10 -18 75.3878 7.82012  20
   0 -10 -18 77.8537 6.31440   9
   0  10  18 91.2908 5.78584   3
   0  10  18 81.0738 4.43481  16
   0  10  18 96.7215 5.82386   2
   0 -10 -18 98.3825 8.36411   6
   0 -10 -18 94.2348 8.10838  24
   0  10  19 69.9141 5.87047  26
   0 -10 -19 61.6795 7.00171   8
   0  10  19 54.0829 6.31670  17
   0  10  19 68.2514 6.60983  14
   0 -10 -19 74.2089 5.70362   4
   0  10  19 64.3938 4.94014   3
   0  10  19 61.5444 3.63943  16
   0 -10 -19 60.7153 7.07834   6
   0 -10 -19 71.9008 7.52071  24
   0 -10 -19 65.3399 7.57626  20
   0  10  19 77.7004 5.17323   2
   0 -10 -19 61.1823 5.79451   9
   0 -10 -20 7.95465 3.45900   4
   0  10  20 6.43996 4.46822  17
   0  10  20 9.45215 4.01922  26
   0 -10 -20 9.98283 5.12300   8
   0 -10 -20 15.5565 5.56620  20
   0  10  20 9.31834 3.06194   3
   0  10  20 13.1617 3.17049   2
   0 -10 -20 4.97804 5.17865   6
   0  10  20 7.29904 4.53874  25
   0 -10 -20 1.70728 5.03643  24
   0 -10 -20 10.5699 4.31183   9
   0  10  20 9.65188 4.56918  14
   0  10  21 230.665 12.4386  17
   0  10  21 217.972 10.5075  26
   0 -10 -21 220.023 13.0368   8
   0 -10 -21 223.679 13.0975  20
   0  10  21 221.829 9.23997   3
   0  10  21 230.166 12.2324  14
   0  10  21 223.962 9.22934   2
   0  10  21 211.727 11.9054  25
   0 -10 -21 248.696 13.5044  24
   0 -10 -21 252.994 13.7837   6
   0 -10 -21 227.219 11.3493   9
   0  10  22 29.7911 5.73323  14
   0 -10 -22 39.6972 7.15607  20
   0 -10 -22 25.7186 5.00571   9
   0  10  22 33.1986 6.05247  17
   0 -10 -22 35.6379 6.81615   6
   0 -10 -22 22.3336 6.71205   8
   0 -10 -22 38.8045 7.02371  24
   0  10  22 35.4690 5.84268  25
   0  10  22 30.2424 4.72650  26
   0  10  23 2.22141 4.52386  14
   0 -10 -23 0.91334 5.84448  20
   0 -10 -23 0.60956 4.34482   9
   0  10  23 7.98536 5.17428  17
   0 -10 -23 0.92115 6.11413   6
   0 -10 -23 3.69613 6.27586   8
   0 -10 -23-1.84632 5.71731  24
   0  10  23 10.6578 5.14102  25
   0  10  23 4.57904 3.87332  26
   0  10  24 257.849 13.6806  14
   0 -10 -24 246.999 14.7814  20
   0 -10 -24 260.810 12.8638   9
   0  10  24 265.919 14.1091  17
   0 -10 -24 237.920 14.5744   6
   0 -10 -24 243.420 14.6571   8
   0 -10 -24 243.892 14.3903  24
   0  10  24 246.535 13.0747  25
   0  10  24 251.435 11.2113  26
   0  10  25 23.8987 5.99581  14
   0 -10 -25 20.3594 7.00999  20
   0 -10 -25 17.6690 5.28693   9
   0  10  25 30.4420 6.30166  17
   0 -10 -25 21.3969 6.99718   6
   0 -10 -25 14.6346 6.47047   8
   0 -10 -25 30.5880 7.01438  24
   0  10  25 18.9812 5.34832  25
   0  10  25 29.1290 4.48572  26
   0  10  26 12.5137 5.40785  25
   0  10  26 9.52628 5.43883  17
   0 -10 -26 6.98018 6.30230   8
   0 -10 -26 1.98814 6.56179  20
   0 -10 -26 0.67335 5.17958   9
   0 -10 -26 10.6296 6.14709  24
   0  10  26 6.57002 5.70501  14
   0 -10 -26 10.9345 6.32317   6
   0  10  27 41.3254 6.39373  25
   0  10  27 30.0427 6.98794  17
   0 -10 -27 42.6000 7.89917   8
   0 -10 -27 38.5793 8.10663  20
   0 -10 -27 31.6957 6.12387   9
   0 -10 -27 38.9066 7.00961  24
   0  10  27 36.2003 7.29668  14
   0 -10 -27 37.4105 7.63567   6
   0 -10 -28 137.642 11.4956   8
   0  10  28 131.360 10.3957  14
   0 -10 -28 116.563 10.9512  20
   0  10  28 133.509 10.6798  17
   0  10  28 121.525 9.44121  25
   0 -10 -28 114.884 10.5915  24
   0 -10 -28 136.183 11.5102   6
   0 -10 -29 14.4830 7.22903   8
   0  10  29 13.0659 6.02510  14
   0 -10 -29 16.6946 7.29113  20
   0  10  29 5.42052 5.53001  17
   0  10  29 9.47697 5.56536  25
   0 -10 -29 18.4304 6.88664  24
   0 -10 -29 17.5307 6.77252   6
   0 -10 -30 9.30194 6.90146   8
   0  10  30-0.87768 5.92899  14
   0  10  30 11.4716 5.65607  25
   0 -10 -30 17.8210 7.47204  20
   0  10  30-0.90796 6.47224  17
   0 -10 -30 8.63850 6.22052  24
   0 -10 -30 4.12380 6.38608   6
   0 -11  25-0.78527 5.73982  19
   0 -11  25 21.3326 7.42361  13
   0  11 -25 8.04239 5.57372  31
   0 -11  25-1.01777 6.79666  12
   0  11 -25 9.36332 6.90699   9
   0 -11  25 7.68328 6.30112  28
   0 -11  24 20.5857 6.29740  19
   0 -11  24-1.01235 6.64118  13
   0  11 -24 0.89213 5.60097  31
   0  11 -24 10.1395 5.99695  15
   0 -11  24 2.02971 6.81603  12
   0  11 -24 5.16730 6.31464   9
   0 -11  24 4.75455 6.56767  28
   0 -11  23 11.8812 6.30090  19
   0 -11  23 1.00382 7.08275  13
   0  11 -23 7.08827 5.81406  31
   0  11 -23 8.89124 5.20793  15
   0 -11  23 8.05197 7.02728  12
   0  11 -23 3.04614 6.85946   9
   0 -11  23 6.63584 4.72131  29
   0 -11  23 7.50545 6.58542  28
   0 -11  22 111.431 9.68258  19
   0 -11  22 113.935 10.5930  13
   0  11 -22 101.608 9.21395  31
   0  11 -22 99.8982 9.11771  15
   0 -11  22 91.3807 9.86926  12
   0  11 -22 113.719 10.5382   9
   0 -11  22 110.141 10.3948  28
   0 -11  21 4.70562 5.61856  19
   0 -11  21 0.97360 6.75983  13
   0  11 -21-1.72524 5.48547  31
   0  11 -21 9.27232 5.29124  15
   0 -11  21 11.7100 6.99040  12
   0  11 -21 8.76910 6.42941   9
   0 -11  21 1.78741 5.71935  28
   0 -11  20 3.47021 5.55424  28
   0 -11  20 18.6106 6.14339  19
   0 -11  20 17.1352 6.95746  13
   0  11 -20 4.23562 5.03241  31
   0  11 -20 5.09989 5.26710  15
   0 -11  20 7.63574 6.14853  12
   0  11 -20-1.88807 6.11926   9
   0  11 -20 8.26547 5.16160  23
   0 -11  19-2.78039 5.81618  13
   0 -11  19-2.51229 5.45888  28
   0 -11  19 4.64623 6.09420  12
   0  11 -19 2.55018 4.32970  23
   0  11 -19-0.91378 5.77209   9
   0  11 -19-1.71694 5.05838  15
   0  11 -19 3.31682 4.84935  31
   0 -11  19 6.10691 5.49515  19
   0  11 -18 1.61911 4.77009  31
   0  11 -18-3.43251 5.38519  15
   0 -11  18-2.24158 3.65118   4
   0 -11  18-2.41515 5.46715  28
   0  11 -18 5.72819 4.34650  23
   0  11 -18-0.87989 5.87380   9
   0 -11  18 9.02549 5.88330  12
   0 -11  18-2.70076 5.72342  13
   0 -11  18 3.75179 5.48189  19
   0  11 -17 72.6376 7.99304  15
   0 -11  17 70.3110 7.82472  28
   0  11 -17 94.2273 8.22278  31
   0 -11  17 74.3189 6.23353   4
   0 -11  17 80.1590 8.60673  13
   0 -11  17 86.8959 6.67474  10
   0  11 -17 78.5675 7.19951  23
   0  11 -17 97.2238 8.90550   9
   0 -11  17 83.0002 8.71989  12
   0 -11  17 82.2769 6.36827  11
   0 -11  17 73.5571 7.57517  19
   0  11 -16-0.80938 5.46609   9
   0  11 -16 3.85188 4.57361  31
   0  11 -16-0.85374 4.72120  15
   0  11 -16 3.89176 3.09527   2
   0 -11  16 4.55596 2.83493  14
   0  11 -16 2.33434 3.24284   3
   0  11 -16 6.29412 4.37003  23
   0 -11  16 4.62963 3.53319   4
   0 -11  16-2.95152 5.01155  28
   0 -11  16 7.19289 5.04727  19
   0 -11  16 0.84130 5.41727  13
   0 -11  16 3.50688 3.78311  10
   0 -11  16 1.99430 3.67840  11
   0 -11  16-4.21601 5.22198  12
   0  11 -15 44.0522 6.17967  30
   0  11 -15 37.4478 6.01639  31
   0  11 -15 45.6264 6.65055  15
   0 -11  15 42.0285 3.83617  14
   0 -11  15 46.9954 6.37010  19
   0 -11  15 36.5561 5.66110  28
   0 -11  15 45.4441 5.24184  11
   0 -11  15 38.2017 6.64146  12
   0  11 -15 30.5772 5.34394  23
   0 -11  15 42.5598 5.32801   4
   0  11 -15 44.0579 6.86554   9
   0 -11  15 37.8372 4.79808  10
   0 -11  15 37.3045 6.49708  13
   0  11 -15 42.3646 4.64859   3
   0  11 -15 37.8986 4.40317   2
   0  11 -14 14.9108 4.81442  30
   0  11 -14 29.0748 4.95407  31
   0  11 -14 28.3635 6.07230  15
   0 -11  14 22.5369 3.00654  14
   0 -11  14 23.8896 5.19675  19
   0 -11  14 22.7620 5.29977  28
   0 -11  14 19.7451 4.00326  11
   0 -11  14 31.2795 6.12572  12
   0  11 -14 22.2396 4.85676  23
   0 -11  14 26.2214 4.52218   4
   0  11 -14 24.0812 3.95206   2
   0  11 -14 27.4133 4.13919   3
   0  11 -14 16.9350 5.34261   9
   0 -11  14 28.0934 6.36608  13
   0 -11  14 24.0707 4.18739  10
   0 -11  13-1.18068 2.29419  14
   0  11 -13 8.25139 4.51000  30
   0 -11  13-2.54205 4.59805  28
   0 -11  13 3.65607 3.33945  11
   0 -11  13 3.00705 4.98968  12
   0 -11  13 5.25284 4.92174  13
   0  11 -13 11.5939 4.37108  23
   0 -11  13 1.48927 3.25633  22
   0  11 -13 0.70532 4.06238  31
   0  11 -13 3.04273 3.54072   2
   0  11 -13 1.30270 3.14216   3
   0 -11  13 5.31483 4.56257  19
   0 -11  13 5.50764 3.48153  10
   0  11 -13 1.64399 4.69708  15
   0 -11  12 39.8525 3.26628  14
   0  11 -12 47.7859 5.95225  30
   0 -11  12 58.9476 6.14746  28
   0  11 -12 31.7510 5.71610  15
   0 -11  12 43.3679 4.71405  11
   0 -11  12 31.7968 5.86804  12
   0 -11  12 34.6388 5.92883  13
   0  11 -12 39.7799 5.56541  23
   0  11 -12 47.9861 4.74265   3
   0  11 -12 44.9115 4.59258   2
   0 -11  12 43.9000 5.77781  19
   0 -11  12 39.5698 4.58510  22
   0 -11  12 44.4367 4.79679  10
   0  11 -12 40.5223 5.74038  31
   0  11 -11 38.3593 5.92864  15
   0  11 -11 41.9697 5.41747  31
   0 -11  11 35.7547 2.98446  14
   0  11 -11 36.2266 4.60992   2
   0 -11  11 31.3159 4.92396  28
   0  11 -11 33.3607 5.15988  23
   0  11 -11 37.5331 4.49910   3
   0 -11  11 32.0174 5.19610  19
   0  11 -11 49.5158 5.96341  30
   0 -11  11 35.0616 4.51101  22
   0 -11  11 35.3868 4.44792  10
   0 -11  11 35.7840 4.48703  11
   0 -11  10 181.590 9.81489  24
   0 -11  10 177.538 9.40877  28
   0 -11  10 155.299 6.44093  14
   0  11 -10 180.117 10.0430  31
   0  11 -10 180.993 10.8975  15
   0 -11  10 187.105 8.70140  11
   0 -11  10 175.799 9.11465  22
   0 -11  10 169.089 9.88866  19
   0  11 -10 170.046 9.76164  30
   0  11 -10 176.588 9.76098  23
   0 -11  10 179.289 8.55594  10
   0  11 -10 167.281 8.75266   2
   0  11 -10 167.898 8.72307   3
   0 -11   9 5.69191 4.02930   8
   0 -11   9 6.97069 4.16418   6
   0  11  -9 9.62273 3.97658  30
   0  11  -9 6.91605 3.84935  31
   0  11  -9 13.8009 4.59213  15
   0 -11   9 12.2518 3.86307  28
   0  11  -9 9.74684 3.54561   3
   0 -11   9 10.6359 3.88400  24
   0 -11   9 10.7283 4.16800  19
   0 -11   9 8.45615 3.59873  22
   0 -11   9 9.09986 1.85250  14
   0 -11   9 6.14672 3.26874  10
   0 -11   9 13.0764 3.49041  11
   0  11  -9 8.36644 3.62864   2
   0 -11   8 29.5778 2.23356  14
   0  11  -8 28.1481 4.77531  31
   0  11  -8 29.9621 5.50817  15
   0 -11   8 30.7033 5.16447   8
   0 -11   8 34.4781 5.21551   6
   0  11  -8 26.1450 4.44414  30
   0 -11   8 36.2474 4.68899  28
   0  11  -8 25.8176 2.34207  25
   0 -11   8 33.7743 4.92237  24
   0 -11   8 29.6834 5.09526  19
   0 -11   8 25.5769 4.33372  22
   0 -11   8 27.8795 3.82855  11
   0 -11   8 30.7626 3.92510  10
   0  11  -8 29.5198 4.23998   3
   0  11  -8 30.9587 4.40259   2
   0 -11   7 13.2931 1.59129  14
   0  11  -7 15.4556 3.90252  31
   0  11  -7 16.8212 4.52193  15
   0 -11   7 13.1954 4.25567   8
   0 -11   7 15.0408 4.22439   6
   0  11  -7 19.1670 3.85630  30
   0 -11   7 26.1719 4.11452  28
   0  11  -7 16.6730 2.16973  25
   0 -11   7 19.5673 4.22994  24
   0 -11   7 14.7948 3.42948  11
   0 -11   7 23.0496 3.96226  22
   0  11  -7 17.0218 3.66353   2
   0 -11   7 12.5609 4.46971  19
   0  11  -7 21.7218 4.06287   3
   0 -11   7 16.7827 3.30907  10
   0 -11   6 80.0599 3.29700  14
   0  11  -6 96.2749 6.98920  31
   0  11  -6 97.6665 7.47194  15
   0 -11   6 98.9107 7.14458   8
   0 -11   6 89.3246 6.87756   6
   0  11  -6 90.0517 6.49066  30
   0 -11   6 90.1597 6.05752  28
   0 -11   6 90.6895 6.99313  19
   0 -11   6 87.8251 6.68917  24
   0 -11   6 86.7766 6.48049  22
   0 -11   6 95.3468 5.77657  10
   0  11  -6 90.7911 4.49663  25
   0 -11   6 107.900 6.09264  11
   0  11  -6 89.2704 6.26644   3
   0  11  -6 80.8309 6.10307   2
   0  11  -6 104.784 7.23605   1
   0 -11   5 279.901 11.7191   8
   0  11  -5 239.964 8.37959  25
   0 -11   5 264.890 11.4616  24
   0 -11   5 234.735 6.94531  18
   0 -11   5 251.010 7.09585  18
   0  11  -5 237.529 10.7613  30
   0 -11   5 245.632 9.72855  11
   0 -11   5 270.371 11.6512   6
   0  11  -5 237.687 11.2058   1
   0 -11   5 248.360 9.76060  10
   0 -11   5 250.440 11.2049  19
   0  11  -5 251.957 12.1863  15
   0 -11   5 254.305 11.0354  22
   0  11  -5 262.169 11.2943  31
   0 -11   5 182.588 6.48275  14
   0 -11   4 438.127 16.9002   6
   0 -11   4 426.833 16.3832  22
   0 -11   4 396.898 16.3541  19
   0 -11   4 420.866 16.6219  24
   0 -11   4 406.115 14.9744  11
   0  11  -4 407.566 16.7784   1
   0  11  -4 398.403 13.9181  25
   0 -11   4 426.716 16.8336   8
   0 -11   4 378.778 14.8086  10
   0  11  -4 420.360 16.2686  30
   0 -11   3 67.9487 6.12089   6
   0 -11   3 68.8032 5.71432  22
   0 -11   3 80.6322 6.50156   8
   0 -11   3 82.6124 6.55257  19
   0  11  -3 72.4610 6.17319   1
   0 -11   3 76.1556 5.22296  11
   0  11  -3 62.8113 4.27390  25
   0 -11   3 66.8425 5.84421  24
   0 -11   3 68.5874 4.94181  10
   0  11  -3 61.8438 5.57427  30
   0 -11   2 122.403 6.41888  10
   0 -11   2 115.064 7.38117   6
   0  11  -2 104.533 6.82210  30
   0  11  -2 103.401 4.38480   5
   0 -11   2 101.289 7.40347  19
   0 -11   2 99.2940 7.15004   8
   0  11  -2 105.573 7.41464   1
   0 -11   2 108.431 6.11851  11
   0  11  -2 105.255 5.53310  25
   0 -11   2 97.0659 7.10519  24
   0  11  -1 6.72633 3.73706   1
   0 -11   1 2.53218 0.77037  14
   0  11  -1 5.39664 2.97834  30
   0 -11   1 4.47958 2.71673  10
   0  11  -1 7.71604 2.48706  25
   0  11  -1 12.3376 3.74377  15
   0 -11   1 5.28307 4.31103   8
   0 -11   1 4.46410 2.74681  11
   0  11  -1 6.10370 1.27855   5
   0 -11   1 3.38267 3.24903  24
   0 -11   0 154.286 7.22334  11
   0  11   0 144.347 8.49443   1
   0 -11   0 147.563 7.21381  10
   0 -11   0 130.018 4.36522  14
   0  11   0 158.840 6.81842  25
   0 -11   0 137.938 4.88899  27
   0  11   0 135.685 4.26278   5
   0  11   0 147.751 4.88174  17
   0 -11   0 168.029 8.77324  24
   0  11   0 153.482 8.63713  15
   0  11   0 141.372 7.74358  30
   0  11   1 138.040 7.75458  30
   0  11   1 129.352 8.04579  15
   0  11   1 143.823 6.90834  25
   0 -11  -1 135.532 4.97889  27
   0 -11  -1 118.884 4.63283  14
   0 -11  -1 144.620 8.38018  24
   0 -11  -1 140.870 8.05964  22
   0  11   1 146.045 5.38030  17
   0 -11  -1 148.265 7.31832  10
   0 -11  -1 156.214 7.47121  11
   0  11   1 135.777 8.35864   1
   0  11   2 14.1432 3.02662  25
   0  11   2 12.2144 2.02676  17
   0  11   2 15.2731 3.77030   1
   0 -11  -2 11.1018 3.23149  11
   0 -11  -2 9.95183 3.30692  10
   0 -11  -2 10.2023 1.58600  14
   0  11   2 12.5437 3.57226  30
   0 -11  -2 10.2077 3.38581  22
   0  11   2 9.96877 3.46656  15
   0 -11  -2 9.71329 1.53415  27
   0 -11  -3 310.760 12.5111  20
   0  11   3 299.919 12.7478  30
   0 -11  -3 307.337 12.3884  10
   0  11   3 293.586 11.9027  25
   0 -11  -3 316.643 13.2304  22
   0 -11  -3 316.945 12.4127  11
   0  11   3 320.759 13.7733   1
   0  11   3 310.062 10.6805  17
   0 -11  -3 282.955 9.74011  14
   0  11   3 315.247 13.1967  15
   0 -11  -3 304.740 9.79400  27
   0  11   4 551.265 16.6860  17
   0 -11  -4 531.920 15.6147  14
   0 -11  -4 535.968 19.0988  22
   0 -11  -4 549.666 18.5486  20
   0 -11  -4 516.766 15.5554  27
   0  11   4 575.388 19.3306  15
   0  11   4 560.463 18.9792  30
   0  11   4 548.467 18.0507  25
   0  11   4 558.390 18.7266  26
   0 -11  -5-2.41228 4.34120   8
   0  11   5 0.49223 2.90031  15
   0  11   5 1.27003 1.55085   7
   0 -11  -5-2.40849 4.20234   6
   0  11   5 1.11513 2.09518  17
   0 -11  -5-0.45397 2.94114  20
   0 -11  -5 0.90564 1.50164  27
   0  11   5-0.52695 3.37150  31
   0 -11  -5-0.53541 3.10729  22
   0  11   5-1.98404 3.15341  30
   0  11   5-0.92952 2.71797  26
   0  11   5 0.83104 2.70858  25
   0  11   6 184.202 7.90740  17
   0  11   6 175.170 8.98681  15
   0 -11  -6 180.470 9.35966  22
   0  11   6 194.830 8.67304  16
   0  11   6 175.872 8.95637  26
   0  11   6 174.011 9.78002   1
   0  11   6 192.897 9.50157  30
   0 -11  -6 172.792 8.96849  20
   0 -11  -6 175.823 6.73978  27
   0  11   6 187.422 9.50522  31
   0  11   6 182.727 6.64955   7
   0 -11  -6 176.068 10.0251   6
   0  11   6 179.809 8.77390  25
   0 -11  -6 202.372 10.3645   8
   0 -11  -7 290.553 12.6077   6
   0  11   7 235.129 8.09620   7
   0  11   7 256.805 10.3867  16
   0  11   7 224.736 10.5851  25
   0  11   7 259.848 10.9411  15
   0 -11  -7 244.933 11.2239  22
   0 -11  -7 279.992 12.3937   8
   0 -11  -7 266.191 11.3166  20
   0  11   7 257.906 12.0617   1
   0  11   7 233.638 11.1585  30
   0  11   7 248.851 9.97261  17
   0 -11  -7 217.888 8.62952  27
   0 -11  -8 45.8201 5.54287   8
   0  11   8 42.6969 2.24446   7
   0  11   8 54.0002 4.89818  25
   0  11   8 46.9398 5.18257   1
   0 -11  -8 47.3050 5.12375  20
   0 -11  -8 45.2948 4.96657  22
   0 -11  -8 54.1673 5.89295   6
   0  11   8 43.9769 4.08842  17
   0 -11  -8 45.0616 3.17859  27
   0  11   8 41.1786 4.38964  15
   0  11   8 50.3109 5.11156  30
   0  11   8 60.0013 4.50886  16
   0 -11  -9-2.65434 3.33171  22
   0 -11  -9 3.18954 3.31156  24
   0 -11  -9 4.95087 3.80644   6
   0  11   9 2.80883 2.74054  15
   0  11   9 2.39914 2.74609  17
   0 -11  -9 4.66096 3.43727  20
   0  11   9 1.74503 2.52516  16
   0 -11  -9-1.24221 3.82025   8
   0  11   9-3.41431 3.19904  25
   0  11   9 3.58488 3.57287   1
   0 -11  -9 2.52727 1.92914  27
   0  11  10 65.6479 4.84703  15
   0  11  10 61.0447 4.59168  16
   0 -11 -10 64.8759 5.51225  22
   0 -11 -10 66.3672 6.71574   6
   0 -11 -10 68.2359 6.60750  24
   0 -11 -10 55.1799 6.32225   8
   0  11  10 71.9258 5.73849  25
   0  11  10 68.8354 5.46547   3
   0 -11 -10 68.5594 5.97919  20
   0  11  10 76.9426 5.46809  17
   0 -11 -10 52.6556 3.86094  27
   0  11  10 68.0579 5.55529  26
   0  11  10 58.6731 5.30770   2
   0 -11 -11 444.870 18.9189   6
   0  11  11 452.969 16.5952  14
   0 -11 -11 483.894 19.2903   8
   0  11  11 459.794 18.0733  25
   0 -11 -11 486.339 19.3240  24
   0  11  11 482.045 17.7153   3
   0  11  11 451.091 17.5424   2
   0  11  11 464.729 17.5442  17
   0 -11 -11 450.459 17.8688  22
   0  11  11 505.732 16.6419  16
   0  11  11 497.194 16.8299  15
   0  11  11 470.693 17.8354  26
   0 -11 -11 488.900 18.6135  20
   0  11  12 497.623 18.4458  26
   0  11  12 470.597 17.9563   2
   0  11  12 485.349 18.0897   3
   0 -11 -12 484.324 19.1412  20
   0  11  12 496.657 18.7930  25
   0  11  12 462.867 18.0719  17
   0 -11 -12 510.966 19.9414   6
   0 -11 -12 499.825 19.8620   8
   0 -11 -12 490.256 18.5247  22
   0  11  12 505.416 16.9655  16
   0 -11 -12 480.460 19.9001  24
   0  11  12 495.292 17.4367  14
   0  11  13 288.972 10.8467  16
   0 -11 -13 287.201 12.4349  22
   0 -11 -13 287.273 13.8616   8
   0  11  13 272.660 12.2593  26
   0  11  13 285.519 12.0383   3
   0  11  13 250.077 11.6747   2
   0 -11 -13 269.549 13.0141  20
   0  11  13 272.803 11.4898  14
   0  11  13 299.474 12.6567  17
   0 -11 -13 283.524 13.6515  24
   0 -11 -13 283.850 11.0537   9
   0 -11 -13 294.632 13.9215   6
   0  11  13 274.614 12.7208  25
   0  11  14 31.7014 4.19605   3
   0 -11 -14 45.1171 5.90544  20
   0  11  14 46.4221 4.55590  14
   0 -11 -14 36.5583 3.83719   9
   0  11  14 37.0730 4.73932  26
   0  11  14 33.5022 3.35868  16
   0  11  14 44.9011 5.14308  25
   0 -11 -14 30.9098 5.40439   6
   0  11  14 32.1879 4.24996   2
   0 -11 -14 26.7517 5.23479  24
   0 -11 -14 42.7853 4.71002  22
   0 -11 -14 36.6371 5.87517   8
   0  11  14 37.0136 4.73577  17
   0  11  15-0.43881 3.14364   3
   0 -11 -15-2.01047 4.42188  20
   0  11  15-0.46971 3.31355  14
   0 -11 -15 4.18655 2.82150   9
   0  11  15 4.59990 3.62416  26
   0  11  15 3.87919 2.41101  16
   0  11  15-2.40906 3.85397  25
   0 -11 -15 2.91119 4.80214   6
   0  11  15 5.26916 3.36068   2
   0 -11 -15 3.64873 4.87197   8
   0  11  15 1.16667 3.61285  17
   0 -11 -15 2.30061 4.31202  24
   0 -11 -15 7.04296 3.58557  22
   0  11  16 19.6442 4.50962  17
   0  11  16 21.5515 2.92293  16
   0 -11 -16 24.5525 3.88708   9
   0 -11 -16 25.5883 5.74428   8
   0  11  16 22.7540 3.91379   2
   0  11  16 21.8759 3.81163   3
   0 -11 -16 26.1916 5.15093  24
   0 -11 -16 27.5797 4.07821  22
   0  11  16 20.5771 4.35096  26
   0  11  16 21.7476 4.69311  25
   0 -11 -16 19.5154 5.57422   6
   0 -11 -16 19.7123 5.18378  20
   0  11  16 25.0887 4.32246  14
   0  11  17 109.583 5.46248  16
   0 -11 -17 109.317 6.72583   9
   0 -11 -17 110.797 9.02308   8
   0  11  17 112.871 8.12819  25
   0  11  17 113.367 6.83451   3
   0 -11 -17 118.256 9.17822  24
   0  11  17 101.941 6.61224   2
   0 -11 -17 106.157 6.95862  22
   0  11  17 106.203 7.26461  26
   0  11  17 122.538 8.23299  17
   0 -11 -17 119.072 9.03741   6
   0  11  17 103.682 7.30192  14
   0 -11 -17 115.562 8.80010  20
   0  11  18 26.6633 4.61669  14
   0  11  18 22.7267 4.46450  26
   0 -11 -18 32.2457 6.02771   8
   0  11  18 18.1668 2.61485  16
   0 -11 -18 20.3653 5.59192  24
   0 -11 -18 17.5014 4.37063   4
   0 -11 -18 21.2754 5.49713  20
   0 -11 -18 17.6895 5.30166   6
   0 -11 -18 12.6115 3.68056   9
   0  11  18 26.3092 5.47847  17
   0  11  18 14.9619 3.55978   3
   0  11  18 18.9993 3.64093   2
   0 -11 -19 219.946 12.4573  20
   0  11  19 204.725 10.4532  26
   0  11  19 228.911 11.8797  17
   0 -11 -19 211.120 12.6941  24
   0  11  19 217.415 11.1418  14
   0  11  19 216.742 9.54143   3
   0 -11 -19 190.140 12.2493   6
   0 -11 -19 205.614 12.4621   8
   0 -11 -19 214.908 10.2485   9
   0  11  19 206.772 9.53636   2
   0 -11 -19 200.315 10.2000   4
   0 -11 -20 7.43595 5.30008  20
   0  11  20 14.9504 4.23225  26
   0  11  20 13.9283 4.88015  17
   0 -11 -20 20.6460 6.17596  24
   0  11  20 12.6628 4.85993  14
   0 -11 -20 9.60196 3.75772   4
   0  11  20 18.4050 3.66282   2
   0 -11 -20 18.9232 6.50520   6
   0 -11 -20 15.5005 4.39548   9
   0  11  20 9.57807 3.10478   3
   0 -11 -20 14.6610 5.86916   8
   0  11  21 13.7044 5.11550  17
   0 -11 -21 5.52761 5.26720  24
   0  11  21 6.55555 2.97610   3
   0 -11 -21 4.43605 5.60741   6
   0 -11 -21 8.55003 5.43902  20
   0  11  21 11.7315 4.31744  26
   0 -11 -21 5.26447 3.90626   9
   0  11  21 5.03475 4.77720  25
   0  11  21 6.19822 3.02150   2
   0  11  21 1.33085 4.20753  14
   0 -11 -21 8.00597 5.65854   8
   0 -11 -22 0.94329 5.64045  24
   0  11  22-2.36470 4.67898  17
   0 -11 -22-3.53308 5.50638  20
   0 -11 -22-2.74705 5.63181   8
   0  11  22 9.52694 5.22234  25
   0  11  22 2.78444 4.59261  14
   0  11  22-1.51412 4.17416  26
   0 -11 -22-2.19635 4.31179   9
   0 -11 -22 0.91327 5.76882   6
   0 -11 -23 56.7239 7.72114  24
   0  11  23 51.1495 6.94633  17
   0 -11 -23 43.6939 7.66924  20
   0 -11 -23 58.3505 8.39800   8
   0  11  23 49.2877 6.57075  25
   0  11  23 52.9587 6.74546  14
   0  11  23 51.1056 5.58792  26
   0 -11 -23 47.9258 5.94719   9
   0 -11 -23 58.1578 8.42540   6
   0 -11 -24 335.152 17.2933  24
   0  11  24 335.633 16.4491  17
   0 -11 -24 336.671 17.5085  20
   0 -11 -24 335.424 17.3373   8
   0  11  24 339.615 16.0337  25
   0  11  24 338.015 15.8363  14
   0  11  24 329.333 13.9014  26
   0 -11 -24 303.151 14.4170   9
   0 -11 -24 332.615 17.4702   6
   0 -11 -25 366.264 18.3309   6
   0  11  25 357.843 14.5250  26
   0  11  25 347.651 16.7887  14
   0  11  25 353.565 16.7928  25
   0  11  25 337.998 17.0967  17
   0 -11 -25 340.939 17.9816  20
   0 -11 -25 361.924 18.1862  24
   0 -11 -25 361.329 18.3239   8
   0 -11 -26 7.98963 6.35369   6
   0  11  26 3.99913 5.34454  14
   0  11  26 11.5109 5.52911  25
   0  11  26 13.9804 6.07033  17
   0 -11 -26 6.92163 6.56663  20
   0 -11 -26 12.9468 6.61372  24
   0 -11 -26 1.00137 6.49178   8
   0 -11 -27-5.05893 6.87192   6
   0  11  27-1.63530 5.49099  14
   0  11  27-0.76815 4.94694  25
   0  11  27-7.09779 5.88920  17
   0 -11 -27-6.02952 7.01436  20
   0 -11 -27-3.99050 6.38386  24
   0 -11 -27-1.01449 6.28304   8
   0 -11 -28 5.09907 6.23198   6
   0  11  28 8.31465 5.58587  14
   0  11  28 0.76436 5.19421  25
   0  11  28 5.39210 5.37698  17
   0 -11 -28 6.10099 6.71121  20
   0 -11 -28 9.94666 6.24486  24
   0 -11 -28 15.3383 6.74896   8
   0 -11 -29 3.06502 6.28376   6
   0 -11 -29-0.98564 6.02047  24
   0  11  29 2.52007 6.13701  14
   0  11  29-2.26355 5.72240  25
   0 -11 -29-1.01175 7.06126  20
   0  11  29-4.51543 5.88685  17
   0 -11 -29-1.02502 6.39013   8
   0  12 -24 9.92010 6.93677   9
   0  12 -24 18.1234 6.37241  30
   0 -12  24 12.0913 6.67561  28
   0 -12  24 18.1708 6.57269  19
   0  12 -24 16.2839 5.94845  31
   0  12 -23 3.94369 6.88259   9
   0  12 -23 0.90271 5.55404  30
   0 -12  23 12.9324 6.58442  28
   0 -12  23-1.02228 6.58371  12
   0 -12  23 3.99051 6.05474  19
   0  12 -23 5.02378 5.52614  15
   0 -12  23 9.17715 6.96513  13
   0  12 -23 9.01144 5.98250  31
   0  12 -22 7.79407 6.58041   9
   0  12 -22 4.47556 5.61898  30
   0 -12  22 1.81913 6.00245  28
   0 -12  22 17.2654 7.70372  12
   0 -12  22 3.99928 6.17604  19
   0  12 -22 1.72872 5.77178  15
   0 -12  22 7.09117 6.95773  13
   0  12 -22 2.69132 5.59433  31
   0  12 -21-1.90811 6.29495   9
   0  12 -21 0.88430 5.58645  30
   0 -12  21 10.7279 6.46804  28
   0 -12  21-6.01786 7.03760  12
   0 -12  21 5.60267 6.15220  19
   0  12 -21 3.52290 5.70649  15
   0 -12  21 3.00205 6.71940  13
   0  12 -21 8.00139 5.68884  31
   0  12 -20 31.6096 6.67077  31
   0  12 -20 29.6170 6.90659  15
   0  12 -20 31.1602 5.96441  23
   0 -12  20 44.6876 7.28628  19
   0 -12  20 37.4590 7.35128  28
   0 -12  20 35.4534 7.98592  13
   0 -12  20 28.6351 7.51854  12
   0  12 -20 41.0423 7.62975   9
   0  12 -20 33.1696 6.98045  30
   0  12 -19-5.43153 6.35149   9
   0 -12  19 0.79011 5.45534  19
   0  12 -19-0.90459 5.08579  15
   0 -12  19-0.84513 5.80343  28
   0 -12  19 1.92903 6.69566  13
   0  12 -19 0.86852 5.19335  31
   0 -12  19 0.96697 6.45513  12
   0  12 -19-0.66823 4.78615  23
   0  12 -19 0.85583 5.44100  30
   0  12 -18 28.0766 6.77153   9
   0 -12  18 25.7766 6.11978  19
   0 -12  18 31.9858 7.18906  13
   0  12 -18 40.0955 6.67255  31
   0  12 -18 36.2916 6.81312  15
   0 -12  18 35.8410 7.42779  12
   0 -12  18 31.1101 6.77700  28
   0  12 -18 36.2432 6.09849  23
   0  12 -18 19.2707 5.75781  30
   0 -12  17 0.91758 5.90810  12
   0  12 -17 4.23660 5.52353   9
   0 -12  17-0.53285 3.77810   4
   0 -12  17 10.2445 5.32172  28
   0 -12  17 1.54061 5.48959  19
   0  12 -17 7.29943 5.29566  15
   0  12 -17-2.50684 4.81244  31
   0  12 -17-4.09017 5.33264  30
   0  12 -17 4.03703 4.56959  23
   0 -12  17 6.40547 5.78041  13
   0  12 -16 3.98358 4.73395  30
   0  12 -16 2.45118 4.78281  31
   0  12 -16 5.69696 5.30922   9
   0  12 -16 8.17325 5.19298  15
   0 -12  16 8.44665 4.11458  11
   0 -12  16 3.55980 5.94464  12
   0  12 -16 12.0037 3.65740   3
   0  12 -16 13.2711 3.89147   2
   0 -12  16 4.98328 3.73380  10
   0 -12  16 7.99150 5.68506  13
   0 -12  16 1.51264 5.02380  28
   0  12 -16 10.7487 4.95976  23
   0 -12  16 10.1860 3.95498   4
   0 -12  16 4.54480 5.11928  19
   0  12 -15 3.10140 4.76873  30
   0  12 -15 0.79792 4.87380  31
   0  12 -15-0.90194 5.27466  15
   0 -12  15-0.86148 5.51190  12
   0 -12  15 1.45954 3.83645  11
   0  12 -15-0.78089 5.21296   9
   0 -12  15-1.78153 3.91792   4
   0  12 -15 2.24180 3.36967   2
   0  12 -15 2.68457 3.60101   3
   0 -12  15-2.94005 3.91202  10
   0 -12  15-1.45008 5.03323  28
   0  12 -15 8.03267 4.91405  23
   0 -12  15 3.43880 5.39507  13
   0 -12  15-1.48607 5.07428  19
   0  12 -14 96.7028 8.16264  30
   0  12 -14 115.180 8.94079  31
   0  12 -14 94.8569 8.32780   9
   0  12 -14 98.9175 8.99883  15
   0 -12  14 110.011 9.36005  12
   0 -12  14 99.5837 6.86480  11
   0  12 -14 107.828 6.88168   3
   0 -12  14 86.2242 7.28554   4
   0  12 -14 100.956 6.73917   2
   0 -12  14 93.3190 6.65307  10
   0  12 -14 87.8987 7.81956  23
   0 -12  14 97.6546 8.06151  28
   0 -12  14 128.081 9.81037  13
   0 -12  14 103.247 8.34894  19
   0  12 -13 0.88858 5.15796  15
   0  12 -13 4.27700 4.81470   9
   0 -12  13 1.60888 5.01597  12
   0 -12  13 5.59223 3.59889  11
   0 -12  13 1.98113 4.51092  28
   0 -12  13 2.13373 4.66554  19
   0  12 -13 5.26805 3.48326   2
   0  12 -13 5.26797 3.66606   3
   0 -12  13 6.33850 4.15813   4
   0  12 -13 1.46705 4.35543  30
   0  12 -13 9.13819 4.87337  31
   0 -12  13-4.81793 5.63487  13
   0  12 -13-0.66051 4.33289  23
   0 -12  13 7.49663 3.66520  10
   0 -12  12-0.91364 3.61729  11
   0  12 -12-1.96490 4.11027  23
   0 -12  12 0.56208 3.59629  22
   0 -12  12 1.37428 3.31406  10
   0 -12  12 2.77872 4.47273  19
   0  12 -12-2.62795 5.00506  15
   0  12 -12 1.48308 4.20314  31
   0 -12  12-1.25614 4.52117  28
   0  12 -12-3.55815 4.63878  30
   0  12 -12 0.98134 3.53211   2
   0  12 -12-1.46953 3.50848   3
   0  12 -11 195.002 11.3985  31
   0  12 -11 192.324 12.1743  15
   0  12 -11 191.804 9.91854   3
   0 -12  11 222.463 11.1614  28
   0  12 -11 220.954 10.3642   2
   0 -12  11 190.788 11.2145  19
   0 -12  11 206.583 9.77724  10
   0  12 -11 222.910 11.6013  30
   0  12 -11 198.839 11.0170  23
   0 -12  11 219.789 10.7859  22
   0 -12  11 211.846 9.90065  11
   0  12 -10-1.69456 5.02982  15
   0  12 -10-0.64432 4.25128  23
   0  12 -10-1.34173 3.95329  30
   0 -12  10 0.66325 4.35009  19
   0  12 -10-4.23229 4.36837  31
   0 -12  10-2.90359 3.78586  22
   0 -12  10 0.56783 3.96339  28
   0 -12  10-2.20194 3.23342  10
   0 -12  10-1.75232 3.39693  11
   0 -12  10-1.95714 4.33001  24
   0  12 -10-4.56989 3.60036   2
   0  12 -10-1.52087 3.26456   3
   0 -12   9 10.3060 4.28143  24
   0 -12   9 9.03226 3.46967  11
   0  12  -9 19.9401 5.11546  15
   0 -12   9 2.15615 3.96418  28
   0  12  -9 3.91822 3.67914  30
   0 -12   9 8.45307 4.27092  19
   0 -12   9 4.81282 4.54228   6
   0 -12   9 13.3837 3.60537  10
   0 -12   9 2.05852 4.66586   8
   0  12  -9 6.17026 3.59643   2
   0  12  -9 11.3012 3.77847   3
   0  12  -9 14.4236 4.79944  31
   0 -12   9 8.23019 3.72092  22
   0 -12   8 5.09794 3.89237  24
   0  12  -8-1.62728 4.42195  15
   0 -12   8 2.53439 3.26073  11
   0  12  -8 1.26694 3.70459  30
   0 -12   8-4.02126 5.19616   6
   0 -12   8-1.91425 4.94708  19
   0  12  -8 2.01345 3.92495  31
   0 -12   8 2.56167 3.63230  28
   0 -12   8 0.84701 3.10898  10
   0 -12   8-3.34388 4.88587   8
   0 -12   8-1.77854 3.49320  22
   0  12  -8 2.07564 3.56333   3
   0  12  -8 0.51947 3.58672   2
   0 -12   7 48.4983 6.00174   8
   0 -12   7 39.2044 5.37606  24
   0  12  -7 52.5276 6.14359  15
   0 -12   7 45.3373 4.50060  11
   0  12  -7 53.6868 5.72274  30
   0 -12   7 48.6469 6.03770   6
   0 -12   7 32.6530 5.32214  19
   0  12  -7 51.0444 5.91886  31
   0 -12   7 48.8165 5.23500  28
   0 -12   7 52.5446 4.82955  10
   0 -12   7 55.5599 5.55144  22
   0  12  -7 50.2437 3.34424  25
   0  12  -7 54.4888 5.37132   3
   0  12  -7 60.7654 5.61636   2
   0 -12   6 1.93535 3.88558   8
   0 -12   6 5.65728 3.91890  24
   0  12  -6 4.66269 4.33335  15
   0  12  -6-1.20365 3.35600  30
   0 -12   6 4.53729 3.87607   6
   0 -12   6 1.20223 3.43482  22
   0  12  -6-1.92302 3.54456  31
   0 -12   6 0.41122 3.03355  11
   0 -12   6 1.24153 4.19211  19
   0 -12   6 0.41181 2.91994  10
   0  12  -6 2.63523 3.57945   3
   0  12  -6 0.44610 2.01870  25
   0 -12   6 6.53900 3.46187  28
   0  12  -6 0.52746 3.48021   2
   0 -12   5 10.0139 4.03669  24
   0 -12   5 5.30384 3.01882  10
   0  12  -5 10.5454 3.82631  30
   0 -12   5 6.09729 3.14689  11
   0 -12   5 10.9041 4.28848   6
   0  12  -5 9.39451 3.72535  31
   0  12  -5 8.49171 3.67219   2
   0 -12   5 9.21938 1.32954  18
   0 -12   5 10.4668 4.43845  19
   0  12  -5 8.70637 2.38073  25
   0 -12   5 4.82575 3.53570  22
   0  12  -5 6.89003 3.60714   3
   0 -12   5 5.75262 4.17330   8
   0 -12   4 30.6844 4.21931  11
   0 -12   4 19.6239 4.83865   6
   0 -12   4 28.3864 5.11267   8
   0  12  -4 22.3684 4.21517   3
   0 -12   4 34.9257 5.34658  19
   0 -12   4 33.7170 5.12129  24
   0 -12   4 30.3477 3.93744  10
   0  12  -4 22.8732 3.06101  25
   0 -12   4 23.6054 4.37893  22
   0  12  -4 33.2408 4.69221  30
   0  12  -4 21.3332 4.27297   2
   0 -12   3 210.572 9.26999  11
   0 -12   3 195.538 10.9012   6
   0  12  -3 199.399 8.38744  25
   0 -12   3 173.987 10.3385  24
   0 -12   3 222.874 11.3933   8
   0  12  -3 177.440 10.5641   1
   0  12  -3 192.644 10.1326   2
   0 -12   3 210.096 11.1142  19
   0 -12   3 220.056 9.48434  10
   0  12  -3 209.376 10.5076  30
   0 -12   3 210.618 10.7779  22
   0 -12   2 31.8211 6.31765   6
   0 -12   2 26.3250 3.84956  10
   0  12  -2 26.0404 4.38463  30
   0  12  -2 17.5937 4.40975  15
   0 -12   2 23.0313 3.81878  11
   0  12  -2 12.9009 4.17333   1
   0  12  -2 26.8859 3.30565  25
   0 -12   2 21.6036 5.89620   8
   0 -12   2 19.9689 4.78051  24
   0 -12   2 40.6788 6.23220  19
   0  12  -1 130.245 7.96503  30
   0 -12   1 106.071 8.97878  19
   0 -12   1 145.217 7.46629  11
   0  12  -1 157.816 9.41162   1
   0 -12   1 145.240 7.46550  10
   0  12  -1 136.737 6.75967  25
   0  12  -1 144.105 8.86227  15
   0 -12   1 103.526 9.11173   8
   0 -12   1 102.241 8.88563   6
   0 -12   1 141.286 8.68378  24
   0 -12   0 288.649 10.5241  10
   0 -12   0 260.270 10.2318  11
   0  12   0 266.903 12.1259   1
   0 -12   0 288.274 12.2351  24
   0  12   0 277.415 9.87675  25
   0  12   0 260.344 11.9535  15
   0  12   0 223.895 10.6783  30
   0 -12  -1 9.77731 4.65343   8
   0  12   1 53.8177 2.81416  17
   0  12   1 52.1948 5.58769  15
   0  12   1 54.2027 4.43627  25
   0  12   1 47.9916 5.07222  30
   0  12   1 63.3063 6.03621   1
   0 -12  -1 66.9894 6.18478  24
   0 -12  -1 42.0804 5.09546  22
   0 -12  -1 62.5417 5.01738  11
   0 -12  -1 53.8990 4.76031  10
   0  12   2 19.2667 2.30259  17
   0  12   2 13.6900 3.46919  26
   0  12   2 17.7962 3.25645  25
   0  12   2 20.4349 3.98707  30
   0  12   2 27.8960 4.92955   1
   0 -12  -2 20.3787 4.45604  24
   0  12   2 22.1568 4.37673  15
   0 -12  -2 24.0387 4.31887  22
   0 -12  -2 15.9224 3.56247  11
   0 -12  -2 23.7626 3.86236  10
   0  12   3 3.91314 1.92388  17
   0 -12  -3 1.80098 3.31986  22
   0 -12  -3-0.64265 3.73013  24
   0  12   3 0.50893 3.10915  26
   0  12   3-0.41430 2.70123  25
   0  12   3 1.35847 3.62660   1
   0  12   3 2.69890 3.29755  30
   0 -12  -3 2.66156 3.22550  11
   0  12   3 4.13344 3.53133  15
   0 -12  -3 2.22938 3.28940  10
   0 -12  -4 4.38843 3.36853  20
   0 -12  -4 3.48824 1.34786  27
   0  12   4 4.08023 3.35859  31
   0  12   4 6.16535 2.00955   7
   0  12   4 5.69635 3.64632  15
   0  12   4 3.51402 2.23040  17
   0 -12  -4 0.45922 3.32409  11
   0  12   4 0.51131 3.16819  26
   0  12   4 6.92779 3.14984  25
   0 -12  -4 3.23406 3.47399  10
   0 -12  -4 2.39660 2.89538  22
   0  12   4 7.08490 3.48873  30
   0 -12  -5 3.34522 1.45835  27
   0  12   5 3.08532 3.12032  26
   0  12   5 5.41931 3.08538  25
   0  12   5-0.58637 3.48186  31
   0 -12  -5-2.01674 6.04480   6
   0  12   5 4.17087 1.81631   7
   0 -12  -5 3.96353 3.44051  20
   0 -12  -5 3.60196 3.53840  22
   0  12   5 3.96545 2.21667  17
   0  12   5-0.54545 3.09297  15
   0 -12  -5 5.38350 5.52390   8
   0  12   5 3.30811 3.63866  30
   0 -12  -6 43.0723 2.75352  27
   0  12   6 48.1207 4.97576  26
   0  12   6 48.4448 4.72631  25
   0  12   6 44.9073 5.29191  31
   0  12   6 47.5764 5.43253  30
   0 -12  -6 45.5330 5.23866  22
   0 -12  -6 39.9882 4.95567  20
   0  12   6 39.0850 4.83763  15
   0  12   6 45.6669 3.91976  17
   0  12   6 39.8217 4.32332  16
   0 -12  -6 39.2138 5.99463   8
   0 -12  -6 49.2782 6.40494   6
   0  12   6 46.5888 2.87240   7
   0  12   7 72.8528 5.81854  25
   0 -12  -7 73.4320 6.30146  22
   0 -12  -7 71.7112 5.98926  20
   0  12   7 73.9157 4.98402  17
   0 -12  -7 91.9352 7.60021   8
   0  12   7 73.5041 5.80155  15
   0  12   7 70.6279 5.36235  16
   0 -12  -7 106.563 7.76834   6
   0  12   7 71.6514 3.37972   7
   0  12   7 80.8936 6.82889   1
   0  12   7 59.2424 5.61738   2
   0 -12  -7 70.3961 3.70644  27
   0  12   7 62.1367 5.93569  30
   0  12   8 380.902 13.6749  17
   0  12   8 360.522 13.7348  16
   0  12   8 361.510 14.3537  15
   0 -12  -8 378.381 16.1074   6
   0 -12  -8 333.714 11.8949  27
   0  12   8 343.303 14.3491  25
   0  12   8 379.175 15.0368   3
   0 -12  -8 378.001 15.0694  20
   0  12   8 372.417 14.9494   2
   0  12   8 341.444 10.9054   7
   0 -12  -8 365.328 16.0868   8
   0 -12  -8 370.366 15.2361  22
   0  12   8 372.747 15.3838  30
   0 -12  -9 6.86233 4.50653   8
   0  12   9 9.47805 3.64322  25
   0 -12  -9 4.10182 4.82744   6
   0 -12  -9 8.90439 2.09458  27
   0  12   9 3.16013 3.64412   2
   0  12   9 13.1435 3.67676   3
   0  12   9 10.8233 3.35052  15
   0  12   9 4.91763 2.94455  17
   0  12   9 10.9054 3.06742  16
   0 -12  -9 6.09395 3.76953  20
   0 -12  -9 10.6559 3.81879  22
   0  12  10 82.3415 6.37897  25
   0 -12 -10 78.1359 4.35760  27
   0 -12 -10 76.6361 6.59196  22
   0 -12 -10 73.6244 7.20031   8
   0  12  10 81.6431 5.76245  15
   0  12  10 77.5612 5.36879  16
   0  12  10 84.3900 5.85932  17
   0  12  10 72.9521 6.17756   3
   0  12  10 92.9566 6.66213   2
   0  12  10 81.8613 6.40456  26
   0 -12 -10 71.2711 7.22752   6
   0 -12 -10 80.4434 6.79390  20
   0  12  11 28.8213 3.49531  16
   0 -12 -11 28.8870 5.29301   6
   0  12  11 26.0815 4.39434  26
   0  12  11 19.1983 4.39625  25
   0 -12 -11 28.6552 5.41351  24
   0  12  11 24.6999 3.71692  15
   0  12  11 19.4136 3.84478  17
   0  12  11 23.7534 4.26360   3
   0 -12 -11 23.5197 2.86480  27
   0  12  11 21.1889 4.28320   2
   0 -12 -11 26.9454 4.55651  22
   0 -12 -11 22.6273 5.21332   8
   0 -12 -11 32.5916 4.96918  20
   0  12  12 26.0036 3.58278  16
   0 -12 -12 26.3798 5.05689  24
   0  12  12 26.2673 4.13266  17
   0  12  12 22.9925 4.12976   2
   0  12  12 21.9335 4.09018   3
   0  12  12 36.1388 4.94739  26
   0 -12 -12 24.6596 3.11604  27
   0 -12 -12 25.2039 5.65597   6
   0  12  12 18.6778 4.30786  25
   0 -12 -12 33.1142 4.58398  22
   0 -12 -12 24.5681 5.60313   8
   0 -12 -12 35.1773 5.19588  20
   0  12  13 2.70008 2.72750  16
   0 -12 -13 0.73408 4.92905   6
   0  12  13 7.23700 3.88320  25
   0 -12 -13-0.77644 4.70970  24
   0 -12 -13 2.94641 5.22245   8
   0  12  13-0.50422 3.44364   2
   0  12  13-0.55229 3.70852  26
   0  12  13 1.00777 3.30481   3
   0  12  13 2.14528 3.38801  17
   0 -12 -13 2.30396 3.59102  22
   0 -12 -13-1.93215 4.14694  20
   0 -12 -14 133.896 9.56510   8
   0 -12 -14 133.647 8.14697  22
   0  12  14 118.242 8.14205  25
   0  12  14 118.141 7.58937   3
   0 -12 -14 121.191 8.74954  20
   0 -12 -14 116.914 9.06600   6
   0  12  14 129.436 8.11424  26
   0  12  14 135.585 6.55656  16
   0  12  14 121.511 7.98110  17
   0 -12 -14 140.367 9.81320  24
   0  12  14 110.752 7.39628   2
   0  12  14 139.437 7.55464  14
   0  12  15 89.2303 7.08666  17
   0  12  15 90.3460 5.32296  16
   0 -12 -15 86.7840 6.68575  22
   0 -12 -15 81.2829 7.83113   8
   0 -12 -15 84.9080 8.08285   6
   0 -12 -15 101.651 7.96134  20
   0  12  15 82.6360 6.80183  26
   0 -12 -15 111.020 8.56138  24
   0  12  15 81.7850 6.30299  14
   0 -12 -15 84.7407 5.73424   9
   0  12  15 82.1570 7.18471  25
   0  12  15 93.6097 6.52505   2
   0  12  15 94.5770 6.52459   3
   0  12  16 169.483 7.61057  16
   0 -12 -16 181.337 9.58854  22
   0 -12 -16 176.532 11.2547   8
   0 -12 -16 166.444 10.4392  20
   0 -12 -16 182.387 11.4456   6
   0  12  16 180.462 9.82045  26
   0  12  16 165.545 8.93392   3
   0  12  16 175.074 10.0270  17
   0 -12 -16 190.162 11.6264  24
   0  12  16 178.108 9.28049  14
   0 -12 -16 180.592 8.46077   9
   0  12  16 165.551 8.94735   2
   0  12  16 168.022 10.1020  25
   0  12  17 80.0656 4.76745  16
   0  12  17 83.2318 6.15662   3
   0 -12 -17 82.9095 7.94431  20
   0  12  17 73.4732 7.17357  25
   0  12  17 99.9318 6.53393   2
   0  12  17 88.8167 6.67779  14
   0 -12 -17 73.5144 7.94679   6
   0 -12 -17 77.7458 5.77208   9
   0 -12 -17 71.6109 6.59251   4
   0 -12 -17 61.8096 7.79659  24
   0  12  17 91.8147 7.42652  17
   0  12  17 92.0388 6.96422  26
   0 -12 -17 86.8372 8.43451   8
   0 -12 -18 15.5816 5.32214  20
   0  12  18 2.09385 4.49582  25
   0  12  18 0.55396 4.18455  14
   0 -12 -18 1.69139 5.20314   8
   0  12  18 6.20414 4.35650  17
   0  12  18 6.17578 4.14352  26
   0 -12 -18 8.12875 3.52753   9
   0  12  18 2.70152 3.44807   3
   0  12  18 3.15219 3.50894   2
   0 -12 -18 8.43444 5.59932   6
   0 -12 -18 3.55517 4.33095   4
   0 -12 -18 5.37755 5.08191  24
   0  12  19 64.4658 6.22030  26
   0 -12 -19 55.3271 5.29341   9
   0 -12 -19 60.6483 7.82806   6
   0 -12 -19 51.5529 7.11498  20
   0  12  19 51.9710 5.20895   2
   0  12  19 52.4170 5.16324   3
   0  12  19 50.3565 6.11268  14
   0 -12 -19 64.2849 7.84806   8
   0 -12 -19 61.5354 5.98758   4
   0 -12 -19 57.1068 7.64032  24
   0  12  19 56.0583 6.77516  17
   0 -12 -20 91.6262 9.17485  24
   0 -12 -20 69.1611 6.20732   4
   0  12  20 73.9526 6.81925  14
   0  12  20 71.6526 7.51263  17
   0  12  20 68.9693 6.50713  26
   0  12  20 73.0258 5.63895   3
   0 -12 -20 67.7357 8.39404   8
   0 -12 -20 83.1671 8.36746  20
   0 -12 -20 52.4446 7.97229   6
   0  12  20 74.3182 5.66599   2
   0  12  21 160.659 10.7067  17
   0 -12 -21 141.972 10.8469  20
   0  12  21 170.413 9.57739  26
   0 -12 -21 171.439 12.0407  24
   0  12  21 166.757 8.27010   3
   0  12  21 157.298 8.00684   2
   0 -12 -21 147.642 11.2814   6
   0 -12 -21 155.285 11.6048   8
   0  12  21 173.302 10.1423  14
   0 -12 -22 0.89005 5.69492  20
   0 -12 -22-0.98164 5.74095  24
   0  12  22 9.19611 5.11608  25
   0  12  22 4.34823 4.40959  26
   0 -12 -22-1.87486 5.92165   6
   0  12  22 0.79749 4.80333  17
   0  12  22 1.35084 4.73920  14
   0 -12 -22-0.93985 5.97540   8
   0 -12 -23 10.9598 6.47549  20
   0 -12 -23 2.99158 6.25827  24
   0  12  23 1.55774 5.13907  25
   0  12  23-1.59934 4.39289  26
   0 -12 -23 5.74943 5.81266   6
   0  12  23 5.74690 5.28639  17
   0  12  23 2.10944 4.93392  14
   0 -12 -23-1.92144 5.94954   8
   0 -12 -24 2.80339 6.48759  20
   0 -12 -24 8.07666 5.85986  24
   0  12  24-0.78663 5.06548  25
   0  12  24 4.14644 4.30367  26
   0 -12 -24 1.95318 5.92419   6
   0  12  24 1.68455 5.21640  17
   0  12  24 1.45553 4.94303  14
   0 -12 -24 7.83300 6.61238   8
   0 -12 -25 56.1901 8.31167  20
   0 -12 -25 39.6558 7.55357  24
   0  12  25 44.3557 7.09311  25
   0  12  25 45.6294 5.47857  26
   0 -12 -25 53.5324 8.40368   6
   0 -12 -25 53.7059 8.33851   8
   0  12  25 38.9941 6.72984  14
   0  12  25 62.7495 7.60088  17
   0 -12 -26 19.3817 6.86051  24
   0  12  26 19.2151 6.10846  17
   0  12  26 3.07663 5.35399  14
   0 -12 -26 14.0504 6.35162   6
   0  12  26 16.6660 6.21826  25
   0 -12 -26 18.1120 7.14468   8
   0 -12 -26 13.5463 7.04557  20
   0 -12 -27-5.08598 6.12681  24
   0  12  27-4.42815 5.44760  17
   0  12  27-0.78354 5.49814  14
   0 -12 -27-5.05529 6.26139   6
   0  12  27 0.79173 5.25510  25
   0 -12 -27-4.05485 6.60841   8
   0 -12 -27-2.93634 6.60999  20
   0 -12 -28 36.3369 7.67419  24
   0 -12 -28 42.6662 8.41823   8
   0  12  28 46.3477 7.09038  25
   0 -12 -28 44.5801 8.26880   6
   0 -12 -28 51.2200 8.38011  20
   0  12  28 37.4126 7.09070  17
   0  12  28 33.3552 6.39488  14
   0  13 -23 2.82270 6.35420   9
   0  13 -22 11.1842 6.94262   9
   0  13 -22-3.60966 5.74035  30
   0 -13  22 4.10885 6.85996  12
   0 -13  22 1.02460 7.19139  13
   0  13 -22 9.74792 6.02111  15
   0 -13  22 18.4567 6.35709  19
   0  13 -22 8.21962 5.77214  31
   0 -13  22 7.11231 6.30593  28
   0  13 -21-0.92217 6.33258   9
   0  13 -21 2.69406 5.67258  30
   0 -13  21-3.06376 6.49273  12
   0 -13  21-2.03784 6.60131  13
   0  13 -21 1.82605 5.57695  15
   0 -13  21 3.23694 6.05389  19
   0  13 -21 7.29294 5.97861  31
   0 -13  21-0.87940 6.17015  28
   0  13 -20 13.6006 5.99588  31
   0  13 -20 13.9400 5.69108  15
   0  13 -20 12.3068 5.51768  23
   0  13 -20 24.4098 7.17031   9
   0 -13  20 15.1726 7.18286  12
   0 -13  20 4.03540 7.20076  13
   0 -13  20 12.1969 5.95441  19
   0 -13  20 10.3549 6.00412  28
   0  13 -20 25.8040 6.32152  30
   0  13 -19 31.8951 6.92292   9
   0  13 -19 48.5070 7.19251  31
   0  13 -19 49.8427 7.42810  15
   0  13 -19 38.1703 6.36332  23
   0 -13  19 40.8560 8.69786  12
   0 -13  19 53.6740 8.67627  13
   0 -13  19 32.4247 7.04044  19
   0 -13  19 47.3345 7.72544  28
   0  13 -19 60.5912 7.55640  30
   0  13 -18 75.9424 8.57106   9
   0  13 -18 65.6406 7.84421  31
   0  13 -18 54.3528 8.00051  15
   0 -13  18 50.9272 7.57752  28
   0 -13  18 77.2459 9.24490  12
   0 -13  18 65.3461 8.86812  13
   0 -13  18 76.7661 8.31906  19
   0  13 -18 48.3965 6.93499  23
   0  13 -18 68.2894 8.02528  30
   0  13 -17 8.61218 5.63958  15
   0 -13  17 9.21870 4.31189   4
   0 -13  17 13.3598 6.76654  13
   0 -13  17-2.40193 5.55931  19
   0  13 -17 0.83583 5.83466   9
   0  13 -17 7.86864 5.66548  31
   0 -13  17 5.56602 5.37076  28
   0  13 -17 4.24358 5.07630  30
   0 -13  17-0.95689 6.49936  12
   0  13 -17-2.83150 4.80867  23
   0 -13  16 21.4540 6.41059  12
   0 -13  16 37.2070 6.57155  19
   0  13 -16 34.9258 6.29827  30
   0 -13  16 40.9500 7.49505  13
   0  13 -16 41.9349 6.44550  23
   0 -13  16 33.0092 5.44296   4
   0  13 -16 33.4744 6.64098  15
   0  13 -16 30.0817 6.38579  31
   0 -13  16 33.8367 6.50686  28
   0  13 -16 43.6528 6.95533   9
   0  13 -15 15.3466 5.82923  15
   0  13 -15 30.1020 4.84264   3
   0 -13  15 27.2417 7.02275  12
   0  13 -15 27.6796 4.57095   2
   0  13 -15 31.9004 6.21019   9
   0  13 -15 29.3881 6.04339  30
   0 -13  15 33.5225 7.12751  13
   0 -13  15 25.8007 6.05961  19
   0  13 -15 21.0908 5.90828  31
   0 -13  15 28.8530 6.00514  28
   0 -13  15 27.6746 5.29936   4
   0  13 -15 32.7396 6.11211  23
   0 -13  14 4.02184 4.42294   4
   0  13 -14 0.79687 5.03406  30
   0 -13  14-4.25944 5.36016  28
   0  13 -14 11.4364 5.57389  15
   0  13 -14 8.97109 5.27328   9
   0 -13  14-2.30706 5.04384  19
   0  13 -14-0.82949 4.85147  31
   0  13 -14 4.54122 3.72259   2
   0  13 -14 0.50454 3.57771   3
   0  13 -14 6.40256 5.37140  23
   0  13 -13 45.8331 5.29566   2
   0  13 -13 48.9436 5.39929   3
   0 -13  13 55.3665 6.73058   4
   0 -13  13 50.9602 5.32766  10
   0  13 -13 57.9721 6.91396   9
   0  13 -13 41.8432 6.17304  23
   0 -13  13 39.3225 6.49719  19
   0  13 -13 36.8477 6.91914  15
   0  13 -13 48.7351 6.78685  31
   0 -13  13 31.3226 6.15607  28
   0  13 -13 34.1876 6.13139  30
   0 -13  13 45.1735 5.18268  11
   0  13 -12 8.47155 4.98058  23
   0  13 -12-0.76015 4.64457  30
   0 -13  12 5.94068 4.95860  19
   0  13 -12 0.53380 3.76675   3
   0  13 -12 4.80603 3.82655   2
   0  13 -12 3.42251 4.67601   9
   0  13 -12 2.38414 4.78777  31
   0  13 -12 4.67066 5.25320  15
   0 -13  12 9.76516 4.73439  28
   0 -13  12 2.31964 3.79485  11
   0 -13  12 1.22803 3.77825  22
   0 -13  12 9.79169 3.85806  10
   0 -13  11-1.45682 4.77709  19
   0  13 -11 1.40566 4.69190  23
   0  13 -11-1.63330 3.85994   3
   0  13 -11-1.09101 3.94649   2
   0  13 -11-0.77961 4.92462  31
   0  13 -11 0.92165 4.87540  15
   0 -13  11-4.34733 4.73131  28
   0  13 -11-6.65864 5.19101  30
   0 -13  11 1.25544 3.80755  22
   0 -13  11 0.91957 3.53393  10
   0 -13  11 2.75529 3.71067  11
   0 -13  10 38.5896 5.96496  24
   0  13 -10 39.9148 5.16908   2
   0  13 -10 48.7990 5.72620   3
   0 -13  10 43.1810 4.97363  11
   0 -13  10 49.0964 5.12273  10
   0 -13  10 35.5260 5.36935  28
   0 -13  10 42.7219 5.42397  22
   0  13 -10 33.5753 6.47568  15
   0  13 -10 39.1597 5.92443  23
   0 -13  10 48.6844 6.56499  19
   0  13 -10 37.3656 6.15294  31
   0  13 -10 40.4906 6.09571  30
   0  13  -9 92.4121 7.79671  31
   0  13  -9 80.9232 8.20982  15
   0  13  -9 111.914 8.37650  23
   0 -13   9 95.1954 7.92855  24
   0 -13   9 94.3502 7.96009  19
   0  13  -9 87.2840 7.69558  30
   0 -13   9 90.5168 7.13258  22
   0 -13   9 75.2433 6.60544  28
   0 -13   9 71.1406 5.97099  10
   0 -13   9 91.7317 6.44284  11
   0  13  -9 75.3943 6.67320   2
   0  13  -9 76.4489 6.60616   3
   0 -13   8 18.0793 5.57671   6
   0  13  -8 21.6322 4.63330   2
   0  13  -8 37.2904 5.87811  31
   0 -13   8 24.1717 4.89071  22
   0 -13   8 25.5168 5.15758  24
   0 -13   8 15.8779 5.63796   8
   0 -13   8 18.7234 5.64572  19
   0 -13   8 23.7310 4.44642  28
   0 -13   8 29.6307 4.31487  11
   0  13  -8 26.1331 5.02287  30
   0  13  -8 24.7016 5.89545  15
   0 -13   8 24.8508 4.20976  10
   0  13  -8 23.8654 4.57039   3
   0  13  -7 172.890 11.6711  15
   0  13  -7 188.153 10.8863  31
   0 -13   7 188.642 10.6612  22
   0 -13   7 198.354 11.1828  24
   0  13  -7 201.701 11.0499  30
   0 -13   7 197.232 11.4071   6
   0 -13   7 200.640 11.5068  19
   0 -13   7 202.400 10.2352  28
   0 -13   7 198.870 9.55695  10
   0 -13   7 198.239 9.57716  11
   0 -13   7 222.160 11.7424   8
   0  13  -7 205.523 10.5415   3
   0  13  -7 216.190 10.7382   2
   0 -13   6-1.97273 3.72361  28
   0 -13   6-2.79049 4.60272   8
   0 -13   6-0.69977 4.64428   6
   0  13  -6 2.89669 3.93446   2
   0  13  -6-0.70249 4.26114  31
   0  13  -6-2.53801 5.02202  15
   0 -13   6 5.47315 4.26515  24
   0 -13   6 0.67863 5.00591  19
   0  13  -6 7.86619 4.40148  30
   0  13  -6 3.29952 2.38750  25
   0 -13   6 0.66315 4.05076  22
   0 -13   6 1.75145 3.38027  10
   0 -13   6 0.87068 3.43309  11
   0  13  -6 1.15735 3.84065   3
   0 -13   5 64.9099 5.63262  28
   0 -13   5 67.0173 6.86690   8
   0  13  -5 57.0957 4.13173  25
   0 -13   5 60.2476 5.22620  11
   0  13  -5 74.9512 6.64326  30
   0 -13   5 60.3950 6.67690   6
   0  13  -5 65.3177 6.17469   2
   0 -13   5 46.4620 6.12145  24
   0 -13   5 64.2584 6.80875  12
   0 -13   5 53.0058 6.47670  13
   0  13  -5 48.9926 5.73104   3
   0 -13   5 62.6714 6.39409  22
   0 -13   5 59.9715 6.70778  19
   0 -13   5 59.9851 5.13576  10
   0 -13   4 11.0161 4.72688   8
   0  13  -4 15.7292 2.90811  25
   0 -13   4 17.3041 3.76831  11
   0  13  -4 25.1687 4.86041  30
   0 -13   4 11.7458 4.63786   6
   0  13  -4 20.5233 4.35246   2
   0 -13   4 19.8118 4.79259  24
   0 -13   4 24.7931 5.26903  12
   0 -13   4 21.3142 5.30671  13
   0 -13   4 10.7354 4.99636  19
   0  13  -4 12.2992 4.11628   3
   0 -13   4 21.6820 3.84115  10
   0 -13   4 14.0648 4.28556  22
   0  13  -3 1.85701 3.72822  30
   0 -13   3 0.43394 3.13947  10
   0  13  -3 3.48366 2.58949  25
   0 -13   3 2.76515 5.00116   6
   0 -13   3-2.01614 3.77853  22
   0  13  -3 4.12649 3.86615   2
   0 -13   3 0.86659 3.19628  11
   0 -13   3 2.73378 4.14561  24
   0 -13   3-2.68676 5.16263  19
   0 -13   3-1.37943 5.11181   8
   0  13  -3 0.58885 4.19635   3
   0  13  -2 54.3628 5.80436  30
   0 -13   2 48.8658 4.77380  10
   0 -13   2 56.3803 6.61775   6
   0  13  -2 50.8559 5.55155   2
   0  13  -2 57.4078 6.46827  15
   0 -13   2 52.6605 6.29990  19
   0 -13   2 55.2459 4.96279  11
   0 -13   2 51.4478 6.49577   8
   0  13  -2 57.4410 4.38085  25
   0  13  -2 53.7333 5.81439   3
   0 -13   2 59.6033 6.57497  24
   0 -13   1 75.3171 5.81383  10
   0 -13   1 85.8885 7.67569   6
   0  13  -1 78.9744 6.78645  30
   0  13  -1 86.4158 6.83967   3
   0  13  -1 80.0256 6.87526   2
   0  13  -1 85.5055 7.51390  15
   0 -13   1 87.1368 7.55936  19
   0 -13   1 88.3023 6.06270  11
   0 -13   1 96.4475 7.92258   8
   0  13  -1 85.9343 5.45294  25
   0 -13   1 85.9033 7.42892  24
   0  13   0 44.8712 5.13375  30
   0 -13   0 37.5033 4.52168  10
   0 -13   0 22.0164 5.24675   6
   0  13   0 43.3449 5.15015   2
   0  13   0 43.2783 5.29954   3
   0  13   0 32.4651 5.37680  15
   0 -13   0 14.5092 5.41565  19
   0 -13   0 35.8887 5.38716  24
   0 -13   0 29.8634 5.54378   8
   0 -13   0 54.3002 4.97394  11
   0  13   0 43.1640 4.99329  26
   0  13   0 40.3522 4.11972  25
   0  13   1 18.9854 4.15736   3
   0  13   1 9.73583 3.27290  25
   0  13   1 9.99467 3.95413  26
   0 -13  -1 18.5886 3.90682  10
   0 -13  -1 4.28517 4.86435   6
   0 -13  -1 12.5013 4.45914  24
   0  13   1 11.8845 4.05248   2
   0 -13  -1 18.0986 3.70364  11
   0 -13  -1 18.0345 4.31662  22
   0 -13  -1 5.72076 4.35334   8
   0  13   1 13.1950 4.51458  15
   0  13   1 13.7018 4.17429  30
   0  13   2-0.55697 3.69652  26
   0  13   2 4.26448 2.92847  25
   0 -13  -2 1.38855 3.38150  11
   0 -13  -2-1.39958 4.27445  24
   0  13   2-3.56342 4.21065   2
   0 -13  -2-1.33494 3.46484  22
   0  13   2-2.38103 4.01971  30
   0  13   2 1.34446 3.93132  15
   0 -13  -2-1.85493 3.30470  10
   0  13   2-3.55777 3.86529   3
   0  13   3-1.29957 3.59284  15
   0 -13  -3-2.38989 3.44073  10
   0  13   3 1.92883 3.73139  31
   0  13   3-0.20776 2.01212  17
   0  13   3 3.35642 3.39310  26
   0  13   3 1.33972 2.94628  25
   0  13   3-0.59214 3.81250   3
   0 -13  -3 0.70648 4.19368  24
   0  13   3-2.98546 3.74705  30
   0 -13  -3 2.66690 3.52684  22
   0  13   3 5.33786 3.88961   2
   0 -13  -3-2.85526 3.30353  11
   0  13   4 62.9760 6.25182  15
   0 -13  -4 75.2315 6.60033  22
   0  13   4 72.1254 6.60189  31
   0  13   4 75.1008 5.67828  25
   0  13   4 69.6310 6.06925  26
   0 -13  -4 86.3309 7.52236  24
   0  13   4 70.3185 6.51059  30
   0 -13  -4 67.8714 5.76932  11
   0 -13  -4 58.7894 5.56961  10
   0  13   4 75.4573 4.29156  17
   0  13   4 59.5460 4.10911   7
   0  13   5 3.39685 3.25873  16
   0  13   5 2.98720 3.79869  15
   0  13   5 5.17606 3.60814  31
   0 -13  -5 4.57569 3.69666  11
   0  13   5 2.71713 1.90401   7
   0 -13  -5-0.66415 3.67271  22
   0 -13  -5 4.29351 3.56231  20
   0 -13  -5 2.55624 3.53041  10
   0  13   5 3.36825 2.45045  17
   0  13   5-1.94535 3.19000  25
   0  13   5-1.69305 3.78967  26
   0  13   5-0.60662 3.97871  30
   0  13   6 171.219 9.11841  26
   0  13   6 172.386 9.65249  31
   0 -13  -6 180.913 9.84573  22
   0  13   6 167.629 7.23722  17
   0  13   6 182.714 8.81960  25
   0  13   6 154.666 8.89887  15
   0  13   6 179.936 8.58730  16
   0 -13  -6 180.615 9.06462  20
   0  13   6 169.553 9.47000  30
   0  13   6 175.872 6.11387   7
   0  13   7 11.8528 4.24292  30
   0 -13  -7 9.47747 3.95941  20
   0 -13  -7 12.5758 3.90698  22
   0  13   7 4.70415 4.04465   3
   0  13   7 5.89031 4.00698   2
   0  13   7 10.7986 3.04921  17
   0 -13  -7 1.49917 5.50772   8
   0  13   7 6.82785 3.55440  25
   0  13   7 8.70399 3.49775  16
   0  13   7 6.03936 3.52058  15
   0 -13  -7 0.74842 5.49917   6
   0  13   7 9.05721 1.73743   7
   0  13   8 9.51789 4.26145  30
   0  13   8 0.52300 3.30497  15
   0 -13  -8 5.25439 5.09841   8
   0 -13  -8 4.57464 3.86260  20
   0  13   8 4.08909 3.71499   3
   0  13   8 1.16967 3.71930   2
   0 -13  -8-3.29369 4.21577  22
   0  13   8 4.35733 3.50812  25
   0 -13  -8 16.4761 5.75684   6
   0  13   8 1.52862 2.79348  17
   0  13   8 5.31096 3.25037  16
   0  13   9 3.49393 3.40864  15
   0  13   9-1.15936 3.95872   3
   0 -13  -9 1.96709 3.68647  22
   0 -13  -9 4.53986 5.05107   8
   0 -13  -9 1.50986 4.92103   6
   0  13   9 2.82074 3.67742  25
   0  13   9-3.72992 3.21314  17
   0 -13  -9-1.17012 3.81374  20
   0  13   9-1.74051 3.96205   2
   0  13   9 0.85898 3.09169  16
   0  13  10 107.886 7.54457  25
   0  13  10 113.198 6.87264  17
   0 -13 -10 93.5456 7.45611  20
   0 -13 -10 119.556 9.14787   8
   0  13  10 97.6556 7.48126  26
   0  13  10 106.809 7.51631   3
   0  13  10 105.811 7.47962   2
   0  13  10 114.581 7.06740  15
   0  13  10 112.807 6.63419  16
   0 -13 -10 93.2642 7.52013  22
   0 -13 -10 107.791 8.82260   6
   0  13  11 19.8645 4.51434  25
   0  13  11 21.0415 4.36786   3
   0  13  11 27.8178 4.09172  15
   0  13  11 32.9987 4.72037   2
   0 -13 -11 21.8537 4.67874  20
   0  13  11 22.5095 3.78028  16
   0  13  11 29.0144 4.89017  26
   0  13  11 27.3802 4.24882  17
   0 -13 -11 19.4414 4.62254  22
   0 -13 -11 24.6534 5.96145   8
   0 -13 -11 20.7229 5.40093   6
   0 -13 -12 10.5558 4.60959  24
   0  13  12 7.86590 3.99166   3
   0  13  12 11.1766 4.43227  25
   0  13  12 7.30944 3.71848   2
   0 -13 -12 10.1067 5.22630   6
   0  13  12 6.55093 3.98392  26
   0 -13 -12 11.0094 4.71524  20
   0  13  12 10.8300 3.39698  16
   0  13  12 10.7509 3.94320  17
   0 -13 -12 4.49805 4.11938  22
   0 -13 -12 10.9251 5.27594   8
   0  13  13 162.792 9.75172  25
   0  13  13 162.786 9.32779   3
   0 -13 -13 179.704 11.2735   6
   0 -13 -13 133.289 9.32773  20
   0 -13 -13 182.339 11.2590  24
   0 -13 -13 168.374 9.80493  22
   0 -13 -13 167.639 10.9694   8
   0  13  13 176.924 9.35125  17
   0  13  13 167.323 7.97045  16
   0  13  13 155.269 9.12261   2
   0  13  13 168.499 9.73273  26
   0  13  14 58.0780 6.43095  25
   0  13  14 65.3751 6.10605   3
   0 -13 -14 60.3329 7.29976   6
   0  13  14 54.8381 6.20908  26
   0  13  14 59.9499 6.07516  17
   0 -13 -14 67.8624 6.83517  20
   0 -13 -14 63.1081 7.23583  24
   0  13  14 55.0677 5.76014   2
   0  13  14 63.1630 4.91200  16
   0 -13 -14 65.8277 6.50347  22
   0 -13 -14 55.7054 7.37045   8
   0  13  15 68.9852 6.25053   3
   0 -13 -15 53.4268 7.24879  24
   0 -13 -15 61.9358 7.73561   8
   0  13  15 71.1863 6.29096   2
   0  13  15 60.4325 6.45679  26
   0  13  15 76.3921 5.04223  16
   0  13  15 65.6660 6.37370  17
   0 -13 -15 77.7978 6.76240  22
   0 -13 -15 67.4855 7.77882   6
   0 -13 -15 67.0579 6.96295  20
   0  13  15 58.4347 6.63950  25
   0 -13 -16 14.3891 6.07674  24
   0 -13 -16 36.1810 6.69750   8
   0  13  16 25.1250 4.79997   2
   0  13  16 28.8174 4.49879   3
   0  13  16 17.5592 4.76368  26
   0  13  16 23.9495 3.33427  16
   0  13  16 28.1096 5.16627  17
   0 -13 -16 22.4000 4.80274  22
   0 -13 -16 25.9952 6.36764   6
   0  13  16 30.7093 5.45399  25
   0 -13 -16 14.8413 5.08540  20
   0  13  17 6.44119 4.55594  25
   0 -13 -17 7.64813 5.22814  20
   0 -13 -17 7.41721 4.53336   4
   0  13  17 17.3906 5.00914  17
   0 -13 -17 8.28033 5.34459  24
   0 -13 -17 4.30570 5.51461   6
   0  13  17 9.62769 2.78793  16
   0  13  17 11.2256 3.94576   3
   0  13  17 13.2616 4.20883   2
   0 -13 -17-0.86363 5.46019   8
   0  13  17 1.21093 4.04853  26
   0 -13 -18 16.6913 5.92073   6
   0  13  18 19.3306 4.94643  26
   0  13  18 32.8056 5.83885  17
   0  13  18 27.1536 4.96460  14
   0 -13 -18 12.3343 5.80062   8
   0 -13 -18 11.0312 5.46453  20
   0  13  18 15.3974 5.16987  25
   0  13  18 21.7433 4.31411   2
   0  13  18 16.3367 4.29225   3
   0 -13 -18 9.43694 5.70669  24
   0 -13 -18 15.0186 4.53766   4
   0 -13 -19 11.6540 6.23480   6
   0  13  19 12.0217 4.87175  26
   0  13  19 5.08094 4.74667  17
   0  13  19 15.1707 4.51994  14
   0 -13 -19 5.39427 5.80098   8
   0 -13 -19 22.9251 6.22111  20
   0  13  19 10.4906 4.86947  25
   0  13  19 13.3258 3.95434   3
   0  13  19 19.9837 4.25356   2
   0 -13 -19 14.4845 6.38212  24
   0 -13 -19 15.6577 4.74374   4
   0  13  20 64.5004 5.79150   2
   0 -13 -20 76.9160 8.81600  24
   0  13  20 50.2165 6.31667  14
   0  13  20 42.9920 6.40045  17
   0  13  20 60.7981 6.52641  26
   0  13  20 52.7760 7.08789  25
   0  13  20 64.9970 5.76720   3
   0 -13 -20 54.6986 7.52233  20
   0 -13 -20 58.0089 8.03673   6
   0 -13 -20 48.0207 8.05933   8
   0  13  21 15.8648 3.78072   2
   0 -13 -21 22.5136 6.67234   6
   0 -13 -21 12.9424 6.20331  20
   0 -13 -21 28.2245 6.96054   8
   0  13  21 19.3611 4.00258   3
   0  13  21 24.1415 5.48386  14
   0  13  21 21.0314 5.43410  17
   0  13  21 11.7805 4.75211  26
   0 -13 -21 25.1115 6.36760  24
   0 -13 -22 14.2325 6.47539  24
   0  13  22 18.4413 5.78545  17
   0  13  22 7.53878 4.83066  26
   0 -13 -22 19.1644 6.94358   8
   0 -13 -22 9.81901 6.14260  20
   0  13  22 15.4901 4.86693  14
   0 -13 -22 18.1412 6.98683   6
   0 -13 -23 13.5823 6.57482   6
   0 -13 -23 20.5711 6.88864  24
   0  13  23 21.3819 6.26165  17
   0  13  23 19.8098 5.15134  26
   0 -13 -23 14.5953 6.40529   8
   0 -13 -23 14.5770 6.54897  20
   0  13  23 22.1086 5.71291  14
   0  13  23 28.9965 6.58324  25
   0 -13 -24 44.2112 8.15061   6
   0 -13 -24 48.2277 7.85441  20
   0 -13 -24 60.1110 8.80622  24
   0  13  24 66.3407 7.77890  17
   0  13  24 43.0052 7.15524  25
   0 -13 -24 59.1218 8.59381   8
   0  13  24 54.6845 6.69831  14
   0  13  24 61.5113 6.45299  26
   0 -13 -25 148.785 11.7589   6
   0  13  25 140.139 9.80588  14
   0  13  25 124.493 10.0498  25
   0  13  25 140.708 8.75729  26
   0  13  25 148.052 10.8629  17
   0 -13 -25 127.929 11.0791  20
   0 -13 -25 155.949 12.4876  24
   0 -13 -25 147.234 11.8763   8
   0 -13 -26 42.5289 8.16716  24
   0 -13 -26 57.3922 9.16403   8
   0 -13 -26 62.7336 8.63666  20
   0  13  26 48.7918 7.40255  25
   0  13  26 56.3138 7.69425  17
   0 -13 -26 43.1788 8.39490   6
   0  13  26 44.3551 6.93214  14
   0 -13 -27-2.01664 6.84756   8
   0 -13 -27-1.00558 6.67372   6
   0 -13 -27 3.82367 6.45512  20
   0 -14  21 3.40455 6.62921  28
   0 -14  21 4.03639 6.20672  19
   0  14 -21 12.0416 6.66973  15
   0  14 -21 3.47716 6.65383   9
   0 -14  20 4.09677 7.22460  12
   0  14 -20 0.94844 5.87421  15
   0 -14  20 3.06452 6.65970  13
   0 -14  20 6.54886 6.40219  19
   0  14 -20 1.39155 5.13350  23
   0  14 -20 4.48183 5.73625  30
   0 -14  20 4.21920 6.04502  28
   0  14 -20 0.92076 5.89227  31
   0  14 -20 14.6569 6.59842   9
   0 -14  19-1.01592 6.78205  12
   0 -14  19 12.3305 6.56292  19
   0  14 -19-1.69274 6.18351   9
   0  14 -19 5.82360 5.88743  15
   0  14 -19-0.71162 5.24933  23
   0 -14  19-0.82985 5.85319  28
   0 -14  19 9.11927 7.33043  13
   0  14 -19-5.51173 6.02464  31
   0  14 -19 4.45447 5.51697  30
   0 -14  18 10.0370 7.16028  12
   0 -14  18 6.59873 6.32060  19
   0  14 -18 9.96884 6.04878   9
   0  14 -18 11.7946 6.17710  15
   0  14 -18 13.7659 5.93305  23
   0 -14  18 10.5526 5.61463  28
   0 -14  18 20.0231 7.63428  13
   0  14 -18 12.7907 5.62905  31
   0  14 -18 12.3604 5.83444  30
   0 -14  17 0.98745 6.51488  12
   0  14 -17 1.81083 5.64457  31
   0  14 -17 4.95283 5.47725  15
   0 -14  17-2.95428 6.53567  13
   0  14 -17-2.94255 5.40050  23
   0  14 -17 5.66283 5.33738   9
   0 -14  17 3.96717 5.82478  28
   0  14 -17 6.12742 5.34686  30
   0 -14  17-4.94130 6.16101  19
   0 -14  16 9.84169 5.84605  19
   0  14 -16 2.68653 5.65828  31
   0  14 -16 6.00415 6.23989  15
   0  14 -16 12.5887 5.69362   9
   0  14 -16 5.20157 5.40403  23
   0 -14  16 6.51519 4.83055   4
   0 -14  16-1.54016 5.43314  28
   0  14 -16-0.86289 5.38110  30
   0  14 -15 79.1244 9.24826  15
   0 -14  15 102.675 9.36604  19
   0  14 -15 96.7194 7.18122   3
   0  14 -15 93.6365 6.99676   2
   0  14 -15 94.8513 8.95659  31
   0  14 -15 92.2288 8.58216   9
   0  14 -15 77.1290 8.18266  23
   0 -14  15 86.4166 8.37102  28
   0 -14  15 85.2008 7.92372   4
   0  14 -15 89.0542 8.85767  30
   0  14 -14 70.9076 8.58839  15
   0 -14  14 58.1500 7.05034   4
   0  14 -14 51.4016 5.68246  26
   0  14 -14 54.4654 5.97824   3
   0  14 -14 50.6939 5.86408   2
   0  14 -14 68.1261 7.65304  31
   0  14 -14 47.7705 6.64377   9
   0 -14  14 54.7962 7.50165  19
   0 -14  14 49.6818 7.14576  28
   0  14 -14 52.6379 7.16729  23
   0  14 -14 59.1260 7.45800  30
   0  14 -13 98.6968 7.30595  26
   0  14 -13 106.042 7.81362   2
   0 -14  13 119.446 9.62747  19
   0  14 -13 102.124 7.66692   3
   0  14 -13 128.922 9.91504  31
   0  14 -13 133.087 10.6606  15
   0  14 -13 108.180 8.84742   9
   0  14 -13 94.8758 8.51263  23
   0 -14  13 115.074 8.93634  28
   0 -14  13 119.653 9.07168   4
   0  14 -13 120.377 9.42151  30
   0  14 -12 2.60000 4.06645  26
   0  14 -12-4.52830 5.32327  23
   0  14 -12 3.94152 5.54021  15
   0 -14  12 0.66592 4.72139  28
   0  14 -12 8.01650 5.25754  30
   0  14 -12 0.84496 5.08917  31
   0  14 -12-2.86705 4.24997   3
   0  14 -12 6.31266 4.33294   2
   0  14 -12 1.35699 4.58196   9
   0 -14  12 0.76499 4.83241   4
   0 -14  12 5.50875 5.09868  19
   0 -14  11-6.39263 5.04129  28
   0 -14  11 1.35674 4.11510  22
   0  14 -11-2.93470 4.20431   2
   0  14 -11-1.17345 4.13862   3
   0 -14  11-4.65566 5.21026  19
   0  14 -11-2.94548 5.95561  15
   0  14 -11-0.64914 4.87889   9
   0  14 -11 0.83263 5.15627  31
   0  14 -11-2.26028 5.11690  23
   0  14 -11-2.35257 4.55150  30
   0 -14  10 13.8396 4.86381  22
   0  14 -10 8.96648 4.52241   3
   0  14 -10 14.9639 4.48717   2
   0 -14  10 5.50572 4.43518  28
   0  14 -10 7.69551 5.05521  30
   0 -14  10 8.41351 5.02452  19
   0  14 -10 12.2620 5.27133  31
   0  14 -10 19.3875 6.13012  15
   0  14 -10 10.5208 5.19684  23
   0 -14  10 4.48711 4.94255  24
   0 -14   9 71.4442 6.54725  28
   0  14  -9 64.1858 7.24527  31
   0  14  -9 64.0297 8.24722  15
   0  14  -9 74.1613 7.51451  23
   0 -14   9 66.2106 7.29161  24
   0 -14   9 74.4931 7.03028  22
   0 -14   9 74.2898 5.97337  10
   0 -14   9 69.5218 7.76844  19
   0 -14   9 66.4234 5.85218  11
   0  14  -9 88.7551 7.03648   3
   0  14  -9 70.7168 7.46613  30
   0  14  -9 72.3851 6.71990   2
   0 -14   8 1.54979 5.40982   6
   0  14  -8 1.23311 4.04570   2
   0 -14   8 1.54667 5.10388   8
   0 -14   8 8.40484 4.34628  28
   0  14  -8 2.82014 5.41521  15
   0 -14   8 2.74935 3.47784  10
   0 -14   8 10.4974 4.01267  11
   0 -14   8 5.93135 4.86420  24
   0 -14   8 5.22791 5.40465  19
   0  14  -8 1.57952 4.82585  31
   0 -14   8 1.42293 4.28706  22
   0  14  -8 8.10747 4.71765  30
   0  14  -8 9.86164 4.41663   3
   0 -14   7 4.57433 5.12366   6
   0  14  -7 3.74147 4.33448   2
   0 -14   7 17.7384 4.66458  28
   0  14  -7 3.87596 5.29845  31
   0 -14   7 8.61085 5.58274  12
   0 -14   7 6.40828 3.74889  10
   0 -14   7 11.4033 4.01403  11
   0 -14   7-2.21811 5.90691  19
   0 -14   7 9.61887 5.19608  24
   0 -14   7 7.03602 5.13177  13
   0  14  -7 7.93575 4.73639  30
   0  14  -7 9.96334 4.62035   3
   0 -14   7 15.2149 5.37010   8
   0  14  -7 9.23370 5.36342  15
   0 -14   7 5.03334 4.51778  22
   0 -14   6 100.477 8.58214  12
   0  14  -6 101.192 7.63332   3
   0  14  -6 89.9975 7.34078   2
   0 -14   6 91.0338 8.28643  19
   0 -14   6 98.3227 6.74617  11
   0 -14   6 88.0109 6.46283  10
   0 -14   6 93.9416 8.23970  24
   0 -14   6 85.9253 8.11110   6
   0 -14   6 111.061 8.71213  13
   0 -14   6 99.9384 8.54633   8
   0 -14   6 94.8407 7.10314  28
   0 -14   6 104.429 8.19659  22
   0  14  -6 103.482 7.83507  30
   0 -14   5 77.8341 6.39990  28
   0 -14   5 82.7744 6.13864  10
   0 -14   5 89.6757 8.16534  12
   0  14  -5 81.1115 7.12324   3
   0  14  -5 73.6157 6.84908   2
   0 -14   5 91.6988 6.47672  11
   0 -14   5 83.2895 8.00546  19
   0 -14   5 72.5885 7.44924  24
   0 -14   5 90.6295 8.19093   6
   0 -14   5 86.5358 7.99086  13
   0 -14   5 70.0621 6.90471  22
   0  14  -5 70.8755 7.05022  30
   0 -14   5 74.5447 7.64474   8
   0 -14   4 12.6910 5.25759   6
   0  14  -4 12.7760 4.38614   2
   0 -14   4 17.8538 5.78551   8
   0 -14   4 17.2192 4.22747  28
   0 -14   4 22.2553 5.08656  24
   0 -14   4 13.3626 5.33660  13
   0 -14   4 19.7123 4.04036  10
   0 -14   4 23.0444 5.52813  12
   0  14  -4 24.6258 5.16109  30
   0 -14   4 16.1506 4.50716  22
   0 -14   4 21.0034 4.10417  11
   0  14  -4 7.67304 4.20930  26
   0  14  -4 13.4151 3.09068  25
   0  14  -4 16.5888 4.72829   3
   0 -14   4 8.02027 5.42287  19
   0 -14   3 70.6681 7.01401  22
   0  14  -3 62.1032 6.52521  30
   0 -14   3 60.5546 7.15110  19
   0  14  -3 62.9364 6.40107   2
   0  14  -3 55.3793 7.16187  15
   0  14  -3 50.0297 5.96236   3
   0 -14   3 74.4958 5.74029  10
   0  14  -3 76.0371 6.64126  26
   0  14  -3 64.5223 4.70306  25
   0 -14   3 67.4951 5.55822  11
   0 -14   3 48.7361 6.78926   8
   0 -14   3 49.6494 6.95629   6
   0 -14   3 61.0025 6.73075  24
   0 -14   2 23.6101 5.06196  22
   0  14  -2 17.9758 4.62241  30
   0 -14   2 19.7751 5.79585  19
   0 -14   2 14.8918 5.56558   6
   0 -14   2 19.4213 5.53123  24
   0 -14   2 15.6006 5.23483   8
   0 -14   2 20.3892 3.97662  10
   0  14  -2 12.5423 4.21848  26
   0  14  -2 9.69781 3.05407  25
   0  14  -2 19.7716 5.19260  15
   0 -14   2 20.8492 4.33725  11
   0  14  -2 17.4069 4.80267   3
   0  14  -2 22.5798 5.02528   2
   0  14  -1-0.65944 4.42836  30
   0 -14   1 0.73858 5.29055  19
   0 -14   1 15.0517 5.70818   6
   0 -14   1 5.99583 4.70399  24
   0 -14   1 7.51691 5.30229   8
   0 -14   1 3.27818 3.38884  10
   0  14  -1 0.76816 3.12897  25
   0  14  -1-1.19908 4.27311  26
   0  14  -1 3.20460 4.35474  15
   0 -14   1 4.67203 3.57592  11
   0  14  -1 0.64640 4.03046   3
   0  14  -1 5.17600 4.29463   2
   0  14   0 45.2337 6.02209  30
   0 -14   0 55.4723 7.46690  19
   0  14   0 38.1335 5.82594  15
   0 -14   0 54.9530 6.95645   8
   0  14   0 33.0664 5.54162   2
   0 -14   0 41.3204 6.17691  24
   0 -14   0 38.4929 4.80302  10
   0 -14   0 46.5586 6.73617   6
   0 -14   0 29.4241 4.37711  11
   0  14   0 34.3364 5.35784   3
   0  14   0 48.7537 5.49660  26
   0  14   0 40.0355 4.31263  25
   0 -14  -1 13.9453 4.61959  22
   0 -14  -1 12.5693 3.86008  10
   0 -14  -1 11.5824 5.81394   6
   0  14   1 10.4501 4.49898  30
   0  14   1 12.9576 3.62985  25
   0  14   1 14.5081 4.32232  26
   0 -14  -1 11.3325 4.81615  24
   0 -14  -1 27.0566 6.40324   8
   0  14   1 4.54428 4.37318   2
   0 -14  -1 11.0852 3.73736  11
   0  14   1 14.3485 4.56202  15
   0  14   1 12.9672 4.65732   3
   0 -14  -2 207.692 9.55060  11
   0  14   2 212.924 10.9788  15
   0 -14  -2 186.428 9.11400  10
   0  14   2 194.489 10.4082  30
   0  14   2 198.586 8.93194  25
   0 -14  -2 212.729 11.0011  22
   0  14   2 208.980 10.5285   2
   0  14   2 191.843 10.4233   3
   0  14   2 204.385 10.8442  31
   0  14   2 191.075 9.99299  26
   0 -14  -2 185.810 11.0405  24
   0  14   3 3.51532 4.41230  15
   0 -14  -3 3.54087 3.71366  10
   0 -14  -3 3.84190 4.42517  24
   0 -14  -3-3.53333 3.48544  11
   0  14   3 2.12035 4.25697  31
   0  14   3 5.23951 3.42908  25
   0  14   3 1.21745 3.94396  26
   0  14   3 0.65469 4.29376  30
   0  14   3 1.98724 2.40109   7
   0  14   3-1.29466 4.16810   3
   0  14   3-2.59292 3.93213   2
   0 -14  -3 5.12939 4.44489  22
   0 -14  -4 70.6364 7.28093  24
   0 -14  -4 58.5381 6.51572  22
   0 -14  -4 63.3654 5.87446  11
   0 -14  -4 59.4465 5.73837  10
   0  14   4 54.5148 6.30219  30
   0  14   4 63.2000 5.52435  25
   0  14   4 64.7899 6.32717  26
   0  14   4 58.8363 3.96546   7
   0  14   4 60.7444 6.25885  15
   0  14   4 69.9595 6.78322  31
   0 -14  -5 4.69817 4.65045  24
   0 -14  -5 4.82475 3.80356  11
   0 -14  -5 3.65107 3.97131  22
   0  14   5 0.61372 3.75163  26
   0  14   5 10.3685 3.69736  25
   0  14   5 5.80847 3.56885  16
   0  14   5 6.21518 2.07514   7
   0  14   5 6.61922 4.04583  30
   0 -14  -5 6.99643 3.97258  10
   0  14   5 1.95405 3.84077  15
   0  14   5 2.83278 4.35821  31
   0  14   6 21.0975 2.28228   7
   0  14   6 13.4799 2.93396  17
   0 -14  -6 16.6214 4.68237  11
   0 -14  -6 20.3843 4.86165  22
   0  14   6 17.2506 4.17837  25
   0  14   6 16.0268 4.51384  26
   0  14   6 22.0751 5.05631  30
   0  14   6 20.5094 4.01175  16
   0 -14  -6 20.0307 4.56355  10
   0  14   6 24.9424 4.63113  15
   0  14   7 20.9244 4.20697  16
   0  14   7 27.0914 5.09971  30
   0 -14  -7-9.81332 7.67469   8
   0  14   7 27.9634 4.71340  25
   0  14   7 30.3784 5.08225  26
   0 -14  -7-8.98649 7.66701   6
   0  14   7 27.0242 5.10680   2
   0 -14  -7 29.9302 4.95391  11
   0 -14  -7 12.4472 4.38962  20
   0 -14  -7 31.8248 5.23460  10
   0  14   7 29.3504 4.66005  15
   0  14   7 23.6084 3.52241  17
   0  14   7 26.3684 5.18773   3
   0 -14  -7 21.7645 4.76442  22
   0  14   8 37.7054 5.61193   2
   0  14   8 46.7324 6.15960  30
   0 -14  -8 42.3064 5.66411  20
   0 -14  -8 48.3768 6.11803  22
   0 -14  -8-4.11629 7.55452   8
   0  14   8 51.1483 5.21249  16
   0  14   8 44.6195 5.19442  25
   0  14   8 49.8305 4.53625  17
   0  14   8 41.1034 5.20272  15
   0 -14  -8 7.40196 7.70802   6
   0  14   8 51.0751 5.81006   3
   0  14   9 143.086 8.48947  25
   0  14   9 126.372 7.18103  17
   0 -14  -9 118.807 8.27375  20
   0 -14  -9 128.101 8.86206  22
   0 -14  -9 126.616 9.93248   6
   0  14   9 99.2122 7.47512  15
   0  14   9 108.497 7.15969  16
   0  14   9 128.020 8.57461   2
   0  14   9 127.952 8.49770   3
   0 -14  -9 110.234 9.39373   8
   0  14  10 23.8384 5.08400   2
   0  14  10 31.5139 5.16501  25
   0  14  10 23.6384 4.16680  17
   0 -14 -10 21.5762 5.05981  20
   0 -14 -10 22.8618 5.17153  22
   0 -14 -10 32.3680 6.47801   8
   0  14  10 24.9102 4.19137  16
   0 -14 -10 33.1228 6.26819   6
   0  14  10 28.8337 5.23785   3
   0  14  10 27.7112 4.65960  15
   0  14  11 99.6903 7.68639  26
   0  14  11 103.383 6.61433  16
   0  14  11 106.713 7.08649  15
   0 -14 -11 97.0113 7.96520  22
   0  14  11 100.886 7.92474  25
   0  14  11 116.618 8.13423   2
   0 -14 -11 106.471 7.92891  20
   0 -14 -11 110.560 9.28480   8
   0  14  11 104.018 7.88534   3
   0  14  11 110.398 7.13617  17
   0 -14 -11 125.354 9.79765   6
   0  14  12-3.85737 4.41476  26
   0  14  12-2.63009 4.20698  25
   0  14  12 1.68099 3.12929  16
   0 -14 -12 4.20975 4.07200  22
   0  14  12-1.83532 4.03624   3
   0 -14 -12 11.3775 4.96017  20
   0 -14 -12 4.20103 5.51022   6
   0  14  12-0.51374 3.71665  17
   0  14  12 1.83653 4.06287   2
   0 -14 -12-2.52858 5.46062   8
   0 -14 -13 141.600 9.28082  22
   0 -14 -13 125.894 9.12014  20
   0  14  13 145.236 9.12948   3
   0 -14 -13 125.284 10.0704  24
   0 -14 -13 160.323 10.9192   8
   0  14  13 165.160 9.40533   2
   0  14  13 143.589 8.54115  17
   0  14  13 130.748 7.44810  16
   0  14  13 151.341 9.61353  25
   0 -14 -13 153.869 10.8553   6
   0  14  13 160.099 9.56283  26
   0 -14 -14 145.725 9.57492  22
   0 -14 -14 157.466 10.2142  20
   0  14  14 149.518 9.70409  25
   0  14  14 165.246 9.23373   3
   0 -14 -14 147.610 10.6425   8
   0 -14 -14 139.317 10.6626   6
   0  14  14 141.801 8.89092  17
   0  14  14 149.548 9.52842  26
   0 -14 -14 147.242 10.6726  24
   0  14  14 125.937 7.30228  16
   0  14  14 136.934 8.75438   2
   0  14  15 9.72772 4.85587  26
   0 -14 -15-0.87151 5.40069   6
   0 -14 -15 7.87302 5.87718   8
   0  14  15 6.86687 3.29733  16
   0  14  15 1.74238 4.01545   2
   0  14  15 9.29240 4.22736   3
   0  14  15 8.54622 4.33280  17
   0  14  15 10.7072 4.87906  25
   0 -14 -15 4.63429 5.12902  24
   0 -14 -15 8.81458 5.04832  20
   0 -14 -15 13.4592 4.84870  22
   0  14  16 3.24251 4.64505  26
   0 -14 -16 4.43475 5.85184   6
   0  14  16-0.64152 4.47754  17
   0  14  16 1.35127 2.89812  16
   0 -14 -16 2.25764 4.56482   4
   0  14  16-1.13518 4.04496   3
   0  14  16 0.56740 3.98124   2
   0 -14 -16 2.84417 5.24224  24
   0 -14 -16 14.2421 5.97677   8
   0  14  16-2.19166 4.73321  25
   0 -14 -16 0.75357 4.91238  20
   0 -14 -17 57.1773 7.87726  24
   0 -14 -17 46.1559 6.70486   4
   0 -14 -17 48.3317 7.19737  20
   0  14  17 62.0936 6.75297  26
   0 -14 -17 44.9663 7.75212   6
   0 -14 -17 51.4450 7.66933   8
   0  14  17 63.0911 6.54441  17
   0  14  17 62.8560 7.31125  25
   0  14  17 72.9211 6.52150   3
   0  14  17 60.2014 6.14570   2
   0 -14 -18 76.0077 8.65420  24
   0 -14 -18 72.4436 7.30519   4
   0 -14 -18 47.9523 7.28135  20
   0  14  18 80.4640 7.40304  26
   0 -14 -18 91.7764 9.23691   6
   0 -14 -18 69.0675 8.42248   8
   0  14  18 62.2607 7.06085  17
   0  14  18 67.2133 7.25767  25
   0  14  18 60.9526 6.12186   2
   0  14  18 66.3607 6.30602   3
   0  14  19 12.7854 4.92761  26
   0 -14 -19 11.1697 6.31351   6
   0 -14 -19 25.2177 7.01222   8
   0  14  19 17.4424 5.39357  17
   0 -14 -19 12.0669 5.99854  24
   0 -14 -19 28.5541 5.41598   4
   0  14  19 31.3915 4.67944   2
   0  14  19 22.1371 4.59240   3
   0 -14 -19 19.6514 6.18225  20
   0  14  19 24.1000 6.15905  25
   0 -14 -20 18.4168 6.28705  24
   0  14  20 18.1911 5.44459  25
   0 -14 -20 9.43917 6.15361   6
   0  14  20 18.7914 5.53398  17
   0  14  20 25.5527 4.60879   2
   0  14  20 31.4513 4.68981   3
   0 -14 -20 26.5199 7.01990   8
   0  14  20 36.6697 6.07657  26
   0 -14 -20 29.5825 6.78252  20
   0 -14 -21 8.30172 6.12098  24
   0  14  21 13.6295 5.54286  25
   0  14  21 8.36322 3.91066   2
   0  14  21 11.1660 4.07041   3
   0 -14 -21 6.69465 6.00841   6
   0 -14 -21 5.75786 6.44955   8
   0  14  21 12.4770 5.22549  26
   0 -14 -21 13.8002 5.92956  20
   0  14  21 8.54258 5.07016  17
   0  14  22 11.9551 5.42743  17
   0 -14 -22 20.4588 6.88305   6
   0 -14 -22 13.6787 6.68450   8
   0  14  22 13.4246 5.08172  26
   0 -14 -22 14.9384 6.17847  20
   0 -14 -22 12.5860 6.46328  24
   0  14  23 0.81475 5.80670  17
   0 -14 -23 3.93142 6.71259   6
   0 -14 -23 0.98571 6.73209   8
   0  14  23 6.54082 4.74797  26
   0 -14 -23 0.89233 6.09441  20
   0 -14 -23 4.22685 6.03830  24
   0  14  24 7.46181 5.33857  17
   0 -14 -24 4.96273 6.77854   8
   0 -14 -24-2.96899 6.83353   6
   0  14  24 2.30356 5.06076  26
   0 -14 -24-2.70947 6.16812  20
   0 -14 -24 5.29732 6.47171  24
   0  14  25 12.6054 5.70929  17
   0 -14 -25 7.94263 6.59112   6
   0 -14 -25-2.98719 6.64913   8
   0  14  25 9.09235 5.95236  25
   0 -14 -25 1.82215 5.90479  20
   0 -14 -25 4.23037 6.68245  24
   0  14  25 6.08801 4.75036  26
   0  15 -19 72.5813 8.05167  23
   0 -15  19 76.3928 9.22712  19
   0 -15  19 99.9484 9.16180  28
   0 -15  18 230.844 13.2834  28
   0  15 -18 230.227 13.6888  30
   0  15 -18 237.562 14.3038  31
   0 -15  18 210.047 13.5074  19
   0  15 -18 234.507 14.4002  15
   0  15 -18 224.504 12.7878  23
   0  15 -17 3.70667 5.85368  31
   0  15 -17 6.10389 5.76649  15
   0  15 -17-4.52518 5.87269  23
   0 -15  17 5.85623 5.87005  19
   0 -15  17 5.43108 5.75045  28
   0  15 -17-1.77575 5.78787  30
   0  15 -16-1.49649 5.46666   9
   0 -15  16-3.03943 5.41508  28
   0  15 -16 9.23931 6.52677  15
   0 -15  16 1.35221 4.76887   4
   0 -15  16 5.87196 6.03866  19
   0  15 -16 3.52331 5.45463  30
   0  15 -16 0.76654 5.46269  23
   0  15 -16 1.85023 5.69003  31
   0  15 -15 35.8141 7.24302  31
   0  15 -15 17.5313 6.42188  15
   0 -15  15 23.6823 6.08870  28
   0  15 -15 14.7679 6.31703  23
   0 -15  15 26.8322 6.67416  19
   0  15 -15 26.1307 6.39950  30
   0 -15  15 28.7099 5.72375   4
   0  15 -15 20.4133 5.76501   9
   0  15 -14 10.3272 6.27888  15
   0 -15  14 17.3513 5.71195   4
   0 -15  14 12.5235 5.87370  19
   0  15 -14 12.7089 5.39608   9
   0  15 -14 7.06404 5.43648  23
   0 -15  14 24.4023 5.95147  28
   0  15 -14 16.3386 5.98515  30
   0  15 -14 15.3009 4.72431   2
   0  15 -14 18.7323 5.00645   3
   0  15 -14 17.2794 6.12149  31
   0  15 -13 58.6717 7.56816  30
   0  15 -13 48.6057 7.66436  31
   0  15 -13 61.2395 8.31871  15
   0  15 -13 55.4579 7.46259  23
   0  15 -13 60.0799 7.01546   9
   0  15 -13 77.6810 6.96771   3
   0  15 -13 72.4131 6.82708   2
   0  15 -13 66.4865 6.18560  26
   0 -15  13 66.4135 8.11306  19
   0 -15  13 61.2348 7.24592  28
   0 -15  13 73.1745 7.71141   4
   0  15 -12 1.67309 5.04201  30
   0  15 -12-6.22401 5.54641  31
   0  15 -12 4.13532 5.76784  15
   0  15 -12 15.1168 5.52661  23
   0  15 -12 4.60383 4.99177   9
   0  15 -12 3.64445 4.58996   3
   0  15 -12 18.2153 5.08208   2
   0  15 -12 10.8622 4.56344  26
   0 -15  12 5.77273 5.63515  19
   0 -15  12 9.40504 5.58039  28
   0 -15  12 12.1878 5.49022   4
   0  15 -11-4.93358 5.35995  30
   0  15 -11 1.75899 4.77983  31
   0  15 -11-1.02630 5.77005  15
   0  15 -11-6.37643 5.67993  23
   0  15 -11-1.26311 4.43115   9
   0  15 -11 4.36266 4.44129   2
   0  15 -11 3.73856 4.44027   3
   0  15 -11 3.92456 4.23284  26
   0 -15  11 4.08501 5.67163  19
   0 -15  11 0.64736 5.10483  28
   0 -15  11-1.67098 5.06773   4
   0  15 -10 8.09638 5.12457  30
   0  15 -10 12.6599 4.47335  26
   0 -15  10 19.4143 6.22587  19
   0 -15  10 13.0920 4.98780  28
   0  15 -10 14.2289 6.25942  15
   0  15 -10 9.57837 5.11738  23
   0  15 -10 10.8966 4.76487   9
   0  15 -10 8.92095 4.48267   2
   0  15 -10 12.1075 4.57578   3
   0  15 -10 11.2751 5.45260  31
   0 -15  10 9.38955 5.43653   4
   0  15  -9 36.1725 7.12531  15
   0  15  -9 26.5003 5.22711  26
   0 -15   9 24.0657 6.31621  19
   0 -15   9 36.2155 6.35403  24
   0 -15   9 24.3339 6.66185  12
   0 -15   9 20.3589 5.11651  22
   0  15  -9 25.3059 5.27429   2
   0  15  -9 26.5981 5.47607   3
   0  15  -9 37.7143 6.62926  31
   0  15  -9 25.5702 5.94034  23
   0 -15   9 32.9508 5.40269  28
   0 -15   9 27.7796 6.29268  13
   0  15  -9 9.54069 4.91227  30
   0 -15   8 38.6210 7.09960   6
   0  15  -8 23.4984 5.52921  30
   0 -15   8 15.5812 5.69472   8
   0  15  -8 28.6941 6.04472  31
   0  15  -8 19.8131 4.67449  26
   0 -15   8 17.8236 4.95203  28
   0 -15   8 19.8866 4.96202  22
   0 -15   8 24.6354 6.58583  13
   0 -15   8 19.0971 5.95615  19
   0 -15   8 24.6623 6.47828  12
   0 -15   8 18.1175 5.56016  24
   0  15  -8 35.6767 7.01611  15
   0  15  -8 18.3504 5.54220  23
   0  15  -8 21.1013 5.17032   2
   0  15  -8 14.4909 4.80376   3
   0  15  -7 123.949 9.14499  30
   0  15  -7 117.536 8.63398   3
   0  15  -7 112.920 8.63778   2
   0 -15   7 117.806 9.00993  22
   0 -15   7 114.603 9.54389  19
   0 -15   7 129.913 10.2417  13
   0 -15   7 108.148 7.81993  28
   0 -15   7 145.243 10.1564  24
   0 -15   7 124.873 9.76061   6
   0 -15   7 111.737 9.46795  12
   0 -15   7 105.993 9.18645   8
   0  15  -7 129.461 8.49304  26
   0 -15   6 34.3249 6.78945   8
   0 -15   6 46.2249 5.57406  28
   0  15  -6 44.7439 6.48472  30
   0  15  -6 57.4309 6.36811   2
   0 -15   6 34.4389 6.16666  22
   0 -15   6 39.7798 5.13574  11
   0 -15   6 55.9996 7.38796   6
   0 -15   6 25.9483 6.32196  19
   0 -15   6 42.5675 7.34537  12
   0 -15   6 46.4488 5.29003  10
   0  15  -6 54.7359 6.40601   3
   0  15  -6 36.5273 5.66636  26
   0 -15   6 40.3355 6.50853  24
   0 -15   6 57.2385 7.59268  13
   0 -15   5 38.8254 6.44722   8
   0 -15   5 40.8918 5.29456  28
   0  15  -5 28.3470 5.56117  30
   0  15  -5 46.4142 6.07910   2
   0 -15   5 48.1973 6.45468  22
   0 -15   5 34.2671 4.76359  11
   0 -15   5 49.2782 7.14022   6
   0 -15   5 33.7385 6.48526  19
   0 -15   5 28.2641 6.38457  12
   0 -15   5 44.3064 6.58740  24
   0  15  -5 36.8105 5.76636   3
   0  15  -5 33.8297 5.59686  26
   0 -15   5 48.6105 5.10298  10
   0 -15   5 38.7089 6.76084  13
   0 -15   4 49.3687 5.28115  10
   0 -15   4 45.8027 6.95149   8
   0 -15   4 60.6861 5.80672  28
   0  15  -4 55.2620 6.65983  30
   0  15  -4 57.8078 6.49556   2
   0 -15   4 58.7472 6.72442  22
   0 -15   4 60.3326 5.86184  11
   0 -15   4 55.5439 7.14476   6
   0 -15   4 55.6306 7.34651  19
   0 -15   4 44.5769 6.90990  12
   0 -15   4 69.9011 7.74462  24
   0  15  -4 46.7400 6.31604   3
   0  15  -4 55.6539 6.22136  26
   0  15  -4 56.5815 7.47900  15
   0 -15   4 55.6413 7.42611  13
   0 -15   3 20.6020 4.38102  10
   0 -15   3 20.5646 6.18130   8
   0 -15   3 19.5859 4.20275  28
   0 -15   3 23.1477 5.44638  22
   0  15  -3 16.6324 4.96683   2
   0 -15   3 22.8174 6.07046  13
   0 -15   3 18.6645 4.22438  11
   0 -15   3 23.6430 5.86481  12
   0  15  -3 16.7501 5.11021  30
   0 -15   3 20.7426 5.79577  24
   0  15  -3 15.9188 4.98547   3
   0  15  -3 13.4015 4.60137  26
   0 -15   3 24.3347 6.39004  19
   0  15  -3 10.8724 5.36472  15
   0 -15   3 17.4623 5.73823   6
   0 -15   2-7.16860 5.93116   8
   0  15  -2 2.15913 4.66300  30
   0 -15   2 2.40617 4.86515  24
   0 -15   2 7.18507 5.45215   6
   0  15  -2 7.95411 5.28485  15
   0 -15   2-0.78758 5.52607  19
   0  15  -2-3.47840 4.93238   3
   0  15  -2 1.39322 4.62343   2
   0 -15   2 3.20647 4.72355  22
   0  15  -2 0.74603 3.06191  25
   0  15  -2 5.78019 4.48260  26
   0 -15   2 0.96706 3.71666  11
   0 -15   2 3.88105 3.74529  10
   0 -15   1 0.80664 5.09532  24
   0  15  -1-1.42864 4.62785  30
   0 -15   1-1.58606 5.70866  19
   0 -15   1-3.18772 5.76533   6
   0 -15   1 1.47332 3.88879  10
   0  15  -1-2.79655 4.58507   2
   0 -15   1 0.79509 5.42978   8
   0  15  -1-0.69826 4.46762   3
   0 -15   1 1.46752 3.90535  11
   0  15  -1-0.85495 4.84596  15
   0  15  -1 3.22997 4.36230  26
   0  15  -1-2.80505 3.42531  25
   0 -15   0 206.053 12.4915  24
   0 -15   0 234.947 13.2797  19
   0  15   0 218.957 11.9082  30
   0 -15   0 229.832 12.9929   8
   0  15   0 207.147 9.98417  25
   0 -15   0 204.328 10.4605  10
   0  15   0 221.360 11.7241  26
   0  15   0 211.910 12.5071  15
   0 -15   0 232.101 10.9040  11
   0 -15   0 253.523 13.3256   6
   0  15   0 222.753 12.1018   3
   0  15   0 236.271 12.2456   2
   0  15   1 4.03405 4.78932  15
   0 -15  -1 18.7418 6.96528  19
   0 -15  -1 15.5974 6.33713   6
   0  15   1-1.54504 4.44886  31
   0 -15  -1-1.62810 5.24136  24
   0  15   1 1.30364 4.35139  26
   0  15   1 0.90502 3.58321  25
   0  15   1-4.96357 5.02724  30
   0 -15  -1-1.51749 4.03838  11
   0  15   1 2.80665 4.37429   3
   0 -15  -1-3.28352 5.47994   8
   0 -15  -1 2.53633 3.75959  10
   0  15   1-2.10676 4.66070   2
   0 -15  -2 30.8111 7.76812   8
   0  15   2 21.1155 5.51756  15
   0  15   2 26.1618 5.27227  30
   0  15   2 26.2090 3.32827   7
   0 -15  -2 40.7577 8.18657   6
   0 -15  -2 16.7767 5.20803  22
   0 -15  -2 19.6767 5.69033  24
   0  15   2 20.0210 5.37689  31
   0  15   2 17.1802 4.04789  25
   0  15   2 20.9473 5.04247  26
   0  15   2 16.8437 4.93228   3
   0 -15  -2 16.0640 4.45150  10
   0 -15  -2 11.8803 4.14762  11
   0  15   2 19.6778 4.99048   2
   0 -15  -3 53.7676 9.04317   8
   0 -15  -3 69.6864 9.71989   6
   0  15   3 132.248 6.28752   7
   0  15   3 121.088 9.00142  15
   0 -15  -3 122.631 7.92528  11
   0  15   3 114.975 8.37617  26
   0  15   3 117.683 7.51804  25
   0 -15  -3 128.224 9.90378  24
   0 -15  -3 122.360 7.93895  10
   0 -15  -3 123.710 9.24650  22
   0  15   3 126.134 8.91464  30
   0  15   3 145.253 9.78394  31
   0  15   3 134.611 9.06157   3
   0  15   3 143.925 9.19821   2
   0  15   4 2.90674 4.46992  15
   0 -15  -4 14.3718 7.22659   8
   0  15   4 1.53420 4.48659  31
   0  15   4-2.33628 3.89963  16
   0  15   4 4.60914 4.34467  26
   0  15   4 4.19173 3.69620  25
   0  15   4 2.13477 4.49538  30
   0 -15  -4 1.08871 3.93867  10
   0  15   4 3.02493 2.31770   7
   0 -15  -4 14.3544 7.24336   6
   0 -15  -4-0.54258 4.02181  11
   0 -15  -4-1.67024 4.69570  24
   0 -15  -4 4.78173 4.55402  22
   0 -15  -5 27.3804 4.97677  11
   0 -15  -5 15.9897 5.74070  24
   0 -15  -5 36.5563 5.89027  22
   0  15   5 30.0866 5.89037  30
   0  15   5 31.6825 4.97806  25
   0  15   5 29.8031 5.30684  26
   0  15   5 21.5727 4.71208  16
   0 -15  -5 31.3823 5.10361  10
   0  15   5 29.1592 5.82393  31
   0  15   5 34.8734 5.69402  15
   0  15   6 24.9848 4.76054  25
   0  15   6 34.5682 5.65513  26
   0  15   6 31.0733 5.70422  30
   0  15   6 24.2789 4.74746  16
   0  15   6 28.2036 5.37414  15
   0 -15  -6 26.6441 5.11503  10
   0 -15  -6 24.5466 5.40357  22
   0 -15  -6 26.4096 6.08998  24
   0 -15  -6 28.7903 5.11926  11
   0 -15  -7 76.7790 6.83365  11
   0  15   7 76.1193 6.65859  25
   0  15   7 66.1446 6.80839  26
   0 -15  -7 54.3667 7.30352  24
   0 -15  -7 76.5956 6.77255  10
   0  15   7 69.3126 6.73749  15
   0  15   7 54.5167 5.69442  16
   0  15   7 67.7898 7.07750  30
   0  15   7 63.2787 6.86724   3
   0 -15  -7 63.8801 7.06899  22
   0  15   7 65.4718 6.96841   2
   0 -15  -8-0.78409 4.51541  22
   0  15   8 3.45162 4.63508   3
   0 -15  -8 0.63605 4.27065  20
   0  15   8-3.05383 4.05348  25
   0 -15  -8 4.34216 4.28298  10
   0  15   8 6.21848 4.89859   2
   0  15   8-3.63351 3.73657  16
   0 -15  -8 1.85069 4.18941  11
   0  15   8 0.61144 4.05796  15
   0  15   9 24.6339 4.40738  16
   0 -15  -9 31.9859 5.35155  11
   0 -15  -9-4.45735 6.91326   8
   0 -15  -9 23.1514 5.23807  10
   0 -15  -9-5.34355 6.90651   6
   0  15   9 44.4415 6.08376   3
   0  15   9 29.4412 5.46150   2
   0  15   9 38.4635 4.31882  17
   0  15   9 32.7867 5.33398  25
   0  15   9 32.0989 4.97912  15
   0 -15  -9 37.5784 5.82524  20
   0 -15  -9 24.9316 5.59112  22
   0 -15 -10-6.27466 6.45271   6
   0  15  10 2.70620 4.41028   3
   0  15  10 4.37732 3.77102  16
   0  15  10 4.41704 3.70737  15
   0  15  10 3.04778 3.31715  17
   0 -15 -10 0.77424 4.45888  22
   0 -15 -10 3.29911 4.50615  20
   0  15  10-2.70932 4.57402   2
   0  15  10-0.65049 4.26618  25
   0 -15 -11 27.0618 6.85120   6
   0 -15 -11 26.1994 6.31575   8
   0  15  11 32.9041 4.70749  17
   0 -15 -11 45.2409 6.29866  22
   0  15  11 38.1552 5.74638  25
   0  15  11 36.2724 5.93302  26
   0  15  11 26.2948 4.40145  16
   0  15  11 49.4331 6.19994   3
   0 -15 -11 43.8913 5.91626  20
   0  15  11 31.4144 5.40570   2
   0  15  12-4.95564 3.69784  16
   0 -15 -12-0.90513 6.07750   8
   0 -15 -12-2.27735 4.47308  22
   0  15  12-1.37923 4.88934  25
   0  15  12-1.97678 4.57445   3
   0  15  12-0.65892 4.32153   2
   0 -15 -12 3.61240 6.16749   6
   0  15  12-2.52470 3.70703  17
   0 -15 -12 2.07734 4.70262  20
   0  15  12 2.06045 4.61169  26
   0  15  13 17.2088 4.09257  16
   0 -15 -13 13.6903 6.45683   8
   0 -15 -13 25.4725 5.49638  22
   0  15  13 22.6448 5.31767  25
   0  15  13 11.6716 4.89904   2
   0  15  13 20.0842 5.25910   3
   0 -15 -13 25.4980 7.04768   6
   0  15  13 10.7826 4.28094  17
   0 -15 -13 24.7501 5.50550  20
   0  15  13 13.7649 5.12549  26
   0  15  14 2.75647 4.49573  26
   0  15  14 13.7085 4.70959  17
   0 -15 -14 10.9734 6.24756   6
   0 -15 -14 9.59877 4.78711  22
   0 -15 -14 4.78295 5.72287  24
   0  15  14 6.95426 3.47657  16
   0 -15 -14-0.91733 6.40486   8
   0  15  14 5.80145 4.64342  25
   0  15  14 2.54367 4.44195   2
   0  15  14 8.90192 4.69376   3
   0 -15 -14 7.26803 4.85530  20
   0 -15 -15 6.45888 5.79858   6
   0  15  15 12.2882 3.42193  16
   0  15  15 12.4478 4.55740   2
   0  15  15 11.8290 4.68909   3
   0  15  15 9.64368 4.93287  25
   0 -15 -15 5.94354 4.96916  20
   0  15  15 9.64393 4.34979  17
   0 -15 -15 11.1072 6.00452   8
   0  15  15 15.1292 5.24799  26
   0 -15 -15 8.27917 5.30610   4
   0 -15 -15 15.5949 5.96143  24
   0  15  16 10.6218 5.18230  25
   0  15  16 7.28539 4.23850   2
   0  15  16 4.85786 4.17116   3
   0 -15 -16 3.82603 5.34157  20
   0  15  16 1.89887 4.53472  17
   0 -15 -16 0.99252 5.89256  24
   0 -15 -16 0.93498 6.09559   8
   0  15  16-0.68658 4.89379  26
   0 -15 -16-1.86411 6.07655   6
   0 -15 -16 6.46931 5.10914   4
   0 -15 -17 100.053 8.68929  20
   0  15  17 99.7577 8.60569  25
   0  15  17 84.9582 7.33409   2
   0 -15 -17 85.9144 9.51566  24
   0  15  17 100.034 8.25555  17
   0 -15 -17 128.933 10.3676   6
   0 -15 -17 102.022 9.94940   8
   0  15  17 102.420 8.29432  26
   0 -15 -17 82.4497 8.01909   4
   0  15  17 92.1282 7.38936   3
   0  15  18 12.8920 5.11121  26
   0 -15 -18 28.9436 6.23527  20
   0  15  18 20.4999 5.92874  25
   0  15  18 14.8267 4.61025   2
   0  15  18 27.9475 5.24391   3
   0  15  18 27.6060 5.78207  17
   0 -15 -18 26.7120 7.00270  24
   0 -15 -18 16.2039 6.46441   8
   0 -15 -18 23.7403 6.96340   6
   0 -15 -18 18.9789 5.60513   4
   0  15  19 24.8364 6.01327  26
   0 -15 -19 27.8598 6.57499  20
   0  15  19 15.2068 5.62477  25
   0 -15 -19 17.4471 5.37738   4
   0  15  19 32.2328 6.34945  17
   0  15  19 24.6705 4.89425   2
   0  15  19 20.2631 4.62788   3
   0 -15 -19 27.0208 7.16704  24
   0 -15 -19 25.1026 6.80618   8
   0 -15 -19 25.9748 7.09313   6
   0  15  20 1.61997 5.40981  25
   0  15  20 7.39881 5.22120  17
   0  15  20 7.83831 4.29227   2
   0 -15 -20 10.6642 7.35453   6
   0  15  20 3.30889 4.97648  26
   0 -15 -20 1.66844 6.15580  20
   0 -15 -20 10.5186 6.68941  24
   0 -15 -20 12.6560 6.76046   8
   0  15  20 4.70180 4.08867   3
   0 -15 -21 49.9590 8.31793   8
   0  15  21 53.2691 7.03369  17
   0  15  21 49.1358 7.09683  25
   0 -15 -21 53.3821 8.01195  20
   0 -15 -21 45.6710 8.39366  24
   0  15  21 53.3810 6.94088  26
   0 -15 -21 46.8519 8.25922   6
   0 -15 -22 4.92413 6.72548   8
   0  15  22-3.90284 5.33058  17
   0  15  22-4.12262 5.69298  25
   0 -15 -22 14.7195 7.16904   6
   0 -15 -22-4.32710 6.26079  20
   0  15  22 0.63482 5.00590  26
   0 -15 -22 1.06872 6.43657  24
   0 -15 -23-4.93854 6.70758   8
   0 -15 -23-0.98416 6.41528   6
   0 -15 -23 1.74784 5.62676  20
   0  15  23-0.79491 5.24447  17
   0  15  23 2.46692 5.21528  26
   0 -15 -23 3.21190 6.35533  24
   0 -15 -24 12.3182 6.67507  20
   0  15  24 1.18659 5.14545  26
   0 -15 -24 12.8561 6.94052   6
   0  15  24 3.22195 5.59414  17
   0 -15 -24 5.95719 6.70666   8
   0 -16  17 40.1700 7.21494  28
   0  16 -16 9.73555 6.07881  30
   0  16 -16 14.0132 6.81881  23
   0 -16  16 0.73236 5.67935  28
   0  16 -16 3.75209 6.04073  31
   0  16 -16-1.03469 6.00621  15
   0 -16  16 1.68772 6.22575  19
   0  16 -15 13.5908 6.57223  15
   0  16 -15 8.73413 5.81383  23
   0 -16  15 20.8699 5.75851  28
   0  16 -15 10.3110 6.23313  31
   0 -16  15 11.8119 5.45936   4
   0  16 -15 15.8631 5.79266  30
   0 -16  15 14.4662 6.31865  19
   0 -16  14 14.0516 5.64099  28
   0  16 -14 11.2139 5.94975  31
   0 -16  14 20.4706 6.73360  19
   0  16 -14 6.46577 5.61985  23
   0 -16  14 4.66659 5.04910   4
   0  16 -14 14.8258 6.69697  15
   0  16 -14 13.1682 5.97039  30
   0  16 -13 32.9249 6.99690  15
   0  16 -13 29.3198 5.35426   3
   0 -16  13 16.2182 6.70759  19
   0 -16  13 19.5757 5.85021   4
   0  16 -13 25.0052 5.03031   2
   0 -16  13 15.7259 5.45454  28
   0  16 -13 28.6672 6.83192  23
   0  16 -13 25.0971 6.79023  31
   0  16 -13 20.0143 6.04478  30
   0  16 -12 29.7221 7.33873  15
   0  16 -12 30.1435 5.21577  26
   0  16 -12 25.2706 5.50445   3
   0  16 -12 28.4128 6.31708  30
   0  16 -12 30.5679 6.51597  23
   0 -16  12 41.3127 8.16892  12
   0 -16  12 31.2615 6.24565  28
   0  16 -12 33.3031 6.84417  31
   0 -16  12 24.9355 7.48409  13
   0 -16  12 27.2551 6.96158  19
   0  16 -12 25.2798 5.54387   2
   0 -16  12 38.9405 6.67395   4
   0 -16  11 32.9758 7.55723  13
   0  16 -11 35.0162 6.72432  30
   0 -16  11 39.6252 7.83689  12
   0 -16  11 41.1640 6.97802   4
   0  16 -11 41.6102 7.10767  23
   0 -16  11 21.2491 5.53569  28
   0  16 -11 36.6888 7.02738  31
   0  16 -11 44.5917 5.80222  26
   0  16 -11 29.3035 5.61582   3
   0  16 -11 39.7394 6.14175   2
   0 -16  11 32.2376 7.11306  19
   0  16 -11 33.8569 7.29386  15
   0 -16  10 20.3814 6.72523  13
   0  16 -10 32.0403 6.56074  30
   0 -16  10 17.6262 6.76740  12
   0 -16  10 13.4782 5.77595   4
   0  16 -10 27.6240 6.65171  23
   0 -16  10 20.5429 5.44314  28
   0  16 -10 20.8975 6.26398  31
   0  16 -10 8.95995 4.66445  26
   0 -16  10 19.4407 6.52028  19
   0  16 -10 26.0426 5.85455   3
   0  16 -10 20.7142 5.32026   2
   0  16 -10 16.8287 7.08396  15
   0  16  -9 19.8156 7.17903  15
   0 -16   9 27.5674 6.23532   4
   0 -16   9 35.4472 7.13418  13
   0  16  -9 42.4186 7.01468  30
   0 -16   9 49.2951 7.44156  24
   0  16  -9 37.8069 6.65866  23
   0  16  -9 36.1665 5.92247   3
   0  16  -9 17.7575 5.02246   2
   0  16  -9 27.0368 6.51756  31
   0 -16   9 27.2968 7.11174  12
   0 -16   9 42.0964 5.95665  28
   0  16  -9 23.9438 5.48722  26
   0 -16   9 41.2375 6.96586  19
   0  16  -8 24.4209 6.27599  23
   0 -16   8 22.2510 6.08586  24
   0 -16   8 21.4227 6.77144  13
   0  16  -8 10.6921 5.43422  30
   0 -16   8 29.5593 5.54308  28
   0  16  -8 14.4408 6.20312  15
   0 -16   8 18.7235 6.13818   4
   0  16  -8 36.1690 6.02385   2
   0  16  -8 22.9461 5.76694   3
   0 -16   8 20.2957 5.58333  22
   0 -16   8 22.3395 6.62435  12
   0  16  -8 25.1614 5.37935  26
   0 -16   8 39.3650 7.08781  19
   0  16  -7 3.36845 5.10814  23
   0 -16   7-1.65522 5.19393  24
   0  16  -7 8.11156 5.50884  30
   0 -16   7 1.70129 5.93704   6
   0 -16   7-8.37118 4.63329  28
   0 -16   7 4.39341 6.00081  13
   0 -16   7-7.64017 6.08044   8
   0 -16   7-4.17373 6.24485  19
   0 -16   7-2.63889 5.90632  12
   0 -16   7-4.12300 5.37541  22
   0  16  -7 2.82451 4.74144   3
   0  16  -7-0.70631 4.74264   2
   0  16  -7-3.20812 4.99618  26
   0 -16   6 29.9610 6.38290  24
   0  16  -6 33.6892 6.29096  30
   0 -16   6 29.4953 6.63010   6
   0 -16   6 39.8416 7.14473  12
   0 -16   6 32.5943 6.57638  22
   0 -16   6 36.3304 7.05374  13
   0 -16   6 23.5446 6.67106   8
   0  16  -6 45.1366 6.44963   2
   0  16  -6 34.3526 6.01678   3
   0 -16   6 33.9325 5.20177  28
   0 -16   6 27.4753 6.30046  19
   0  16  -6 35.2420 5.83162  26
   0 -16   5 7.26016 4.13465  28
   0  16  -5 13.4611 5.62221  30
   0 -16   5 11.9241 6.19970  13
   0 -16   5 14.2276 5.56282  24
   0 -16   5 10.0648 5.54209   6
   0 -16   5 11.7059 5.96634   8
   0  16  -5 20.8670 6.32473  15
   0 -16   5 8.53491 5.93286  12
   0 -16   5 13.4795 5.56667  22
   0  16  -5 7.24771 5.17393   2
   0  16  -5 8.69053 5.19617   3
   0 -16   5 14.1231 6.25117  19
   0  16  -5 7.27929 4.84429  26
   0 -16   4 85.5417 6.64640  28
   0  16  -4 66.5996 7.80963  30
   0 -16   4 99.4679 8.99729  13
   0 -16   4 78.2183 8.08820  22
   0 -16   4 59.1534 7.66018   6
   0 -16   4 80.8766 8.55219  24
   0  16  -4 71.6521 7.16263  26
   0 -16   4 60.6307 7.70802   8
   0  16  -4 73.0458 8.52574  15
   0  16  -4 72.3897 7.21240   3
   0  16  -4 79.0185 7.69993   2
   0 -16   4 70.0600 8.21580  12
   0 -16   4 63.2899 8.11265  19
   0 -16   3 35.8000 5.06470  28
   0  16  -3 31.8503 6.19398  30
   0  16  -3 47.2076 6.35150   2
   0 -16   3 44.1774 7.12995  13
   0 -16   3 34.2158 6.37063  22
   0 -16   3 33.3755 6.77400   6
   0 -16   3 38.1504 6.79839  24
   0  16  -3 35.1844 5.92261  26
   0 -16   3 25.7422 6.33247   8
   0  16  -3 42.8575 7.20517  15
   0  16  -3 44.2578 6.59122   3
   0 -16   3 45.9096 7.43707  12
   0 -16   3 40.0477 7.31133  19
   0 -16   2 2.82064 3.67646  28
   0  16  -2-2.30903 5.04796  30
   0  16  -2-0.74318 4.99025   2
   0 -16   2 4.13440 5.80184  13
   0  16  -2-4.77961 4.71477  26
   0 -16   2-10.8537 6.38897   8
   0  16  -2-2.96911 5.31679   3
   0 -16   2 0.85069 5.12374  24
   0 -16   2 1.65645 5.33284  12
   0 -16   2-6.69780 6.68423  19
   0 -16   2-10.0544 6.49624   6
   0  16  -2-0.93053 5.35904  15
   0 -16   2 2.58069 4.71629  22
   0  16  -1 4.12558 4.77329  26
   0 -16   1-4.21767 6.65174  19
   0  16  -1-2.29501 5.10688  30
   0  16  -1-0.74619 4.98125   3
   0  16  -1-0.74704 4.71882   2
   0 -16   1-9.29438 6.26214   6
   0 -16   1 10.2810 5.81823  24
   0 -16   1-0.50527 3.83199  10
   0 -16   1-0.45758 3.45468  28
   0 -16   1 1.68598 6.18845   8
   0  16  -1 1.81321 5.05516  15
   0 -16   1 0.50341 3.81793  11
   0  16   0 71.9285 8.16124  15
   0  16   0 51.0623 7.01161  30
   0 -16   0 47.3569 7.92748   6
   0 -16   0 62.6619 5.92229  10
   0  16   0 49.8034 6.49874  26
   0  16   0 49.3021 5.39626  25
   0 -16   0 79.1240 9.07364  19
   0  16   0 42.6116 6.74519  31
   0  16   0 62.1822 7.14787   3
   0 -16   0 65.7656 8.06646   8
   0 -16   0 64.9848 6.09408  11
   0  16   0 76.4577 7.60530   2
   0 -16   0 66.4206 7.71307  24
   0 -16  -1 59.4997 5.96177  11
   0  16   1 61.3457 7.52243  15
   0  16   1 59.9332 7.10721  30
   0  16   1 57.2479 4.82625   7
   0 -16  -1 54.9202 8.76476   6
   0 -16  -1 53.0200 7.89293  24
   0 -16  -1 47.6265 5.69730  10
   0  16   1 62.3178 7.46102   3
   0 -16  -1 74.1127 8.88769  19
   0  16   1 68.2084 7.75628  31
   0  16   1 55.2162 5.59226  25
   0  16   1 63.9790 7.02895  26
   0 -16  -1 50.5679 8.14637   8
   0  16   1 71.4202 7.37156   2
   0 -16  -2 40.2703 8.34428  19
   0  16   2 27.5040 5.35724  16
   0 -16  -2 24.5747 4.91344  11
   0  16   2 36.3479 6.28232  15
   0  16   2 35.3008 6.19190   3
   0  16   2 35.5364 3.81738   7
   0 -16  -2 27.0805 8.01199   6
   0 -16  -2 41.9226 7.06660  24
   0 -16  -2 34.2348 5.00911  10
   0 -16  -2 39.4576 6.51774  22
   0  16   2 40.6215 6.68777  31
   0  16   2 32.6269 4.81771  25
   0  16   2 29.3132 5.74276  26
   0 -16  -2 35.8140 7.96203   8
   0  16   2 24.2908 5.98808  30
   0  16   2 51.1405 6.87245   2
   0  16   3 3.00599 4.81044   2
   0  16   3 1.59045 5.27971  15
   0 -16  -3 14.1780 8.21976   6
   0 -16  -3 15.9579 7.99774   8
   0 -16  -3-1.63553 4.35491  11
   0 -16  -3 8.80124 5.66860  24
   0  16   3 7.01932 4.52179  26
   0  16   3 7.79902 3.78283  25
   0  16   3 0.82536 5.21555  31
   0  16   3 1.52022 5.22168  30
   0 -16  -3 7.66282 4.17234  10
   0  16   3 2.54946 4.28199  16
   0 -16  -3 6.00375 4.82427  22
   0  16   3 2.25151 4.77360   3
   0  16   4 168.380 10.7376  15
   0  16   4 168.106 9.69008  16
   0 -16  -4 73.0750 10.9418   6
   0 -16  -4 68.6949 10.9519   8
   0 -16  -4 157.967 9.45891  11
   0  16   4 171.161 10.4248  26
   0 -16  -4 172.858 11.2237  22
   0  16   4 172.185 9.38260  25
   0  16   4 185.352 11.3307  31
   0  16   4 157.161 10.6405  30
   0 -16  -4 204.472 12.4447  24
   0 -16  -4 172.084 9.54979  10
   0 -16  -5 35.8623 6.43347  22
   0  16   5 41.3426 6.46633  30
   0 -16  -5 27.9151 9.07721   6
   0 -16  -5 51.8918 5.94242  10
   0 -16  -5 41.4723 9.82291   8
   0  16   5 58.2867 6.82430  15
   0 -16  -5 62.6187 7.56872  24
   0  16   5 52.4698 5.77800  16
   0  16   5 48.7881 6.49116  26
   0  16   5 45.4770 5.62977  25
   0 -16  -5 37.3774 5.44520  11
   0  16   6-1.18297 4.06174  25
   0  16   6-2.12873 4.48218  26
   0 -16  -6 5.42907 5.44964  24
   0  16   6-0.77074 5.11518  30
   0  16   6-2.12874 4.51122  15
   0 -16  -6-0.59365 4.27341  10
   0  16   6-2.34193 4.33923  16
   0 -16  -6 1.77542 4.23881  11
   0 -16  -6-0.85095 4.93864  22
   0  16   7 4.47144 4.94836   2
   0 -16  -7 11.0324 5.25742  22
   0  16   7 0.71180 4.49887  26
   0  16   7 13.5032 4.53009  25
   0 -16  -7 6.41507 5.90255  24
   0  16   7 4.65859 4.97015  30
   0  16   7 4.07065 4.66139  15
   0  16   7 4.46390 4.82250   3
   0 -16  -7 2.43867 4.32514  11
   0 -16  -7 7.35406 4.52312  10
   0  16   7 3.40453 3.94209  16
   0  16   8 24.1604 5.11801  25
   0  16   8 22.8737 5.53315   3
   0  16   8 22.0380 4.53458  16
   0 -16  -8 21.3827 5.12375  11
   0  16   8 26.6086 5.11692  15
   0 -16  -8 17.6843 5.62707  22
   0  16   8 14.0422 5.33385   2
   0 -16  -8 31.4574 6.65907  24
   0 -16  -8 30.2993 5.47310  10
   0  16   9 0.65632 4.60997  25
   0  16   9 9.49822 4.88224   3
   0  16   9 11.1878 3.95435  16
   0 -16  -9 3.89325 4.67596  11
   0  16   9 9.86877 4.40074  15
   0 -16  -9 5.22478 4.79933  10
   0 -16  -9 5.02045 5.04410  22
   0 -16  -9 10.3142 5.52913  24
   0  16   9 16.0794 5.23939   2
   0  16  10 1.44478 4.62197   2
   0  16  10 2.88935 4.59229   3
   0  16  10 2.02967 4.51643  25
   0 -16 -10-2.02634 4.56114  10
   0 -16 -10-0.82958 4.77736  22
   0 -16 -10-2.01324 4.65864  11
   0 -16 -10-4.08983 4.85746  20
   0  16  10 4.08486 4.09433  15
   0  16  10-1.03073 3.81954  16
   0 -16 -11 12.4937 5.09589  20
   0 -16 -11 2.08324 4.89828  11
   0 -16 -11 0.82066 4.61451  22
   0 -16 -11-9.54896 7.83770   6
   0  16  11 2.17666 4.98286  26
   0  16  11 14.3516 4.04679  16
   0  16  11 1.42520 4.50184   2
   0  16  11 4.27185 4.55592   3
   0 -16 -11 6.98448 5.17693  10
   0  16  11 0.69563 4.59004  25
   0  16  12 54.4169 6.71067  26
   0 -16 -12 9.60726 7.00065   6
   0 -16 -12 9.61650 7.20940   8
   0  16  12 46.2762 6.81873   2
   0  16  12 65.1760 6.88984   3
   0  16  12 58.0370 5.53391  16
   0  16  12 60.6743 6.82237  25
   0 -16 -12 54.3907 6.92392  20
   0 -16 -12 60.0541 7.33994  22
   0  16  13 6.52637 5.03407  26
   0  16  13-2.92803 5.24301  25
   0  16  13-3.44211 4.95569   3
   0  16  13 10.3267 4.75349   2
   0  16  13-2.26945 3.51913  16
   0 -16 -13-10.6375 8.14798   8
   0 -16 -13 5.59698 4.78112  22
   0 -16 -13 7.93399 4.89827  20
   0 -16 -14 34.5080 5.93112  20
   0 -16 -14 44.9110 7.07201   4
   0  16  14 33.7196 6.28530  25
   0  16  14 45.1564 6.20684   2
   0  16  14 28.9851 5.61000   3
   0  16  14 40.6570 4.68818  16
   0 -16 -14 30.1025 7.10275   6
   0  16  14 41.9876 6.44685  26
   0 -16 -14 32.0927 7.18175   8
   0  16  14 35.7775 5.49023  17
   0  16  15 58.0821 7.16398  25
   0  16  15 57.9554 6.65298   3
   0  16  15 71.0813 7.18453   2
   0  16  15 65.8734 6.65645  17
   0 -16 -15 89.4190 9.76454   8
   0 -16 -15 73.7027 8.88006   6
   0  16  15 84.4351 7.86315  26
   0 -16 -15 66.7998 7.38915  20
   0 -16 -15 67.6546 8.21047   4
   0 -16 -16-6.84767 5.61438   4
   0 -16 -16 2.05492 5.91778  24
   0  16  16-2.44738 4.44929  17
   0 -16 -16-6.11078 5.24623  20
   0 -16 -16-2.93175 6.13354   8
   0 -16 -16 4.87535 6.87794   6
   0  16  16-4.30531 5.19200  26
   0  16  16-0.64061 4.49577   2
   0  16  16-5.12929 4.84169   3
   0  16  16-7.00560 5.63214  25
   0 -16 -17 4.15132 5.03831   4
   0 -16 -17 1.04093 6.27105  24
   0  16  17 1.28092 4.49618  17
   0  16  17 12.6776 5.84657  25
   0 -16 -17 11.7517 6.65228   8
   0 -16 -17 3.90495 6.20833   6
   0  16  17 2.13750 5.35693  26
   0 -16 -17 14.0634 5.90065  20
   0  16  17 6.20519 4.62300   3
   0  16  17 2.48377 4.79579   2
   0  16  18 24.6809 5.55203  17
   0 -16 -18 15.1315 5.56369   4
   0 -16 -18 20.0134 6.89451  24
   0 -16 -18 29.3666 6.26376  20
   0  16  18 19.2747 5.75704  25
   0 -16 -18 13.7784 6.78700   8
   0 -16 -18 27.4703 7.82553   6
   0  16  18 13.4020 5.36191  26
   0  16  18 29.3380 5.45342   2
   0  16  18 28.1488 5.43795   3
   0  16  19 3.44523 4.43266   2
   0  16  19 5.73799 4.56233   3
   0 -16 -19-2.41360 5.58511  20
   0  16  19 0.69169 4.82747  17
   0 -16 -19 9.87837 7.07534   8
   0 -16 -19 5.90502 6.72104   6
   0  16  19-7.66195 5.51550  26
   0  16  19-5.68547 5.75836  25
   0 -16 -19 2.12687 6.49562  24
   0  16  20-1.63874 4.17995   2
   0 -16 -20 4.92480 5.60534  20
   0  16  20 4.78481 5.16068  26
   0  16  20-3.28226 5.47780  25
   0 -16 -20-3.21311 6.98159  24
   0 -16 -20-4.93408 6.58762   6
   0  16  20 4.37863 4.38736   3
   0 -16 -20-0.98992 6.60836   8
   0  16  20-5.70820 5.41146  17
   0  16  21 12.4751 5.50183  17
   0 -16 -21 19.3669 7.55786  24
   0 -16 -21 14.0911 6.15398  20
   0 -16 -21 9.87750 6.86667   6
   0  16  21 4.94988 5.67685  25
   0 -16 -21 21.8126 7.46038   8
   0  16  21 13.3743 5.66668  26
   0  16  22-2.99883 5.39726  17
   0  16  22-5.86281 5.34708  26
   0 -16 -22 2.95873 6.80995   6
   0 -16 -22-0.83502 5.88990  20
   0 -16 -22-2.96992 6.57055   8
   0 -17  14 17.3349 6.04954   4
   0  17 -13 6.13639 5.82215  30
   0  17 -13 11.3247 6.37666  31
   0  17 -13-1.06792 6.34312  15
   0 -17  13 8.90627 6.72400  12
   0  17 -13 11.6458 5.93200  23
   0 -17  13 2.48513 5.09969   4
   0 -17  13 9.47608 6.50771  19
   0 -17  13 20.7392 7.35708  13
   0 -17  12 109.921 10.4151  19
   0  17 -12 118.760 8.78037   3
   0 -17  12 126.703 10.3269   4
   0  17 -12 137.975 10.4595  30
   0  17 -12 122.636 10.4040  23
   0 -17  12 140.777 11.6109  13
   0  17 -12 131.919 11.4716  15
   0 -17  12 128.328 11.2188  12
   0  17 -12 127.162 8.80561   2
   0  17 -12 133.184 10.6446  31
   0 -17  11 9.55091 6.16184  19
   0  17 -11 8.02148 5.16745   3
   0  17 -11 11.3087 5.60760  30
   0  17 -11 12.8342 6.83630  23
   0  17 -11 6.59113 5.99247  31
   0  17 -11 14.6997 5.25406   2
   0 -17  11 4.83155 6.41896  13
   0 -17  11 7.20178 5.46724   4
   0  17 -11 3.22011 6.18740  15
   0  17 -11 15.8679 5.11914  26
   0 -17  11 8.71215 6.27743  12
   0  17 -10 2.59023 5.66240  30
   0  17 -10-0.86308 5.66022  23
   0  17 -10-0.60861 4.75912  26
   0 -17  10-0.86902 5.96749  19
   0  17 -10 2.06488 4.92986   3
   0  17 -10 4.13218 5.12819   2
   0 -17  10-4.64981 5.71966   4
   0  17 -10-7.49893 6.12089  15
   0 -17  10-4.76474 6.47154  13
   0 -17  10 2.86222 6.29455  12
   0  17  -9 44.6509 7.06018  30
   0  17  -9 56.5553 7.98043  23
   0  17  -9 34.5549 6.00570  26
   0 -17   9 51.2457 7.99144  19
   0  17  -9 48.7338 6.66011   2
   0  17  -9 47.3231 6.67973   3
   0 -17   9 37.2346 7.64105   4
   0  17  -9 49.0484 7.93577  15
   0 -17   9 43.2643 7.97418  13
   0 -17   9 56.5081 8.21171  12
   0 -17   8 12.6910 5.98903   4
   0  17  -8 20.1233 6.50832  23
   0 -17   8 22.2399 6.62707  13
   0  17  -8 18.1072 5.12995  26
   0 -17   8 16.6978 6.66768  12
   0 -17   8 29.5209 6.75475  19
   0 -17   8 18.7002 6.14421  24
   0  17  -8 28.8780 5.90612   2
   0  17  -8 18.0387 5.64590   3
   0  17  -8 14.4627 5.80438  30
   0 -17   7 13.9168 6.07537   4
   0 -17   7 6.40036 5.99997  12
   0  17  -7 9.65292 6.09541  23
   0 -17   7 0.91336 6.44536  13
   0  17  -7 5.30066 4.77414  26
   0 -17   7 3.47636 5.70341  19
   0 -17   7 5.14379 5.79290  24
   0  17  -7 11.0370 5.16675   2
   0  17  -7 5.88245 4.99783   3
   0  17  -7 13.4797 5.91468  30
   0  17  -6-4.73649 4.77270  26
   0 -17   6-3.49548 6.25925   6
   0 -17   6-2.61620 6.15097   8
   0 -17   6-3.02827 5.72177   4
   0  17  -6-0.83590 5.31453  30
   0  17  -6 7.47443 4.98993   3
   0  17  -6-0.74786 5.07903   2
   0 -17   6-1.72367 5.26448  24
   0 -17   6-2.70975 6.13425  12
   0 -17   6-6.95418 6.73970  19
   0 -17   6-3.61008 6.02512  13
   0  17  -6-1.75828 5.58942  23
   0  17  -5-0.82809 5.43075  30
   0 -17   5-6.08409 6.34978   6
   0 -17   5 2.60846 5.56314  24
   0  17  -5-1.02649 5.81825  15
   0 -17   5-2.60171 5.92245   8
   0  17  -5-3.44203 5.12600  26
   0 -17   5 2.67366 6.25301  13
   0  17  -5 8.33646 5.20418   3
   0  17  -5 0.75813 4.97196   2
   0 -17   5 6.21443 5.19180  22
   0 -17   5-1.74013 6.35643  19
   0 -17   5-7.13882 6.48753  12
   0 -17   4 88.5738 8.98455  24
   0 -17   4 90.2971 9.07760   6
   0  17  -4 102.748 8.46103  26
   0 -17   4 105.774 9.77554  12
   0  17  -4 100.503 8.72423   3
   0  17  -4 110.432 8.96237   2
   0 -17   4 98.5893 9.51346  13
   0 -17   4 114.227 10.0385  19
   0 -17   4 93.3000 8.68064  22
   0  17  -4 98.8280 9.59735  15
   0  17  -4 88.0009 8.62485  30
   0 -17   4 93.4776 9.03050   8
   0  17  -3 100.579 9.12057  30
   0  17  -3 113.869 9.08956   3
   0 -17   3 118.562 10.0446  24
   0 -17   3 91.6696 8.99198   6
   0 -17   3 87.0722 9.00947   8
   0  17  -3 77.8002 7.78574  26
   0 -17   3 95.2273 9.37494  13
   0 -17   3 103.196 9.50959  12
   0  17  -3 116.588 10.3511  15
   0 -17   3 96.2869 9.76451  19
   0  17  -3 113.968 8.95868   2
   0 -17   3 96.8364 9.07030  22
   0  17  -2-1.62335 5.72510  30
   0 -17   2 2.67591 5.52373  24
   0 -17   2-7.82664 6.80035   6
   0 -17   2-4.32723 6.50448   8
   0  17  -2-5.72200 5.12325  26
   0 -17   2 3.46062 6.16550  13
   0 -17   2-4.33185 5.94959  12
   0  17  -2 4.83171 5.60858  15
   0  17  -2 0.89730 5.36576  31
   0 -17   2-8.80034 7.13933  19
   0  17  -2-0.78069 4.89958   3
   0  17  -2 1.56299 4.90462   2
   0 -17   2-4.54863 5.15675  22
   0  17  -1 24.2523 6.37033  30
   0 -17   1 29.6329 6.94215   8
   0  17  -1 29.3978 6.32663  31
   0  17  -1 33.0024 7.02390  15
   0 -17   1 41.9842 7.61882   6
   0 -17   1 39.3008 6.90714  22
   0 -17   1 33.5959 7.00182  12
   0 -17   1 30.0970 7.24754  19
   0 -17   1 54.1832 7.67051  13
   0 -17   1 47.5207 7.50763  24
   0  17  -1 33.0225 6.14800   3
   0  17  -1 37.7699 6.55667   2
   0  17  -1 27.4494 5.73278  26
   0  17   0 170.748 11.1016   3
   0 -17   0 159.030 11.7397   6
   0  17   0 168.433 11.0754   2
   0 -17   0 170.937 11.8806  24
   0  17   0 164.682 10.7219  26
   0 -17   0 158.809 11.9044  19
   0  17   0 186.624 11.6685  30
   0  17   0 179.136 11.9307  31
   0  17   0 179.023 12.0474  15
   0  17   0 183.450 10.7984  16
   0 -17   0 185.103 12.2874   8
   0 -17  -1 4.43149 6.63823   6
   0 -17  -1 11.8590 5.91889  24
   0  17   1 3.17105 5.05045   3
   0  17   1 14.2741 5.33436   2
   0  17   1 15.9807 6.10519  15
   0 -17  -1 0.88422 6.30944   8
   0 -17  -1 20.7232 7.37373  19
   0  17   1 20.4234 5.30271  16
   0  17   1 16.7841 5.97404  31
   0  17   1 16.1241 5.54289  26
   0  17   1 3.21334 5.55614  30
   0 -17  -2 116.721 9.72107  22
   0  17   2 123.777 9.24382  26
   0  17   2 106.380 9.13284   3
   0  17   2 119.935 9.36647   2
   0 -17  -2 127.486 10.4604  24
   0 -17  -2 130.475 10.7610   6
   0 -17  -2 106.948 9.98184   8
   0  17   2 128.304 9.84762  15
   0  17   2 106.300 8.57574  16
   0 -17  -2 132.385 10.9631  19
   0  17   2 109.829 9.68064  31
   0  17   2 109.932 7.57564  25
   0  17   2 110.889 9.39124  30
   0 -17  -3 3.66859 6.70234   6
   0 -17  -3 7.28983 5.37161  22
   0  17   3 5.82306 4.24647  25
   0  17   3 3.70061 4.85653  26
   0  17   3 15.0772 5.45157   3
   0  17   3-3.17567 5.30235   2
   0  17   3-0.83380 5.13074  15
   0  17   3 0.80272 5.54482  30
   0 -17  -3 7.33664 6.73429   8
   0  17   3 7.34748 4.66460  16
   0 -17  -3 27.7508 7.65209  19
   0  17   3 9.63114 5.74433  31
   0 -17  -3 9.24530 5.95482  24
   0 -17  -4 25.8230 8.13631   6
   0 -17  -4 11.3461 4.53886  10
   0 -17  -4 8.18831 5.12382  22
   0  17   4 1.60324 5.35958  15
   0  17   4 9.75482 4.80618  16
   0 -17  -4 19.3656 7.91599   8
   0 -17  -4 9.05758 4.41790  11
   0  17   4 16.3606 5.30783  26
   0  17   4 7.78277 4.33877  25
   0 -17  -4 31.0585 8.65484  19
   0 -17  -4 9.32861 6.19827  24
   0  17   4 4.83089 5.19252  30
   0 -17  -5 17.8423 6.29792  24
   0 -17  -5 31.8320 8.75626   6
   0  17   5 22.6333 6.02121  30
   0 -17  -5 26.7390 5.34365  11
   0 -17  -5 24.4130 5.10896  10
   0  17   5 18.9532 4.99778  16
   0  17   5 25.5037 5.51243  15
   0 -17  -5 12.1843 7.89128   8
   0 -17  -5 11.7905 5.45677  22
   0  17   5 21.6219 5.68678  26
   0  17   5 21.5111 4.95335  25
   0 -17  -6 1.89818 5.75825  24
   0  17   6 6.65730 4.93970  15
   0 -17  -6 29.3597 8.73177   8
   0  17   6 4.84605 4.40588  25
   0  17   6 5.97871 4.72250  26
   0 -17  -6 7.16083 4.50718  11
   0 -17  -6 1.19708 4.62233  10
   0  17   6-1.83775 4.58455  16
   0  17   6 4.05946 5.29396  30
   0 -17  -6 21.7570 8.93151   6
   0 -17  -6 4.51636 5.12152  22
   0 -17  -7 16.3109 6.03782  24
   0 -17  -7 25.6904 8.86267   6
   0 -17  -7 13.4978 4.89882  11
   0  17   7 17.3025 5.79099   2
   0  17   7 14.1451 5.56069   3
   0 -17  -7 24.7681 8.87311   8
   0  17   7 16.0512 4.74802  16
   0  17   7 11.3229 4.68360  25
   0  17   7 20.2460 5.83090  26
   0  17   7 16.3149 5.20162  15
   0 -17  -7 20.9277 5.01340  10
   0 -17  -7 7.18542 5.27174  22
   0 -17  -8 3.78568 4.76358  11
   0 -17  -8 0.89243 5.21903  22
   0  17   8 0.57564 4.24610  16
   0  17   8 2.60541 4.44819  25
   0  17   8 3.00125 5.34687  26
   0  17   8 2.02671 4.78962  15
   0 -17  -8-1.93484 5.99067  24
   0  17   8-5.45188 5.07691   3
   0  17   8 0.77955 5.11243   2
   0 -17  -8-0.63274 4.55480  10
   0 -17  -9 39.1175 5.98118  11
   0 -17  -9 33.9803 5.97608  10
   0  17   9 36.3311 5.95319  25
   0 -17  -9 36.2563 7.61030  24
   0  17   9 39.7745 5.76052  15
   0  17   9 36.7831 5.31361  16
   0  17   9 38.4968 6.57863   3
   0  17   9 47.7940 6.79352   2
   0 -17  -9 39.8806 6.77962  22
   0 -17 -10 46.9303 6.42049  11
   0 -17 -10 36.6275 7.13624  24
   0 -17 -10 36.3112 6.17910  10
   0  17  10 39.7171 5.26609  16
   0  17  10 39.5223 6.33051   2
   0  17  10 46.3509 6.62909   3
   0  17  10 34.0008 6.13094  25
   0 -17 -10 25.4454 6.08817  22
   0  17  11 15.7208 5.32052   3
   0  17  11 11.2315 5.48296   2
   0  17  11 11.3686 5.52273  26
   0  17  11 11.3594 3.82690  16
   0 -17 -11 15.2638 5.61858  10
   0 -17 -11 17.9276 5.64983  11
   0  17  11 17.8144 5.67798  25
   0 -17 -11 7.79821 5.08091  22
   0 -17 -12 83.2084 8.06295  11
   0  17  12 69.8938 6.05040  16
   0  17  12 77.2401 7.88879   2
   0  17  12 61.7680 7.35271   3
   0 -17 -12 75.7621 7.64660  20
   0  17  12 68.0782 7.75949  26
   0 -17 -12 93.6320 8.06785  10
   0 -17 -12 80.2271 9.01952   4
   0  17  12 69.3924 7.47621  25
   0 -17 -13 7.32144 5.58962  11
   0 -17 -13 18.2657 6.39071   4
   0  17  13 5.97107 4.96705  25
   0  17  13 12.9717 4.88017   2
   0  17  13 17.2927 5.42747   3
   0  17  13 9.81221 5.39118  26
   0 -17 -13 22.0788 5.91076  10
   0 -17 -13 21.7390 6.22670  20
   0  17  13 9.84050 3.84867  16
   0  17  14 2.81683 5.04403   2
   0  17  14 1.40803 4.72719   3
   0  17  14 3.00595 5.87647  26
   0 -17 -14 0.94083 5.66648   4
   0 -17 -14 0.73615 5.24613  20
   0  17  14 0.76145 4.96375  25
   0  17  15 24.0026 5.67583   2
   0  17  15 29.5146 5.72354   3
   0  17  15 33.5956 6.40414  26
   0 -17 -15 33.5739 6.28635  20
   0 -17 -15 24.7939 6.85893   4
   0 -17 -15-10.0712 10.4445   6
   0 -17 -15-10.0808 9.99081   8
   0  17  15 34.1702 6.42100  25
   0  17  16 5.32517 5.11639   2
   0  17  16-5.98656 5.13513   3
   0  17  16 2.22095 5.61491  26
   0 -17 -16 5.30932 5.43279  20
   0 -17 -16-3.57058 5.71156   4
   0 -17 -16-11.0841 8.76464   6
   0  17  16 4.72932 5.07528  25
   0 -17 -16-16.1466 8.89728   8
   0  17  17 3.21568 4.65273   3
   0  17  17-2.39617 5.63348  25
   0  17  17-1.46537 5.40450  26
   0 -17 -17 6.90620 6.02579  20
   0 -17 -17-4.23590 6.42331  24
   0 -17 -17 1.71765 5.38958   4
   0 -17 -17-5.04401 7.15212   6
   0  17  17 5.78854 4.83375   2
   0 -17 -17-2.02064 6.66564   8
   0  17  18 1.23575 4.49375   3
   0  17  18 7.26846 5.45503  25
   0  17  18-1.44365 5.35113  26
   0 -17 -18 1.55813 5.55316  20
   0 -17 -18 8.52976 6.37671  24
   0 -17 -18 0.82244 5.61794   4
   0 -17 -18 10.0153 7.24651   6
   0  17  18 9.89404 5.11578   2
   0 -17 -18 11.0416 7.08084   8
   0  17  19 33.3841 6.83896  25
   0  17  19 32.4926 5.57841   2
   0 -17 -19 35.0784 8.07950   8
   0 -17 -19 32.1316 7.71909  24
   0 -17 -19 37.9995 8.09359   6
   0  17  19 29.0946 6.25246  26
   0 -17 -19 17.2867 6.02063  20
   0  17  19 30.7239 5.44780   3
   0 -17 -20 18.2011 6.36441  20
   0 -18  11 33.6017 6.92250   4
   0 -18  10-4.70733 5.54734   4
   0  18 -10 1.38995 5.22304   3
   0  18 -10 3.47354 5.09990   2
   0  18 -10 1.73832 5.52574  30
   0 -18  10-1.75427 6.08905  19
   0  18  -9 21.6881 6.72694  30
   0 -18   9 8.60264 6.67209  12
   0 -18   9-4.85306 6.09220   4
   0  18  -9 1.76795 6.10458  23
   0  18  -9 2.52803 4.81616  26
   0  18  -9 2.86445 4.72602   3
   0 -18   9 3.52345 6.49852  19
   0 -18   9-2.86423 6.44823  13
   0  18  -9 10.0266 5.20808   2
   0  18  -8 66.8816 7.41811   2
   0  18  -8 59.5349 7.54938   3
   0  18  -8 54.4459 7.53402  30
   0  18  -8 60.1345 7.07966  26
   0 -18   8 75.6149 9.03683  12
   0  18  -8 65.1683 8.48119  23
   0 -18   8 42.4689 7.57112  19
   0 -18   8 55.8814 7.99079   4
   0 -18   8 66.0927 9.20493  13
   0 -18   8 67.9080 8.06186  24
   0  18  -7-0.75174 5.35708   2
   0  18  -7 9.76906 5.51661   3
   0 -18   7 0.93607 6.93758  12
   0  18  -7-4.30763 5.91609  30
   0  18  -7-3.36350 5.14764  26
   0  18  -7 7.18927 6.27197  23
   0 -18   7-5.33022 6.10043  19
   0 -18   7 3.06288 6.01577   4
   0 -18   7 5.61049 6.42120  13
   0 -18   7 0.86901 5.69915  24
   0  18  -6 15.3324 5.66651   3
   0  18  -6 18.4004 5.92962   2
   0 -18   6 16.9333 7.15326  19
   0 -18   6 12.0313 6.60522  12
   0  18  -6 16.2871 6.39336  30
   0  18  -6 3.44481 5.44506  26
   0  18  -6 19.8737 6.48042  23
   0  18  -6 9.56142 6.45422  15
   0 -18   6 5.19991 5.81030   4
   0 -18   6 11.4286 6.14640  24
   0 -18   6 20.3393 6.89375  13
   0 -18   5 72.7080 9.00171   8
   0  18  -5 72.4977 8.00873   3
   0  18  -5 89.6567 8.26112   2
   0 -18   5 87.0771 9.24336   6
   0 -18   5 86.8198 9.35141  19
   0 -18   5 78.9109 9.29524  12
   0  18  -5 86.9206 8.78218  30
   0  18  -5 79.5384 7.84083  26
   0  18  -5 66.1341 8.58642  23
   0 -18   5 85.2447 9.28612  13
   0 -18   5 93.3757 9.33887  24
   0  18  -5 65.7013 8.95598  15
   0 -18   5 90.8572 9.85977   4
   0  18  -4 28.7511 7.22772  15
   0 -18   4 23.0521 6.74912   6
   0  18  -4 18.6722 6.34639  30
   0 -18   4 13.9149 6.56365   4
   0 -18   4 25.4431 6.79100  12
   0  18  -4 23.7257 6.15886   3
   0  18  -4 23.7305 6.00012   2
   0  18  -4 20.0968 5.96429  26
   0 -18   4 21.2313 6.64322   8
   0 -18   4 13.4550 6.22043  24
   0 -18   4 24.5037 7.17993  13
   0 -18   4 10.7919 6.78361  19
   0  18  -3 6.56456 5.96251  31
   0 -18   3-4.42607 6.83382   8
   0  18  -3-6.04858 6.32673  15
   0  18  -3-0.84403 5.40075  30
   0 -18   3 2.16223 5.92734   4
   0 -18   3-2.69930 6.63731  12
   0  18  -3 0.80033 5.52637   3
   0  18  -3-2.40297 5.62041   2
   0 -18   3-11.5441 6.61265   6
   0 -18   3-14.4527 7.47102  19
   0  18  -3-8.75327 5.45734  26
   0 -18   3 9.97192 6.08721  24
   0 -18   3 4.49283 6.30496  13
   0 -18   2 21.8265 7.23551  19
   0  18  -2 31.8932 6.23405  16
   0  18  -2 28.9825 7.09175  31
   0 -18   2 29.1831 7.01054   8
   0  18  -2 32.5965 7.17512  15
   0  18  -2 50.5214 7.21049  30
   0 -18   2 35.7470 7.20130  24
   0 -18   2 46.8640 8.75384   4
   0  18  -2 45.2963 6.98041   3
   0  18  -2 35.5998 6.55637   2
   0 -18   2 38.4157 7.45094  13
   0 -18   2 28.6264 7.00191  12
   0  18  -2 33.9974 6.34564  26
   0 -18   2 22.1783 6.55196   6
   0 -18   2 33.1537 6.88615  22
   0 -18   1 9.25818 6.03512  24
   0  18  -1 10.6129 6.25080  15
   0  18  -1 0.92992 5.98751  31
   0 -18   1-8.93211 7.24613   6
   0  18  -1-0.84037 5.67502  30
   0 -18   1-8.88899 7.12547   8
   0  18  -1-0.81532 5.21677   3
   0  18  -1 10.6011 6.07227   2
   0 -18   1 7.97897 6.12141  13
   0 -18   1 12.4249 6.35675  12
   0 -18   1 0.91550 7.18923  19
   0  18  -1 8.21909 5.53783  26
   0  18  -1-3.04488 5.05218  16
   0 -18   1-2.85994 5.74168  22
   0 -18   0-8.96906 7.21851   8
   0  18   0-0.74326 4.93286  16
   0  18   0-1.85194 5.84911  31
   0  18   0 6.58286 5.90161  15
   0 -18   0-9.90144 7.41629   6
   0  18   0-0.83710 5.81118  30
   0 -18   0 7.95266 6.76169  12
   0  18   0 1.64139 5.28416   3
   0  18   0 0.82080 5.44748   2
   0 -18   0 2.64668 6.28694  13
   0 -18   0-13.8421 7.83185  19
   0  18   0 5.28696 5.43697  26
   0 -18   0-0.93227 5.92705  24
   0  18   1 190.257 12.6489  15
   0  18   1 181.488 11.2149  16
   0  18   1 182.379 12.0216  30
   0  18   1 175.781 11.3382  26
   0  18   1 201.869 12.2396   3
   0  18   1 186.162 12.3226  31
   0 -18  -1 176.901 12.3906   6
   0 -18  -1 197.849 12.9341   8
   0 -18  -1 194.441 12.7008  13
   0  18   1 191.930 11.9902   2
   0 -18  -1 185.213 12.9877  19
   0 -18  -1 164.730 12.0645  12
   0 -18  -1 188.252 12.7917  24
   0 -18  -2-1.82815 7.64958   6
   0 -18  -2-0.91192 7.57488   8
   0  18   2 14.8643 5.73844   3
   0  18   2 10.7397 5.39132   2
   0  18   2 19.2771 6.54658  31
   0  18   2 8.35250 6.04804  30
   0 -18  -2 6.67542 5.91089  22
   0 -18  -2 8.46438 7.00779  19
   0 -18  -2 5.70243 6.00893  24
   0  18   2 10.6183 4.81419  16
   0  18   2 3.53395 5.65859  15
   0  18   2 21.4444 5.99434  26
   0 -18  -3 55.2837 7.96920  22
   0  18   3 74.4088 8.47675  15
   0  18   3 62.7541 8.19129  30
   0 -18  -3 47.3745 9.74213   6
   0 -18  -3 55.2202 8.80119  19
   0  18   3 75.8158 7.14163  16
   0  18   3 70.2187 7.96022   2
   0  18   3 84.2261 8.19756   3
   0 -18  -3 70.7302 8.91434  24
   0  18   3 66.9837 7.52967  26
   0  18   4 69.5853 8.27298  30
   0  18   4 92.8911 8.84686  15
   0 -18  -4 67.1252 10.6337   8
   0 -18  -4 73.2873 8.40722  22
   0 -18  -4 70.9438 10.6888   6
   0 -18  -4 113.837 10.9860  19
   0  18   4 77.6655 7.31543  16
   0 -18  -4 82.9300 9.26827  24
   0  18   4 86.1872 6.98933  25
   0  18   4 91.0922 8.45672  26
   0 -18  -5 2.85275 9.26014   6
   0  18   5-4.20086 6.37217  30
   0  18   5 3.96283 5.53175  15
   0 -18  -5-5.70494 9.10618   8
   0 -18  -5 2.84620 5.37779  22
   0  18   5-2.32556 5.08408  26
   0  18   5 1.95227 4.49351  16
   0 -18  -5 1.94117 6.05095  24
   0  18   5 0.58264 4.41911  25
   0 -18  -6 57.8745 11.1707   6
   0  18   6 51.3506 7.70305  30
   0  18   6 79.6537 7.91857  15
   0  18   6 79.6078 7.15612  16
   0 -18  -6 68.9670 8.27913  22
   0 -18  -6 116.185 12.3260  19
   0 -18  -6 45.3840 11.4598   8
   0 -18  -6 84.2383 9.26236  24
   0  18   6 64.4862 6.82927  25
   0  18   6 90.0716 8.32102  26
   0  18   7 29.7354 5.87817  25
   0 -18  -7 27.2306 6.59424  22
   0 -18  -7 30.1024 11.0765   8
   0 -18  -7 31.6659 7.37046  24
   0  18   7 15.3102 4.76362  16
   0 -18  -7 28.1302 10.7745   6
   0  18   7 29.7794 6.29514  15
   0  18   7 26.4272 5.94028  26
   0  18   7 30.2556 6.92866   3
   0  18   7 23.7095 6.43492   2
   0 -18  -8 16.0261 6.26519   4
   0  18   8 5.24917 4.74582  25
   0 -18  -8 49.9118 11.4559   6
   0  18   8 16.5970 5.49534  15
   0  18   8 18.9679 5.08769  16
   0  18   8 12.1410 5.72742   2
   0  18   8 21.8488 6.07126   3
   0  18   8 10.1153 5.18463  26
   0 -18  -8 59.7686 12.1844   8
   0 -18  -8 11.1788 5.82579  22
   0 -18  -8 25.9092 7.11629  24
   0  18   9-0.79949 5.24320   3
   0  18   9-0.79969 5.11660   2
   0 -18  -9 36.4306 11.1167   8
   0 -18  -9-7.40701 6.28120   4
   0  18   9-1.35470 4.82692  25
   0  18   9-5.14464 4.43186  16
   0 -18  -9 40.3221 10.6898   6
   0 -18  -9-1.00730 6.27959  24
   0  18  10-4.88111 5.26468  25
   0  18  10-1.57550 5.16634   3
   0  18  10 0.78776 5.40967   2
   0 -18 -10 1.01497 6.57579  24
   0  18  10-1.65025 4.28336  16
   0 -18 -10-1.04526 6.11289   4
   0  18  11 16.4854 5.82159  25
   0 -18 -11 32.9828 7.46089   4
   0  18  11 29.5196 4.98044  16
   0 -18 -11 29.7665 7.61171  24
   0  18  11 27.8875 6.05685   3
   0  18  11 31.7577 6.13280   2
   0  18  12 10.6294 5.46938   3
   0  18  12 7.59242 5.30299   2
   0 -18 -12 8.27563 6.32201  24
   0 -18 -12 1.01242 5.87936   4
   0  18  12 12.4350 5.87136  26
   0  18  12 5.13914 5.15526  25
   0  18  13 23.7532 6.17107   2
   0  18  13 15.5974 5.32994   3
   0  18  13 24.7177 5.79102  25
   0 -18 -13 24.8032 6.65277   4
   0  18  13 23.9621 6.20288  26
   0 -18 -14 35.7964 6.63972  10
   0 -18 -14 32.9507 7.00906   4
   0 -18 -14 34.1926 6.52924  11
   0  18  14 33.5661 6.56989  25
   0  18  14 28.9272 6.19218   2
   0  18  14 33.2985 6.26339   3
   0  18  14 42.1833 6.87580  26
   0  18  15 22.0438 6.21358  26
   0 -18 -15 30.1079 6.91604   4
   0 -18 -15 18.3148 6.06115  20
   0 -18 -15 38.1334 6.87213  10
   0 -18 -15 24.5587 6.47383  11
   0  18  15 26.3213 6.07609  25
   0  18  15 24.5837 5.70437   3
   0  18  15 34.4168 6.13611   2
   0  18  16 8.15007 5.22115   3
   0  18  16-0.75116 5.64630  26
   0 -18 -16 12.1535 6.33050  11
   0 -18 -16 4.55654 5.68219   4
   0  18  16 0.78523 5.45214  25
   0 -18 -16 15.2620 5.94273  10
   0 -18 -16 5.17073 5.23809  20
   0  18  16 6.79369 5.15351   2
   0 -18 -17 2.32214 5.84566  11
   0 -18 -17-1.74802 5.76804   4
   0  18  17 9.80538 5.07007   3
   0 -18 -17 6.22079 5.62725  10
   0 -18 -17 9.69119 6.07294  20
   0  18  17 3.92420 4.84931   2
   0  19  -5 4.71003 5.24140   3
   0 -19   5 6.47023 6.48605  12
   0 -19   5 0.90198 6.81056  19
   0 -19   5 3.20677 6.05963   4
   0  19  -5-3.43456 5.73287  30
   0 -19   5 3.55223 5.78972  24
   0  19  -5 4.94523 5.03540  26
   0 -19   5 9.23365 6.54719  13
   0 -19   4 14.1128 6.58678   4
   0  19  -4 34.0360 6.59658  16
   0  19  -4 42.2064 7.51150  31
   0 -19   4 26.6444 7.10662   8
   0  19  -4 23.6929 7.15722  15
   0 -19   4 16.0206 6.58235   6
   0  19  -4 33.5638 6.63235   3
   0  19  -4 33.5602 6.55638   2
   0 -19   4 33.0568 7.97204  12
   0  19  -4 39.4906 7.43428  23
   0  19  -4 27.4887 6.90430  30
   0 -19   4 22.7210 7.47333  19
   0 -19   4 20.7234 7.09065  24
   0  19  -4 35.3937 6.35453  26
   0 -19   4 21.1031 7.39798  13
   0 -19   3 63.9760 8.71382   8
   0  19  -3 92.8121 9.85656  15
   0  19  -3 90.8963 9.59661  31
   0  19  -3 78.9143 8.35791  16
   0 -19   3 67.7207 8.73699   6
   0 -19   3 67.0911 9.33148   4
   0 -19   3 64.6110 8.71765  13
   0 -19   3 65.6020 8.77695  12
   0  19  -3 71.9764 8.73158  30
   0 -19   3 66.8035 9.40850  19
   0 -19   3 77.3760 8.74487  24
   0  19  -3 64.0580 7.39053  26
   0  19  -3 73.0211 8.17052   3
   0  19  -3 91.6605 8.92660   2
   0 -19   2 41.9178 7.73666   8
   0  19  -2 53.4474 8.26067  15
   0  19  -2 31.5036 7.32713  31
   0  19  -2 50.1228 7.00682  16
   0 -19   2 48.3139 8.10051   6
   0 -19   2 51.1623 8.46224   4
   0 -19   2 52.3654 8.32596  13
   0 -19   2 37.0657 7.75775  12
   0  19  -2 48.8389 7.56839  30
   0 -19   2 38.7111 8.28554  19
   0 -19   2 56.2717 8.21234  24
   0  19  -2 51.6541 7.42780  26
   0  19  -2 45.9864 7.19083   2
   0  19  -2 46.0001 7.14413   3
   0 -19   1-8.02678 6.88500   8
   0  19  -1 10.6564 6.54208  15
   0  19  -1-7.61192 6.49806  31
   0  19  -1-3.06971 5.27016  16
   0 -19   1-10.7365 7.37175   6
   0 -19   1-1.12108 6.65499   4
   0 -19   1 0.89833 6.20279  13
   0 -19   1 5.39700 6.41022  12
   0  19  -1-1.71186 6.16166  30
   0 -19   1 5.60214 6.37650  24
   0 -19   1 2.78725 6.85339  19
   0  19  -1-3.79326 5.48867  26
   0  19  -1-4.97842 6.09140   3
   0  19  -1 0.82978 5.30939   2
   0  19   0 56.3761 7.42629  16
   0  19   0 84.4008 8.95349  31
   0 -19   0 73.9823 8.88057   6
   0 -19   0 73.4556 9.24919  24
   0 -19   0 74.9367 8.71561  13
   0 -19   0 84.8656 9.62803  12
   0  19   0 69.2153 8.50364  30
   0 -19   0 59.0463 9.00728  19
   0 -19   0 72.7257 8.88694   8
   0  19   0 80.5622 8.20670  26
   0  19   0 65.2182 8.60865  15
   0  19   0 76.0741 8.28647   2
   0  19   0 75.2157 8.26228   3
   0  19   1 11.0124 5.67011  16
   0  19   1 12.2845 6.73624  31
   0  19   1 8.28113 6.18054  15
   0 -19  -1 4.55151 6.42285   6
   0 -19  -1 2.71954 7.12070   8
   0 -19  -1-2.83500 7.10430  19
   0 -19  -1-0.89012 6.34558  12
   0  19   1 9.24993 5.58361   2
   0  19   1 17.6561 6.20423   3
   0 -19  -1 10.4720 6.78640  24
   0 -19  -1 16.8894 7.04095  13
   0  19   1-1.55159 5.06013  26
   0  19   1 0.85476 5.87226  30
   0  19   2 35.9350 6.68008  26
   0  19   2 47.9909 7.66344  15
   0 -19  -2 85.8518 9.24457  13
   0 -19  -2 56.2005 8.80545   4
   0  19   2 51.2166 7.49946  30
   0 -19  -2 52.7644 8.10673   8
   0 -19  -2 45.2164 8.12622  24
   0 -19  -2 49.6293 8.46371  19
   0 -19  -2 51.1296 7.89255   6
   0  19   2 62.4048 7.89410   2
   0  19   2 52.2748 7.36131   3
   0 -19  -2 54.9601 8.15992  12
   0  19   2 56.5648 6.98131  16
   0 -19  -3 19.2760 7.37858  19
   0 -19  -3 4.62183 6.59106   6
   0 -19  -3 4.49714 6.22060   4
   0  19   3 0.85459 5.90491  30
   0  19   3 6.75422 5.50810   2
   0  19   3 7.59731 5.70484   3
   0 -19  -3 2.65408 6.01227  12
   0  19   3 8.36971 5.10057  16
   0  19   3 10.3302 5.54725  15
   0  19   3 10.2092 5.68587  26
   0 -19  -3 25.1841 7.18231  24
   0 -19  -3 4.61085 6.80594   8
   0 -19  -4 17.6331 6.72999   6
   0 -19  -4 9.25843 6.40941   8
   0  19   4 19.3939 5.96535   2
   0  19   4 15.3924 6.23429  30
   0 -19  -4 21.3257 7.24158   4
   0  19   4 17.3536 6.05384  26
   0  19   4 14.9562 5.78679  15
   0  19   4 14.2501 5.34886  16
   0 -19  -4 22.3933 7.29838  19
   0 -19  -4 14.6737 7.19639  24
   0  19   5 19.1191 5.35368  16
   0  19   5 30.2845 6.67913  15
   0 -19  -5 15.0869 7.59199   6
   0  19   5 22.2379 6.61234  30
   0 -19  -5 38.4462 8.18412  19
   0 -19  -5 23.5433 7.87964   8
   0 -19  -5 38.4949 7.97587  24
   0  19   5 22.9497 6.20299  26
   0 -19  -5 26.8417 7.28076   4
   0  19   6 10.2219 5.12779  16
   0  19   6 19.8827 5.77148  15
   0 -19  -6 20.8557 7.02454  24
   0 -19  -6 41.8790 9.23515  19
   0 -19  -6 7.68081 7.74514   6
   0 -19  -6 17.2800 7.92714   8
   0 -19  -6 24.4773 7.04782   4
   0  19   6 20.6175 6.17070  26
   0  19   7 0.83504 5.44417   3
   0  19   7 5.84509 5.60744   2
   0 -19  -7-3.00587 6.20532  24
   0  19   7-0.62205 4.61130  25
   0  19   7 3.09694 4.76162  16
   0  19   7 8.75257 5.40660  15
   0 -19  -7-0.96371 7.94066   6
   0 -19  -7-6.74516 8.52422   8
   0 -19  -7 3.31271 6.25973   4
   0  19   7 8.72467 5.50696  26
   0  19   8 19.8289 6.53679   2
   0  19   8 21.4759 5.94000   3
   0 -19  -8 10.0727 6.58743  24
   0 -19  -8 19.7000 6.88877   4
   0 -19  -8 24.4055 9.75188   6
   0 -19  -8 7.81809 8.99720   8
   0  19   8 23.9389 5.14318  16
   0  19   8 25.1759 5.69716  25
   0  19   8 3.95975 5.25193  26
   0 -19  -9-7.56415 6.55440   4
   0 -19  -9 13.7232 10.1029   8
   0  19   9-2.29810 4.62387  16
   0 -19  -9 9.15329 6.58899  24
   0  19   9-3.99989 5.03309  25
   0  19   9 3.25924 5.18019   2
   0  19   9-4.07592 5.21569   3
   0 -19 -10 37.4310 11.5503   6
   0 -19 -10 8.52633 6.24660   4
   0 -19 -10 49.3088 11.9706   8
   0  19  10 22.0265 4.80754  16
   0 -19 -10 6.13469 6.59610  24
   0  19  10 8.92710 4.96055  25
   0  19  10 16.8308 6.06513   2
[truncated: 8,252,608 more chars]
