# Supplementary material for: Synthesis and crystal structure of 1-{N′-[(4-chloro­benzene)­sulfon­yl]carbamimido­yl}-3-phenyl­thio­urea dimethyl sulfoxide monosolvate
Source: Acta Crystallogr E Crystallogr Commun. 2026 Apr 17;82(Pt 5):485–9. doi: 10.1107/S2056989026003245 (PMC13148206; doi:10.1107/S2056989026003245)
Supplement: Supplementary file 2 [file e-82-00485-Isup2.hkl]

data_I                                                                          
_shelx_title ' elg_cl1 in P-1'                                                  
_shelx_refln_list_code          4                                               
_shelx_F_calc_maximum      318.43                                               
_exptl_crystal_F_000       928.00                                               
_reflns_d_resolution_high  0.5386                                               
                                                                                
loop_                                                                           
 _space_group_symop_operation_xyz                                               
 'x, y, z'                                                                      
 '-x, -y, -z'                                                                   
                                                                                
_cell_length_a    10.5374                                                       
_cell_length_b    11.0493                                                       
_cell_length_c    18.2768                                                       
_cell_angle_alpha  83.541                                                       
_cell_angle_beta   86.637                                                       
_cell_angle_gamma  76.871                                                       
                                                                                
_shelx_F_squared_multiplier     1.000                                           
                                                                                
loop_                                                                           
 _refln_index_h                                                                 
 _refln_index_k                                                                 
 _refln_index_l                                                                 
 _refln_F_squared_calc                                                          
 _refln_F_squared_meas                                                          
 _refln_F_squared_sigma                                                         
 _refln_observed_status                                                         
   2   0   0          6.93          3.00         0.51 o                         
   3   0   0         79.39         85.21         0.91 o                         
   4   0   0        518.20        574.96         3.63 o                         
   5   0   0       7571.67       8160.38        47.15 o                         
   6   0   0         15.99          8.37         0.82 o                         
   7   0   0         76.16         48.82         1.34 o                         
   8   0   0        340.20        302.07         3.90 o                         
   9   0   0        338.54        321.47         5.26 o                         
  10   0   0        248.16        185.11         4.49 o                         
  11   0   0         44.53         45.67         3.49 o                         
  12   0   0        176.81        169.80         4.82 o                         
  13   0   0        689.78        672.62         9.39 o                         
  14   0   0         44.77         31.21         4.04 o                         
  15   0   0          3.28          6.71         5.39 o                         
  16   0   0          6.61          2.92         5.32 o                         
  17   0   0        353.64        352.30        10.43 o                         
  18   0   0        165.46        165.60         9.04 o                         
 -18   1   0        176.21        176.43        14.63 o                         
 -17   1   0        363.22        388.66        13.91 o                         
 -16   1   0          1.15         -2.51         5.55 o                         
 -15   1   0         14.28         11.85         4.80 o                         
 -14   1   0          0.03         -2.53         3.85 o                         
 -13   1   0        634.43        606.31        10.25 o                         
 -12   1   0        214.67        217.73         7.56 o                         
 -11   1   0        414.35        395.76         7.57 o                         
 -10   1   0       1665.88       1674.76        17.43 o                         
  -9   1   0         21.55         18.49         1.44 o                         
  -8   1   0        286.42        276.48         3.58 o                         
  -7   1   0        290.53        298.84         3.62 o                         
  -6   1   0        381.45        346.62         3.07 o                         
  -5   1   0      15133.25      15873.41        94.90 o                         
  -4   1   0        104.85         91.33         1.11 o                         
  -3   1   0          8.01          3.32         0.53 o                         
  -2   1   0        316.59        341.33         2.62 o                         
  -1   1   0       4189.35       4075.82        25.01 o                         
   1   1   0        103.46        148.32         1.31 o                         
   2   1   0       2893.59       2905.32        18.84 o                         
   3   1   0        180.84        173.36         1.36 o                         
   4   1   0       4831.03       5344.10        27.78 o                         
   5   1   0       8538.28       9157.67        49.77 o                         
   6   1   0        748.04        702.44         4.87 o                         
   7   1   0       1623.64       1588.19        11.31 o                         
   8   1   0        758.85        747.51         6.94 o                         
   9   1   0         32.18         18.39         1.69 o                         
  10   1   0         73.86         95.51         2.84 o                         
  11   1   0         45.57         51.37         2.51 o                         
  12   1   0       2177.52       2193.33        20.40 o                         
  13   1   0          9.17          9.38         3.12 o                         
  14   1   0         46.77         41.65         4.90 o                         
  15   1   0         60.78         45.10         6.00 o                         
  16   1   0        140.98        145.73         7.88 o                         
  17   1   0          0.01         -5.57         5.57 o                         
  18   1   0          7.01          5.08         5.80 o                         
  19   1   0         18.35         10.85        15.31 o                         
 -18   2   0        183.94        183.05        11.51 o                         
 -17   2   0         40.06         42.34         6.88 o                         
 -16   2   0         29.21         23.06         5.65 o                         
 -15   2   0        153.74        164.63         6.76 o                         
 -14   2   0         26.52         30.56         3.98 o                         
 -13   2   0         15.68         24.57         6.27 o                         
 -12   2   0         21.52         16.46         2.89 o                         
 -11   2   0        397.69        382.85         6.72 o                         
 -10   2   0        201.37        187.68         5.53 o                         
  -9   2   0        820.54        798.26         8.83 o                         
  -8   2   0          0.16          0.49         1.54 o                         
  -7   2   0        509.10        458.86         6.09 o                         
  -6   2   0       3189.87       3280.53        23.87 o                         
  -5   2   0        398.39        401.35         3.48 o                         
  -4   2   0         15.75         30.57         0.90 o                         
  -3   2   0        783.26        819.05         4.87 o                         
  -2   2   0        686.60        735.55         5.14 o                         
  -1   2   0       8582.32       8942.37        57.33 o                         
   0   2   0      29888.59      30594.50       199.72 o                         
   1   2   0       7353.27       7308.36        48.12 o                         
   2   2   0       7374.48       7476.02        41.28 o                         
   3   2   0         25.34         32.46         0.88 o                         
   4   2   0       7071.28       7240.77        40.87 o                         
   5   2   0         38.09         54.39         1.01 o                         
   6   2   0        736.60        713.45         5.40 o                         
   7   2   0        630.43        559.44         4.69 o                         
   8   2   0        436.21        443.58         4.23 o                         
   9   2   0       1596.12       1568.38        11.07 o                         
  10   2   0        732.56        690.23         8.55 o                         
  11   2   0        141.57        118.76         3.76 o                         
  12   2   0          0.11          4.29         3.03 o                         
  13   2   0         15.93         10.80         4.04 o                         
  14   2   0          7.03          9.16         4.07 o                         
  15   2   0          5.16          3.82         3.88 o                         
  16   2   0        138.93        129.52         7.56 o                         
  17   2   0         60.57         57.81         6.74 o                         
  18   2   0         51.97         48.57         6.82 o                         
  19   2   0         98.38         94.92        13.48 o                         
 -18   3   0          5.90         20.18        14.81 o                         
 -17   3   0         35.19         32.05         6.19 o                         
 -16   3   0          0.26          7.45         5.45 o                         
 -15   3   0         61.99         62.76         5.62 o                         
 -14   3   0        280.53        262.59         7.26 o                         
 -13   3   0        501.73        474.57        12.65 o                         
 -12   3   0        208.02        214.53         6.12 o                         
 -11   3   0        370.17        385.41         7.05 o                         
 -10   3   0         22.32         20.07         2.30 o                         
  -9   3   0         95.73         84.87         3.05 o                         
  -8   3   0          8.25          6.05         1.60 o                         
  -7   3   0        900.26        862.67         8.01 o                         
  -6   3   0        354.70        394.97         4.89 o                         
  -5   3   0        171.64        149.92         2.02 o                         
  -4   3   0        686.66        676.54         5.23 o                         
  -3   3   0        904.03        927.26         6.05 o                         
  -2   3   0        680.55        841.94         5.98 o                         
  -1   3   0          0.83          1.22         0.71 o                         
   0   3   0         19.57         32.10         0.79 o                         
   1   3   0      21918.07      22808.21       149.14 o                         
   2   3   0        551.11        629.16         3.30 o                         
   3   3   0          0.12          2.91         0.59 o                         
   4   3   0       1439.04       1633.70         9.80 o                         
   5   3   0        133.56         97.53         1.50 o                         
   6   3   0        475.26        544.52         4.80 o                         
   7   3   0         47.53         62.36         1.47 o                         
   8   3   0       1043.28       1070.59         9.03 o                         
   9   3   0       3300.44       3284.10        25.94 o                         
  10   3   0        538.69        512.37         6.12 o                         
  11   3   0          0.28          1.16         2.16 o                         
  12   3   0        397.84        391.18         7.16 o                         
  13   3   0        143.87        145.96         5.04 o                         
  14   3   0        820.04        861.47        13.84 o                         
  15   3   0         40.71         37.77         4.73 o                         
  16   3   0        582.19        584.57        21.71 o                         
  17   3   0          6.73          9.49         5.74 o                         
  18   3   0        113.49        123.55        10.27 o                         
  19   3   0          0.01         -1.49         6.62 o                         
 -17   4   0          4.90          5.81         6.51 o                         
 -16   4   0         30.53         30.08         6.04 o                         
 -15   4   0          1.37          2.01         4.94 o                         
 -14   4   0         68.15         87.44         6.51 o                         
 -13   4   0         46.68         58.82         6.94 o                         
 -12   4   0         33.24         31.42         3.48 o                         
 -11   4   0        212.85        207.44         7.46 o                         
 -10   4   0        481.93        466.48         7.22 o                         
  -9   4   0        170.59        182.02         5.30 o                         
  -8   4   0       1492.42       1487.61        14.33 o                         
  -7   4   0         39.74         26.62         2.33 o                         
  -6   4   0       2810.57       2702.11        48.46 o                         
  -5   4   0        930.69        909.35         7.53 o                         
  -4   4   0       1492.70       1444.74        10.18 o                         
  -3   4   0        986.42        986.49         7.72 o                         
  -2   4   0         48.95         91.34         1.65 o                         
  -1   4   0       6051.52       6199.57        42.40 o                         
   0   4   0          0.82          7.25         0.94 o                         
   1   4   0          0.12          2.50         0.77 o                         
   2   4   0         57.76         45.83         1.04 o                         
   3   4   0       3001.96       2889.29        16.82 o                         
   4   4   0        772.88        745.98         5.23 o                         
   5   4   0        225.28        226.38         2.48 o                         
   6   4   0          0.04          1.88         0.99 o                         
   7   4   0        484.88        501.19         4.42 o                         
   8   4   0       1364.69       1267.76        10.48 o                         
   9   4   0          0.39         -1.02         1.30 o                         
  10   4   0          3.92          2.95         1.55 o                         
  11   4   0         11.21          8.69         1.94 o                         
  12   4   0         73.02         74.27         3.36 o                         
  13   4   0       1151.93       1158.66        14.68 o                         
  14   4   0         95.67        106.49         5.88 o                         
  15   4   0         81.34         77.55         5.60 o                         
  16   4   0         17.74         12.77         4.88 o                         
  17   4   0          9.02          2.30         6.96 o                         
  18   4   0         36.17         25.81         7.50 o                         
  19   4   0         37.18         28.56         6.76 o                         
 -17   5   0          0.07          3.40         8.86 o                         
 -16   5   0         18.91         15.03         4.97 o                         
 -15   5   0          0.11         -2.36         4.77 o                         
 -14   5   0        451.67        469.61        10.15 o                         
 -13   5   0        389.92        379.80         9.96 o                         
 -12   5   0         25.30         24.26         3.65 o                         
 -11   5   0        184.29        184.33         4.97 o                         
 -10   5   0       2097.10       2146.43        21.12 o                         
  -9   5   0        144.27        137.83         3.53 o                         
  -8   5   0        267.28        259.07         4.36 o                         
  -7   5   0        158.64        167.57         3.27 o                         
  -6   5   0         71.96         66.29         3.33 o                         
  -5   5   0       4544.89       4377.69        31.38 o                         
  -4   5   0       1212.03       1230.30        11.72 o                         
  -3   5   0        957.53       1049.89         8.58 o                         
  -2   5   0         12.70         13.29         1.09 o                         
  -1   5   0       1078.84       1171.93        13.77 o                         
   0   5   0        243.77        210.77         2.75 o                         
   1   5   0          8.98         16.52         1.15 o                         
   2   5   0        157.09        132.63         1.85 o                         
   3   5   0        162.34        209.03         3.70 o                         
   4   5   0       4678.82       4991.69        31.98 o                         
   5   5   0        598.08        681.31         5.96 o                         
   6   5   0       1252.17       1087.30         9.14 o                         
   7   5   0        699.04        753.17         7.11 o                         
   8   5   0       1932.66       1933.29        15.98 o                         
   9   5   0        106.14         95.41         2.30 o                         
  10   5   0       1108.01       1052.14        11.94 o                         
  11   5   0        382.90        361.41         7.20 o                         
  12   5   0          3.19          3.78         3.30 o                         
  13   5   0         31.69         28.70         3.68 o                         
  14   5   0         25.66         17.25         4.45 o                         
  15   5   0        171.98        173.13        10.01 o                         
  16   5   0         71.06         61.55         5.39 o                         
  17   5   0          3.45         -6.53         6.53 o                         
  18   5   0         19.40         14.58         7.27 o                         
  19   5   0        120.66        139.97         9.87 o                         
 -16   6   0          7.68          7.28         5.29 o                         
 -15   6   0         60.66         54.81         5.44 o                         
 -14   6   0         76.80         71.47         5.44 o                         
 -13   6   0        285.05        284.56         7.48 o                         
 -12   6   0         43.51         44.34         4.02 o                         
 -11   6   0        157.38        152.60         6.70 o                         
 -10   6   0         10.56         10.71         2.90 o                         
  -9   6   0        677.03        682.23         9.85 o                         
  -8   6   0        182.85        179.17         3.75 o                         
  -7   6   0        264.11        257.82         4.38 o                         
  -6   6   0         16.64         17.12         2.02 o                         
  -5   6   0        380.39        384.48         3.91 o                         
  -4   6   0       1168.79       1098.44         9.19 o                         
  -3   6   0       2442.96       2569.54        20.12 o                         
  -2   6   0        378.59        298.00         8.20 o                         
  -1   6   0       3486.83       3861.89        33.01 o                         
   0   6   0        113.08        108.63         2.05 o                         
   1   6   0        179.74        198.64         2.91 o                         
   2   6   0       4097.75       4077.03        32.39 o                         
   3   6   0        587.09        476.58         4.19 o                         
   4   6   0        800.50        859.32         7.08 o                         
   5   6   0         10.90          8.36         1.03 o                         
   6   6   0        430.83        344.83         4.09 o                         
   7   6   0         31.21         25.11         1.57 o                         
   8   6   0          1.41          2.58         1.50 o                         
   9   6   0          0.02         -0.29         1.41 o                         
  10   6   0        541.97        516.08         8.39 o                         
  11   6   0          0.02          0.77         3.27 o                         
  12   6   0        231.45        232.43         6.40 o                         
  13   6   0          6.38          5.20         3.58 o                         
  14   6   0        139.81        151.19         6.34 o                         
  15   6   0         26.06         14.99         5.13 o                         
  16   6   0         26.67         20.83         5.02 o                         
  17   6   0         44.18         42.71         5.35 o                         
  18   6   0          0.64         -4.46         6.55 o                         
  19   6   0         19.97         22.48         6.89 o                         
 -16   7   0         34.60         30.47        12.59 o                         
 -15   7   0         58.01         48.09         5.83 o                         
 -14   7   0         30.01         27.02         4.88 o                         
 -13   7   0          3.77         12.60         6.73 o                         
 -12   7   0         16.52         18.78         3.74 o                         
 -11   7   0         16.29         15.30         3.33 o                         
 -10   7   0        171.26        161.89         4.54 o                         
  -9   7   0        173.36        183.09         5.84 o                         
  -8   7   0        921.43        937.09        10.11 o                         
  -7   7   0       2507.78       2512.87        22.89 o                         
  -6   7   0        171.42        166.05         3.90 o                         
  -5   7   0       1757.46       1737.59        13.96 o                         
  -4   7   0        271.20        261.48         4.49 o                         
  -3   7   0        112.00        105.74         2.23 o                         
  -2   7   0        431.54        508.89         4.94 o                         
  -1   7   0         59.73         48.66         1.44 o                         
   0   7   0        381.04        348.93         4.27 o                         
   1   7   0         84.45         66.55         1.93 o                         
   2   7   0        105.79        113.72         2.50 o                         
   3   7   0       1303.63       1354.64        10.41 o                         
   4   7   0        265.64        296.97         3.79 o                         
   5   7   0         68.03         63.17         1.64 o                         
   6   7   0        731.29        761.90         6.91 o                         
   7   7   0         38.22         26.57         1.82 o                         
   8   7   0         47.03         45.66         2.28 o                         
   9   7   0        592.03        574.33         6.57 o                         
  10   7   0       1719.20       1675.08        19.94 o                         
  11   7   0        567.31        562.31         9.26 o                         
  12   7   0          0.07         -3.32         3.74 o                         
  13   7   0        183.55        180.51         6.17 o                         
  14   7   0        132.43        133.40         5.60 o                         
  15   7   0        413.41        426.36        10.75 o                         
  16   7   0        116.08        120.73         6.57 o                         
  17   7   0         12.90          7.14         5.30 o                         
  18   7   0         38.79         46.87         7.11 o                         
  19   7   0        218.96        225.56        12.34 o                         
 -15   8   0          0.81         -0.51         5.94 o                         
 -14   8   0         42.43         49.29         6.29 o                         
 -13   8   0         18.78         35.75         9.80 o                         
 -12   8   0        138.11        148.14         5.38 o                         
 -11   8   0         15.50         15.46         3.46 o                         
 -10   8   0         71.66         67.65         4.73 o                         
  -9   8   0        526.95        546.05         7.03 o                         
  -8   8   0         20.30         17.54         2.54 o                         
  -7   8   0        177.11        179.67         4.19 o                         
  -6   8   0       1441.76       1415.36        13.89 o                         
  -5   8   0       1218.86       1154.15        10.88 o                         
  -4   8   0        903.29        933.87         9.59 o                         
  -3   8   0       2643.56       2640.63        22.72 o                         
  -2   8   0         76.02         76.97         2.14 o                         
  -1   8   0         13.17          8.77         1.47 o                         
   0   8   0        126.63        136.31         3.94 o                         
   1   8   0        656.31        776.32         8.96 o                         
   2   8   0       1035.78       1104.92        11.11 o                         
   3   8   0        271.58        246.69         3.78 o                         
   4   8   0          9.62          6.52         1.47 o                         
   5   8   0        773.03        792.35         7.66 o                         
   6   8   0       5130.42       5041.16        35.29 o                         
   7   8   0        895.84        862.32         8.51 o                         
   8   8   0       1186.16       1231.46        13.99 o                         
   9   8   0          1.95          0.70         1.96 o                         
  10   8   0        201.64        191.80         5.57 o                         
  11   8   0        193.20        182.81         5.42 o                         
  12   8   0        103.21         94.99         4.53 o                         
  13   8   0          6.85          5.96         4.07 o                         
  14   8   0        342.02        355.09         8.73 o                         
  15   8   0         20.43         18.97         4.98 o                         
  16   8   0        318.52        336.69        11.87 o                         
  17   8   0          1.35          5.91         5.08 o                         
  18   8   0          5.05          7.81         5.42 o                         
 -14   9   0         24.91         19.09         6.08 o                         
 -13   9   0         87.93         87.74         6.31 o                         
 -12   9   0         74.83         93.18         9.80 o                         
 -11   9   0        650.10        649.97        17.00 o                         
 -10   9   0         49.99         48.39         3.69 o                         
  -9   9   0        176.21        181.59         9.09 o                         
  -8   9   0        138.39        137.16         4.89 o                         
  -7   9   0          8.92          6.76         2.58 o                         
  -6   9   0        341.45        352.79         5.83 o                         
  -5   9   0         29.06         40.93         2.18 o                         
  -4   9   0        406.21        385.49         7.37 o                         
  -3   9   0        616.98        583.80         6.50 o                         
  -2   9   0        996.91        976.41         9.76 o                         
  -1   9   0       1726.28       1710.87        16.71 o                         
   0   9   0        883.39        859.34         9.31 o                         
   1   9   0        330.06        331.51         4.89 o                         
   2   9   0        298.12        309.03         4.67 o                         
   3   9   0       2320.47       2258.51        19.63 o                         
   4   9   0        120.85        124.85         3.12 o                         
   5   9   0        131.09        117.95         2.84 o                         
   6   9   0        165.93        185.02         3.38 o                         
   7   9   0         23.36         24.98         1.93 o                         
   8   9   0        279.42        263.00         5.13 o                         
   9   9   0        782.78        778.26        10.07 o                         
  10   9   0        166.84        168.92         4.14 o                         
  11   9   0        428.44        431.61         8.77 o                         
  12   9   0        105.99        100.51         4.64 o                         
  13   9   0          4.95          4.40         4.06 o                         
  14   9   0        269.68        272.30         7.58 o                         
  15   9   0         70.66         74.25         6.02 o                         
  16   9   0         93.20         85.79         6.31 o                         
  17   9   0         26.89         20.91         5.35 o                         
  18   9   0         38.63         39.63         6.00 o                         
 -14  10   0         10.82          6.37         7.89 o                         
 -13  10   0          8.64          2.46         5.18 o                         
 -12  10   0          3.45         10.63         5.00 o                         
 -11  10   0         31.55         50.30        10.49 o                         
 -10  10   0         63.72         70.32         4.52 o                         
  -9  10   0          0.02          2.45         3.34 o                         
  -8  10   0        211.39        212.07         9.19 o                         
  -7  10   0          0.52          2.47         2.57 o                         
  -6  10   0        311.42        325.10         5.78 o                         
  -5  10   0       3018.87       3031.12        26.75 o                         
  -4  10   0        281.41        300.39         4.74 o                         
  -3  10   0         55.95         62.82         1.86 o                         
  -2  10   0        213.16        215.65         3.88 o                         
  -1  10   0        269.78        248.04         6.35 o                         
   0  10   0        342.53        244.01         4.36 o                         
   1  10   0        305.43        229.78         3.95 o                         
   2  10   0       1942.60       1839.03        16.21 o                         
   3  10   0         53.45         63.72         2.60 o                         
   4  10   0         84.13         88.56         2.67 o                         
   5  10   0       4469.77       4542.31        37.32 o                         
   6  10   0        815.81        780.79         8.29 o                         
   7  10   0        671.83        670.06         8.19 o                         
   8  10   0        109.68        106.28         3.69 o                         
   9  10   0        360.02        348.03         6.18 o                         
  10  10   0        201.39        186.09         5.66 o                         
  11  10   0         43.96         42.69         3.05 o                         
  12  10   0        299.28        298.77         7.49 o                         
  13  10   0         89.76         84.06         6.00 o                         
  14  10   0         42.28         39.10         4.97 o                         
  15  10   0          2.55         -1.15         5.29 o                         
  16  10   0         84.00        104.74         7.34 o                         
  17  10   0          0.01          7.89         6.13 o                         
  18  10   0          6.84          5.61         5.76 o                         
 -13  11   0          0.08         -4.01         5.59 o                         
 -12  11   0         52.21         52.33         5.44 o                         
 -11  11   0         59.62         79.34         6.00 o                         
 -10  11   0        103.36        109.04         7.99 o                         
  -9  11   0          5.71         19.03         6.72 o                         
  -8  11   0         63.22         64.42         3.76 o                         
  -7  11   0          0.05          1.73         3.20 o                         
  -6  11   0         31.79         29.19         3.56 o                         
  -5  11   0        314.05        304.25         9.01 o                         
  -4  11   0        579.68        568.72         8.83 o                         
  -3  11   0       1702.43       1719.70        20.77 o                         
  -2  11   0         29.50         29.37         3.46 o                         
  -1  11   0         82.03         65.98         2.99 o                         
   0  11   0        433.27        410.95         8.06 o                         
   1  11   0          8.90         12.35         1.90 o                         
   2  11   0        237.52        222.76         7.07 o                         
   3  11   0        235.72        243.10         5.73 o                         
   4  11   0        420.58        396.65         5.57 o                         
   5  11   0        142.91        146.48         3.70 o                         
   6  11   0        386.99        375.40         5.36 o                         
   7  11   0       2138.17       2158.27        20.44 o                         
   8  11   0         95.14         92.08         3.38 o                         
   9  11   0          0.06         -1.46         2.64 o                         
  10  11   0        755.97        774.83        11.81 o                         
  11  11   0        273.63        269.86         8.72 o                         
  12  11   0        178.91        166.89         8.31 o                         
  13  11   0        367.33        360.99         8.71 o                         
  14  11   0        152.63        148.95         6.98 o                         
  15  11   0         45.50         45.31         6.27 o                         
  16  11   0          4.23         -3.13         5.75 o                         
  17  11   0         60.73         69.85         6.94 o                         
  18  11   0         25.53         22.97         8.22 o                         
 -12  12   0         23.87         18.06         5.64 o                         
 -11  12   0         93.84         97.37         5.95 o                         
 -10  12   0        178.08        194.84        10.64 o                         
  -9  12   0         11.71         26.44         7.36 o                         
  -8  12   0         97.70        109.84         4.94 o                         
  -7  12   0          0.94          7.74         3.56 o                         
  -6  12   0         19.29         24.97         3.66 o                         
  -5  12   0        194.85        171.45         9.77 o                         
  -4  12   0        554.09        587.10         9.28 o                         
  -3  12   0         80.65         77.68         3.61 o                         
  -2  12   0          8.06          9.09         3.11 o                         
  -1  12   0        175.31        166.31         8.15 o                         
   0  12   0        765.27        765.82        18.47 o                         
   1  12   0          0.03          5.03         2.46 o                         
   2  12   0          9.26          9.56         2.27 o                         
   3  12   0        539.66        555.77         7.32 o                         
   4  12   0        189.18        225.26         4.25 o                         
   5  12   0       1824.94       1926.94        18.60 o                         
   6  12   0        535.88        549.44         7.25 o                         
   7  12   0          0.09         -2.32         2.76 o                         
   8  12   0         42.37         44.38         3.14 o                         
   9  12   0         17.00          9.64         2.88 o                         
  10  12   0        239.42        230.25         6.13 o                         
  11  12   0        759.01        769.24        14.23 o                         
  12  12   0        148.92        156.97         6.25 o                         
  13  12   0          1.44         -3.23         4.60 o                         
  14  12   0        121.77        112.56         6.50 o                         
  15  12   0         38.69         40.05         5.80 o                         
  16  12   0         15.93         17.37         5.75 o                         
  17  12   0         12.37         15.61         6.50 o                         
 -11  13   0         19.87         15.19         5.14 o                         
 -10  13   0         84.55        111.77         9.46 o                         
  -9  13   0         19.03         34.17         8.59 o                         
  -8  13   0        311.21        323.98         8.12 o                         
  -7  13   0         42.35         66.18         8.61 o                         
  -6  13   0        162.42        161.33         5.64 o                         
  -5  13   0        674.98        657.36        31.12 o                         
  -4  13   0          0.32         -0.10         3.80 o                         
  -3  13   0        903.13        915.55        11.70 o                         
  -2  13   0        116.83        110.81         6.41 o                         
  -1  13   0         32.95         34.57         3.52 o                         
   0  13   0        128.12        114.37         6.97 o                         
   1  13   0       1440.06       1363.80        56.95 o                         
   2  13   0        456.27        484.59         9.50 o                         
   3  13   0         26.65         21.24         2.79 o                         
   4  13   0        235.84        225.20         4.78 o                         
   5  13   0        166.87        155.47         4.30 o                         
   6  13   0        820.25        820.98         9.69 o                         
   7  13   0        182.56        174.93         4.74 o                         
   8  13   0         65.17         55.06         3.75 o                         
   9  13   0         78.07         72.53         3.66 o                         
  10  13   0         30.11         29.60         3.58 o                         
  11  13   0          1.19         -3.57         4.76 o                         
  12  13   0        139.40        152.05         7.00 o                         
  13  13   0          0.13         -3.04         4.74 o                         
  14  13   0         94.31         87.04         6.19 o                         
  15  13   0         56.79         66.13         6.99 o                         
  16  13   0        180.11        184.74         9.00 o                         
  17  13   0          0.54          0.77         8.27 o                         
 -10  14   0          9.41          8.51         5.45 o                         
  -9  14   0          8.00         14.08         5.78 o                         
  -8  14   0          3.71          9.56         5.02 o                         
  -7  14   0         60.03         65.37         4.69 o                         
  -6  14   0         10.95         19.34         4.11 o                         
  -5  14   0        615.44        608.48        10.46 o                         
  -4  14   0         96.11         97.74         4.52 o                         
  -3  14   0         55.01         51.44         4.58 o                         
  -2  14   0        196.85        189.90         6.40 o                         
  -1  14   0        964.01        940.53        13.29 o                         
   0  14   0        115.56        119.08         5.71 o                         
   1  14   0          5.82          9.19         3.81 o                         
   2  14   0        178.29        175.14         5.54 o                         
   3  14   0        166.26        166.35         5.15 o                         
   4  14   0          7.12          2.32         2.98 o                         
   5  14   0          3.51          2.92         3.30 o                         
   6  14   0         76.81         91.28         4.87 o                         
   7  14   0         24.33         21.50         3.78 o                         
   8  14   0         22.34         21.20         3.86 o                         
   9  14   0          0.28          0.42         3.75 o                         
  10  14   0         21.17         16.77         5.23 o                         
  11  14   0        108.09        104.12         6.35 o                         
  12  14   0        603.69        621.07        14.64 o                         
  13  14   0        261.32        284.04         8.99 o                         
  14  14   0        151.07        151.74         9.05 o                         
  15  14   0          2.12         -2.96         6.62 o                         
  16  14   0          0.21          5.13         6.49 o                         
  -9  15   0         35.96         23.92         5.87 o                         
  -8  15   0         31.56         29.60         5.52 o                         
  -7  15   0          2.99         -0.01         4.93 o                         
  -6  15   0          2.47          8.78         4.30 o                         
  -5  15   0          0.02         -0.62         4.31 o                         
  -4  15   0         18.43         21.43         4.62 o                         
  -3  15   0         81.50         82.42         6.43 o                         
  -2  15   0          5.01          9.33         3.73 o                         
  -1  15   0        838.25        908.29        17.40 o                         
   0  15   0        615.05        636.50        10.03 o                         
   1  15   0        867.19        953.66        13.61 o                         
   2  15   0          2.80          6.87         3.64 o                         
   3  15   0        434.24        443.31         7.48 o                         
   4  15   0         38.94         28.97         3.73 o                         
   5  15   0         45.35         45.34         3.84 o                         
   6  15   0         65.13         58.77         3.93 o                         
   7  15   0          2.53         -2.52         3.81 o                         
   8  15   0          6.35          1.34         4.05 o                         
   9  15   0          0.00         -4.19         4.19 o                         
  10  15   0        141.73        148.83         7.94 o                         
  11  15   0          1.93          0.75         5.81 o                         
  12  15   0         48.53         33.55         7.22 o                         
  13  15   0          5.48         12.20         7.16 o                         
  14  15   0         71.75         84.72         7.97 o                         
  15  15   0          5.05          2.57         7.33 o                         
  -8  16   0        103.63        103.84        18.57 o                         
  -7  16   0          1.08          3.91         5.56 o                         
  -6  16   0        242.93        257.09         7.08 o                         
  -5  16   0          0.19         -4.12         4.48 o                         
  -4  16   0         45.11         47.61         4.88 o                         
  -3  16   0        223.88        239.01         7.00 o                         
  -2  16   0         17.24         26.50         6.81 o                         
  -1  16   0        160.46        144.58         6.95 o                         
   0  16   0        177.84        174.59         8.01 o                         
   1  16   0          0.79         -3.74         3.74 o                         
   2  16   0          4.50         -2.42         3.87 o                         
   3  16   0        313.67        338.96         7.38 o                         
   4  16   0          7.57          0.24         3.91 o                         
   5  16   0        286.67        281.92         6.72 o                         
   6  16   0         55.10         55.72         4.16 o                         
   7  16   0        346.78        347.05         7.97 o                         
   8  16   0         74.37         74.82         5.72 o                         
   9  16   0         14.14          8.21         5.77 o                         
  10  16   0         24.22         23.09         6.40 o                         
  11  16   0        135.90        132.52         7.85 o                         
  12  16   0         41.51         40.54         6.61 o                         
  13  16   0        540.61        601.35        16.96 o                         
  14  16   0         35.63         29.57         6.78 o                         
  -6  17   0         16.03         21.26         5.88 o                         
  -5  17   0        184.16        170.54         7.57 o                         
  -4  17   0        383.19        363.87        10.21 o                         
  -3  17   0          1.88         -4.88         4.88 o                         
  -2  17   0        242.51        258.64         7.60 o                         
  -1  17   0        218.35        218.86         7.17 o                         
   0  17   0        452.93        496.46         9.93 o                         
   1  17   0          0.07         -4.23         4.23 o                         
   2  17   0          4.01         -3.79         3.79 o                         
   3  17   0          0.02         -4.30         4.30 o                         
   4  17   0        341.61        345.99         7.71 o                         
   5  17   0         39.61         26.15         4.23 o                         
   6  17   0          0.08         -3.99         3.99 o                         
   7  17   0         47.43         33.71         5.20 o                         
   8  17   0         45.08         44.73         5.74 o                         
   9  17   0        185.37        207.63         9.05 o                         
  10  17   0          4.78         -0.12         6.10 o                         
  11  17   0         49.81         51.52        11.19 o                         
  12  17   0        424.17        395.98        11.28 o                         
  13  17   0          3.32         -3.02         6.10 o                         
  14  17   0         61.61         68.11        18.06 o                         
  -4  18   0          4.57          0.07         5.44 o                         
  -3  18   0          4.62         -1.21         4.82 o                         
  -2  18   0          9.29          9.69         5.22 o                         
  -1  18   0         31.65         26.59         4.90 o                         
   0  18   0          0.02         -1.29         4.76 o                         
   1  18   0         82.64         77.27         5.72 o                         
   2  18   0         12.80          4.08         4.33 o                         
   3  18   0          2.86         -3.90         4.14 o                         
   4  18   0          4.85          0.99         4.45 o                         
   5  18   0         21.25         22.45         4.39 o                         
   6  18   0        132.58        125.41         6.40 o                         
   7  18   0        137.37        132.17         7.03 o                         
   8  18   0         82.80         78.65         7.26 o                         
   9  18   0         44.63         55.11        10.17 o                         
  10  18   0         41.99         37.39         7.11 o                         
  11  18   0         40.14         35.13         7.43 o                         
  12  18   0         50.57         28.95         8.71 o                         
  -2  19   0        111.85        145.47        16.20 o                         
  -1  19   0         68.27         69.19         5.32 o                         
   0  19   0        203.86        209.41         6.83 o                         
   1  19   0          0.28         -4.88         4.88 o                         
   2  19   0         92.54         95.17         6.04 o                         
   3  19   0        116.23        117.66         5.90 o                         
   4  19   0         45.03         44.92         4.67 o                         
   5  19   0         26.90         21.48         5.73 o                         
   6  19   0         72.27         78.84         6.54 o                         
   7  19   0          0.98         -5.81         5.81 o                         
   8  19   0          0.06         -1.65         6.02 o                         
   9  19   0          5.37          6.06         6.00 o                         
  10  19   0          7.49          8.67        10.08 o                         
   2  20   0          0.20         -7.70         7.70 o                         
   3  20   0          0.13         -6.82         6.82 o                         
   4  20   0         15.57         12.12         6.77 o                         
   5  20   0        112.74        120.59         8.13 o                         
   6  20   0          3.11          0.29         9.15 o                         
  -6 -20   1         11.01         10.38        11.44 o                         
  -5 -20   1          7.91         12.67         7.99 o                         
  -4 -20   1         25.34         16.11        10.95 o                         
  -3 -20   1          7.18          2.21         7.41 o                         
  -9 -19   1         59.77         68.08         7.58 o                         
  -8 -19   1          2.21          2.16         6.56 o                         
  -7 -19   1         45.75         39.52         6.88 o                         
  -6 -19   1          6.77         -1.95         5.33 o                         
  -5 -19   1        106.89        115.41         7.05 o                         
  -4 -19   1          3.15          1.72         4.50 o                         
  -3 -19   1          7.72          2.97         4.65 o                         
  -2 -19   1        198.53        180.05         6.65 o                         
  -1 -19   1         35.06         30.91         4.88 o                         
   0 -19   1          0.35         -2.90         4.74 o                         
   1 -19   1        172.98        189.13         7.37 o                         
   2 -19   1        104.85        122.46        19.94 o                         
 -12 -18   1         78.86         82.11        18.64 o                         
 -11 -18   1         14.12         18.42         6.79 o                         
 -10 -18   1         74.65         85.98         7.88 o                         
  -9 -18   1        350.66        364.35        14.61 o                         
  -8 -18   1        200.92        214.02         8.71 o                         
  -7 -18   1          0.02         -3.66         5.00 o                         
  -6 -18   1         57.81         50.61         5.06 o                         
  -5 -18   1          1.06         -4.29         4.29 o                         
  -4 -18   1        382.69        395.64         8.59 o                         
  -3 -18   1          5.48         -1.81         4.17 o                         
  -2 -18   1          5.05         -2.21         4.51 o                         
  -1 -18   1         25.25         12.58         4.98 o                         
   0 -18   1         13.24          7.55         4.98 o                         
   1 -18   1        106.71        103.70         5.33 o                         
   2 -18   1        215.83        221.33         6.65 o                         
   3 -18   1         39.85         35.43         4.53 o                         
   4 -18   1         10.03          7.58         5.03 o                         
 -13 -17   1         39.04         34.34         6.42 o                         
 -12 -17   1        172.89        153.29         8.14 o                         
 -11 -17   1          5.02         -4.81         5.91 o                         
 -10 -17   1         16.47         17.43         6.89 o                         
  -9 -17   1          6.99          2.76         5.94 o                         
  -8 -17   1        146.67        157.42         9.97 o                         
  -7 -17   1         68.99         71.70         5.23 o                         
  -6 -17   1         17.80         15.76         4.54 o                         
  -5 -17   1        602.23        618.44         9.81 o                         
  -4 -17   1        407.42        382.62         9.98 o                         
  -3 -17   1        265.25        277.70         8.79 o                         
  -2 -17   1        143.06        151.52         5.27 o                         
  -1 -17   1         45.20         47.25         4.50 o                         
   0 -17   1         80.67        103.65         5.66 o                         
   1 -17   1        171.08        178.36         6.00 o                         
   2 -17   1         10.25         11.98         4.63 o                         
   3 -17   1         50.58         41.07         7.91 o                         
   4 -17   1         12.77         13.23         5.40 o                         
   5 -17   1          0.49          2.09         5.36 o                         
   6 -17   1          4.60         10.26         6.05 o                         
 -14 -16   1         11.12          9.56         7.47 o                         
 -13 -16   1         78.89         77.91         8.10 o                         
 -12 -16   1         30.97         26.65         6.21 o                         
 -11 -16   1          0.34          1.27         5.74 o                         
 -10 -16   1        405.20        438.22        11.41 o                         
  -9 -16   1         96.23         92.13         5.58 o                         
  -8 -16   1        160.72        167.47         6.00 o                         
  -7 -16   1         21.55         14.96         4.15 o                         
  -6 -16   1          3.27         -0.73         4.36 o                         
  -5 -16   1         33.86         28.34         4.04 o                         
  -4 -16   1        290.46        310.51         7.56 o                         
  -3 -16   1        141.61        137.30         5.56 o                         
  -2 -16   1        420.74        417.90         9.09 o                         
  -1 -16   1        113.53        113.91         4.56 o                         
   0 -16   1          8.85          0.29         3.92 o                         
   1 -16   1          3.19          1.57         4.46 o                         
   2 -16   1        213.60        201.07         6.30 o                         
   3 -16   1        201.81        193.26         6.69 o                         
   4 -16   1          3.73         -1.60         4.52 o                         
   5 -16   1          0.17         -4.46         4.46 o                         
   6 -16   1         11.72          8.09         4.51 o                         
   7 -16   1         97.38        106.71         6.63 o                         
 -15 -15   1         11.97          5.79         7.31 o                         
 -14 -15   1          4.24          3.79         6.33 o                         
 -13 -15   1         70.06         66.35         7.33 o                         
 -12 -15   1          0.16         -6.13         6.13 o                         
 -11 -15   1          1.02         -4.45         5.60 o                         
 -10 -15   1        240.70        232.52         8.63 o                         
  -9 -15   1        356.57        332.26         8.41 o                         
  -8 -15   1         35.31         32.90         4.02 o                         
  -7 -15   1          1.27          1.63         3.87 o                         
  -6 -15   1        136.41        135.62         4.94 o                         
  -5 -15   1          5.34          7.88         3.61 o                         
  -4 -15   1         16.32          6.54         3.62 o                         
  -3 -15   1        182.14        191.25         5.18 o                         
  -2 -15   1         15.80         13.70         3.45 o                         
  -1 -15   1         13.43          3.10         3.61 o                         
   0 -15   1          1.28         -1.20         3.72 o                         
   1 -15   1          3.89          3.02         3.53 o                         
   2 -15   1         80.52         82.14         4.75 o                         
   3 -15   1          5.58          9.48         4.38 o                         
   4 -15   1        222.08        234.69         8.02 o                         
   5 -15   1        186.04        182.46         6.74 o                         
   6 -15   1        122.31        120.75         5.78 o                         
   7 -15   1        185.11        185.42         7.47 o                         
   8 -15   1          2.26         -5.30         5.30 o                         
   9 -15   1         51.96         53.02         6.86 o                         
 -16 -14   1          0.08          1.09         6.23 o                         
 -15 -14   1         42.72         28.17         6.47 o                         
 -14 -14   1         67.12         65.13         6.41 o                         
 -13 -14   1          1.44         -2.81         5.05 o                         
 -12 -14   1        290.80        286.30         9.54 o                         
 -11 -14   1         43.54         45.09         5.94 o                         
 -10 -14   1        164.57        161.51         6.13 o                         
  -9 -14   1        150.92        155.91         5.74 o                         
  -8 -14   1         40.41         38.28         5.26 o                         
  -7 -14   1        247.61        243.80         6.23 o                         
  -6 -14   1        685.15        693.92         9.53 o                         
  -5 -14   1        409.58        416.36         8.33 o                         
  -4 -14   1       2303.39       2377.97        21.89 o                         
  -3 -14   1        182.11        178.68         4.58 o                         
  -2 -14   1          3.68          0.51         3.27 o                         
  -1 -14   1        122.94        125.32         5.17 o                         
   0 -14   1         17.00          9.76         3.44 o                         
   1 -14   1          4.44         13.48         4.31 o                         
   2 -14   1        396.27        414.01         9.92 o                         
   3 -14   1          0.02         -1.26         3.75 o                         
   4 -14   1        170.11        172.60         6.89 o                         
   5 -14   1         56.32         61.94         4.57 o                         
   6 -14   1        332.33        373.80        13.25 o                         
   7 -14   1        210.32        221.90        10.49 o                         
   8 -14   1        176.62        180.21         7.28 o                         
   9 -14   1         56.88         63.47         5.89 o                         
  10 -14   1          4.99          5.19         5.53 o                         
 -17 -13   1         30.21         44.63        13.79 o                         
 -16 -13   1         76.42         77.01         6.86 o                         
 -15 -13   1          8.96         17.70         6.29 o                         
 -14 -13   1        344.99        352.06        10.23 o                         
 -13 -13   1        195.20        191.01         7.30 o                         
 -12 -13   1          6.57          3.75         4.90 o                         
 -11 -13   1        416.36        411.14        10.84 o                         
 -10 -13   1        393.31        398.25         7.53 o                         
  -9 -13   1       1098.29       1113.54        13.23 o                         
  -8 -13   1        196.22        200.18         5.50 o                         
  -7 -13   1         94.22         97.69         3.94 o                         
  -6 -13   1         46.70         47.74         2.97 o                         
  -5 -13   1        198.37        187.78         6.29 o                         
  -4 -13   1          0.04          0.06         2.63 o                         
  -3 -13   1          0.02         -0.47         2.57 o                         
  -2 -13   1          4.16          2.50         2.84 o                         
  -1 -13   1         26.72         29.91         3.41 o                         
   0 -13   1        252.86        242.63         5.82 o                         
   1 -13   1         75.67         84.34         8.88 o                         
   2 -13   1         54.35         48.60         3.67 o                         
   3 -13   1        209.58        193.63         6.04 o                         
   4 -13   1         17.51         33.81         4.82 o                         
   5 -13   1        130.29        148.89         5.66 o                         
   6 -13   1         57.28         75.26         6.01 o                         
   7 -13   1          3.67         11.36         5.03 o                         
   8 -13   1        215.27        231.72        10.89 o                         
   9 -13   1          0.01          0.19         4.48 o                         
  10 -13   1         40.40         45.45         5.43 o                         
  11 -13   1          0.17         -5.37         5.37 o                         
 -17 -12   1         85.16         91.21         7.21 o                         
 -16 -12   1        169.15        167.07         8.18 o                         
 -15 -12   1        142.58        146.75         8.77 o                         
 -14 -12   1          4.33          3.17         5.06 o                         
 -13 -12   1         71.60         69.10         5.23 o                         
 -12 -12   1         68.42         73.28         5.10 o                         
 -11 -12   1         97.22         79.36         5.48 o                         
 -10 -12   1        103.04         90.58         4.43 o                         
  -9 -12   1         75.24         69.12         3.50 o                         
  -8 -12   1          0.05         -1.43         2.72 o                         
  -7 -12   1         80.71         88.14         3.71 o                         
  -6 -12   1        124.14        117.99         3.52 o                         
  -5 -12   1        235.50        220.40         4.68 o                         
  -4 -12   1         29.32         23.40         2.31 o                         
  -3 -12   1        181.30        174.79         3.84 o                         
  -2 -12   1        335.84        359.25         6.52 o                         
  -1 -12   1       1235.11       1226.35        14.34 o                         
   0 -12   1        368.79        385.69        15.11 o                         
   1 -12   1          0.36          2.63         3.41 o                         
   2 -12   1          1.72          1.41         3.06 o                         
   3 -12   1        426.49        431.05         8.66 o                         
   4 -12   1       1019.91       1046.97        13.83 o                         
   5 -12   1         26.37         32.93         4.52 o                         
   6 -12   1        116.21        118.83         4.58 o                         
   7 -12   1         75.90         85.71         4.27 o                         
   8 -12   1        118.90        128.39         6.41 o                         
   9 -12   1          6.20         11.02         5.13 o                         
  10 -12   1         11.97         17.83         4.78 o                         
  11 -12   1          8.32          5.49         4.98 o                         
  12 -12   1          0.51         -5.38         5.45 o                         
 -18 -11   1         63.53         59.92        15.51 o                         
 -17 -11   1        457.17        478.76        11.85 o                         
 -16 -11   1         62.83         70.91         6.17 o                         
 -15 -11   1        225.20        206.60         8.13 o                         
 -14 -11   1         90.25         97.06         7.21 o                         
 -13 -11   1          5.62          1.88         4.40 o                         
 -12 -11   1          9.41          7.95         4.27 o                         
 -11 -11   1        958.71        983.74        15.67 o                         
 -10 -11   1        377.55        387.42         7.46 o                         
  -9 -11   1        535.13        558.78         7.95 o                         
  -8 -11   1          6.65          4.63         2.58 o                         
  -7 -11   1         89.69         87.38         3.34 o                         
  -6 -11   1        444.14        425.10         6.06 o                         
  -5 -11   1        428.70        415.27         5.85 o                         
  -4 -11   1        317.10        320.20         4.90 o                         
  -3 -11   1         78.97        100.32         3.89 o                         
  -2 -11   1          7.66         15.70         4.19 o                         
  -1 -11   1        402.77        387.18         9.61 o                         
   0 -11   1         19.17         14.80         1.75 o                         
   1 -11   1          0.08         -1.92         1.92 o                         
   2 -11   1        624.65        592.46         8.13 o                         
   3 -11   1        162.29        161.37         6.09 o                         
   4 -11   1         17.56         14.51         2.12 o                         
   5 -11   1         43.49         53.39         3.11 o                         
   6 -11   1        200.61        197.34         6.44 o                         
   7 -11   1         28.37         32.05         3.47 o                         
   8 -11   1          5.31          4.52         3.32 o                         
   9 -11   1          1.73         15.60         8.96 o                         
  10 -11   1        108.44        130.49         9.10 o                         
  11 -11   1         56.89         73.49         5.42 o                         
  12 -11   1        333.97        334.62         9.70 o                         
  13 -11   1         23.43         16.00         5.56 o                         
 -18 -10   1         15.68         11.11         5.49 o                         
 -17 -10   1         26.91         23.89         5.75 o                         
 -16 -10   1         77.69         84.82         6.93 o                         
 -15 -10   1         37.05         36.12         5.59 o                         
 -14 -10   1          7.54          6.54         4.66 o                         
 -13 -10   1          8.73          4.64         4.19 o                         
 -12 -10   1        524.05        564.63        11.03 o                         
 -11 -10   1        101.63        101.58         3.84 o                         
 -10 -10   1          3.11          1.53         2.25 o                         
  -9 -10   1         42.75         37.77         2.91 o                         
  -8 -10   1         77.54         64.73         2.93 o                         
  -7 -10   1         24.87         25.24         2.44 o                         
  -6 -10   1         41.53         44.31         2.36 o                         
  -5 -10   1        601.04        589.71         6.89 o                         
  -4 -10   1         19.60         18.22         2.00 o                         
  -3 -10   1         12.78         10.71         1.98 o                         
  -2 -10   1         99.83         90.47         2.64 o                         
  -1 -10   1        910.53        907.87        11.19 o                         
   0 -10   1        234.29        258.47         5.62 o                         
   1 -10   1       1933.98       1794.31        20.70 o                         
   2 -10   1        157.19        148.54         4.37 o                         
   3 -10   1        150.68        151.73         4.01 o                         
   4 -10   1       1340.51       1337.63        12.84 o                         
   5 -10   1         45.23         37.02         3.07 o                         
   6 -10   1        483.84        486.84         8.29 o                         
   7 -10   1        869.87        865.24        11.60 o                         
   8 -10   1        226.28        208.84         7.86 o                         
   9 -10   1         83.12         83.01         5.32 o                         
  10 -10   1        140.63        162.17         9.66 o                         
  11 -10   1         12.54         13.35         4.79 o                         
  12 -10   1         53.92         64.15         5.86 o                         
  13 -10   1         14.77          5.61         5.47 o                         
  14 -10   1          0.08          3.10        11.85 o                         
 -18  -9   1         52.56         48.60         5.93 o                         
 -17  -9   1        694.19        751.24        14.04 o                         
 -16  -9   1          6.20          2.87         5.25 o                         
 -15  -9   1        232.17        239.29         8.31 o                         
 -14  -9   1        327.42        344.20         8.81 o                         
 -13  -9   1        110.41        102.68         4.91 o                         
 -12  -9   1         16.98         17.27         3.87 o                         
 -11  -9   1         62.79         71.55         3.83 o                         
 -10  -9   1       1015.44       1028.89        12.44 o                         
  -9  -9   1        518.96        506.17         7.53 o                         
  -8  -9   1       1549.73       1520.20        16.13 o                         
  -7  -9   1       1726.86       1659.13        15.77 o                         
  -6  -9   1       2451.28       2457.56        22.19 o                         
  -5  -9   1         51.01         54.10         2.47 o                         
  -4  -9   1       1372.59       1410.02        13.48 o                         
  -3  -9   1          0.48          0.75         1.83 o                         
  -2  -9   1         53.71         60.96         2.18 o                         
  -1  -9   1        803.05        879.21         9.30 o                         
   0  -9   1       2557.92       2358.69        20.71 o                         
   1  -9   1         15.54         12.65         2.09 o                         
   2  -9   1         73.10         73.18         2.58 o                         
   3  -9   1          9.26          4.66         1.53 o                         
   4  -9   1       1365.51       1358.01        14.29 o                         
   5  -9   1        941.51        935.26        10.70 o                         
   6  -9   1        118.58        121.84         3.82 o                         
   7  -9   1        196.78        188.20         5.22 o                         
   8  -9   1          3.15          2.02         2.72 o                         
   9  -9   1         83.68         79.87         4.03 o                         
  10  -9   1         26.08         25.28         4.45 o                         
  11  -9   1        380.95        407.43         9.22 o                         
  12  -9   1        408.02        450.12        18.43 o                         
  13  -9   1        141.76        153.35         7.19 o                         
  14  -9   1          5.63         11.40         6.35 o                         
 -18  -8   1         47.76         54.03         5.71 o                         
 -17  -8   1         14.87         14.96         5.38 o                         
 -16  -8   1         12.12         15.45         5.09 o                         
 -15  -8   1         10.13         10.29         4.87 o                         
 -14  -8   1          0.16         -4.45         4.45 o                         
 -13  -8   1        270.95        243.84         9.13 o                         
 -12  -8   1         36.08         33.32         3.81 o                         
 -11  -8   1         18.20         16.29         3.43 o                         
 -10  -8   1        321.94        334.98         5.66 o                         
  -9  -8   1        402.62        365.09         6.76 o                         
  -8  -8   1        992.48       1033.51        10.70 o                         
  -7  -8   1       3471.92       3464.89        27.54 o                         
  -6  -8   1        635.97        597.17         6.23 o                         
  -5  -8   1       5228.88       5271.38        40.55 o                         
  -4  -8   1       3499.84       3420.82        28.00 o                         
  -3  -8   1       4125.83       4380.89        39.72 o                         
  -2  -8   1       5462.22       5470.10        44.10 o                         
  -1  -8   1       3687.39       3780.79        24.70 o                         
   0  -8   1         81.34         65.14         1.93 o                         
   1  -8   1        469.26        460.82         6.20 o                         
   2  -8   1         55.73         47.46         2.06 o                         
   3  -8   1         63.50         49.76         1.91 o                         
   4  -8   1          8.84          8.20         1.79 o                         
   5  -8   1         58.22         50.95         2.75 o                         
   6  -8   1         92.47         93.50         3.43 o                         
   7  -8   1          0.01          0.91         2.45 o                         
   8  -8   1        366.39        359.30         6.07 o                         
   9  -8   1         23.20         25.21         2.69 o                         
  10  -8   1        244.95        228.33         6.56 o                         
  11  -8   1          0.15          1.61         3.33 o                         
  12  -8   1          5.71         10.49         4.12 o                         
  13  -8   1         12.59          5.62         4.44 o                         
  14  -8   1          2.22          0.42         6.08 o                         
  15  -8   1         21.23         20.75         7.17 o                         
 -19  -7   1          7.90         -2.67        12.04 o                         
 -18  -7   1         47.05         44.98         7.17 o                         
 -17  -7   1         12.72          7.36         5.18 o                         
 -16  -7   1          1.06         -0.76         5.05 o                         
 -15  -7   1          2.24         -3.10         4.81 o                         
 -14  -7   1        103.60         89.60         5.07 o                         
 -13  -7   1        879.32        916.67        14.52 o                         
 -12  -7   1        595.01        601.08         9.89 o                         
 -11  -7   1          8.42          7.54         3.18 o                         
 -10  -7   1        599.06        543.36         7.58 o                         
  -9  -7   1         99.90        108.13         3.32 o                         
  -8  -7   1       2450.12       2404.94        22.72 o                         
  -7  -7   1        731.22        715.35         7.39 o                         
  -6  -7   1         55.77         58.10         1.84 o                         
  -5  -7   1          9.37         11.32         1.10 o                         
  -4  -7   1        212.12        228.30         3.12 o                         
  -3  -7   1        333.14        421.67         4.57 o                         
  -2  -7   1         38.66         52.99         2.61 o                         
  -1  -7   1       3598.69       3679.10        19.38 o                         
   0  -7   1        453.39        532.57         6.16 o                         
   1  -7   1         62.56         65.71         2.37 o                         
   2  -7   1         84.04         61.74         1.97 o                         
   3  -7   1        195.11        217.96         3.24 o                         
   4  -7   1       2476.16       2513.69        22.62 o                         
   5  -7   1        754.68        750.26        12.62 o                         
   6  -7   1        131.44        120.13         3.72 o                         
   7  -7   1          5.14          2.69         2.28 o                         
   8  -7   1        171.76        168.73         3.96 o                         
   9  -7   1        308.25        305.21         7.39 o                         
  10  -7   1          0.51          2.23         2.90 o                         
  11  -7   1        267.55        264.35         6.31 o                         
  12  -7   1        111.62        117.15         5.78 o                         
  13  -7   1         80.79         71.89         4.98 o                         
  14  -7   1         38.29         40.39         5.33 o                         
  15  -7   1         15.76          6.70         5.65 o                         
  16  -7   1         35.46         32.72        18.65 o                         
 -19  -6   1         73.78         78.59         8.39 o                         
 -18  -6   1         20.87         12.03         6.57 o                         
 -17  -6   1         78.51         78.70         6.11 o                         
 -16  -6   1          0.01         -2.90         4.80 o                         
 -15  -6   1         13.73         11.61         4.71 o                         
 -14  -6   1        259.95        257.66         8.78 o                         
 -13  -6   1        146.75        148.55         5.46 o                         
 -12  -6   1         26.88         23.48         3.72 o                         
 -11  -6   1        210.35        195.11         5.47 o                         
 -10  -6   1        875.46        794.16        11.83 o                         
  -9  -6   1        624.19        545.13         6.84 o                         
  -8  -6   1       2145.69       2049.23        18.35 o                         
  -7  -6   1        358.84        394.09         4.23 o                         
  -6  -6   1        302.75        268.75         3.13 o                         
  -5  -6   1        278.28        277.55         3.73 o                         
  -4  -6   1         18.54          8.12         0.94 o                         
  -3  -6   1          3.86          0.23         1.02 o                         
  -2  -6   1        755.05        811.06         7.83 o                         
  -1  -6   1       2297.31       2128.27        19.77 o                         
   0  -6   1       3400.52       4040.52        35.83 o                         
   1  -6   1        597.83        846.73         9.87 o                         
   2  -6   1       9130.51       9251.56        80.91 o                         
   3  -6   1        340.82        295.03         4.29 o                         
   4  -6   1        129.93        159.07         3.22 o                         
   5  -6   1        549.94        567.84         6.52 o                         
   6  -6   1        272.78        276.91         4.96 o                         
   7  -6   1        811.66        780.30         8.50 o                         
   8  -6   1        427.18        434.13         6.09 o                         
   9  -6   1        216.55        238.22         4.99 o                         
  10  -6   1        148.63        155.17         7.54 o                         
  11  -6   1         45.09         38.97         3.27 o                         
  12  -6   1          1.54          6.43         3.63 o                         
  13  -6   1          8.87          8.81         4.08 o                         
  14  -6   1         90.64         85.08         5.66 o                         
  15  -6   1         57.56         56.89         5.51 o                         
  16  -6   1          1.53         -1.37         5.63 o                         
 -19  -5   1          0.73          2.88         7.30 o                         
 -18  -5   1          4.40          4.33         7.02 o                         
 -17  -5   1         65.66         53.95         6.93 o                         
 -16  -5   1          1.06         -4.84         4.84 o                         
 -15  -5   1        491.01        484.68        10.59 o                         
 -14  -5   1        395.74        389.37         9.19 o                         
 -13  -5   1        224.47        233.74         9.01 o                         
 -12  -5   1         18.14         18.72         3.39 o                         
 -11  -5   1          4.13          3.57         3.18 o                         
 -10  -5   1         25.95         29.60         2.61 o                         
  -9  -5   1        366.36        433.32         7.80 o                         
  -8  -5   1       1944.38       1921.38        15.96 o                         
  -7  -5   1        894.18        855.11         7.10 o                         
  -6  -5   1       2484.18       2576.99        19.00 o                         
  -5  -5   1         40.00         36.79         1.24 o                         
  -4  -5   1       1008.84       1063.15         7.73 o                         
  -3  -5   1       2990.17       2768.78        18.58 o                         
  -2  -5   1       2154.11       2172.14        14.78 o                         
  -1  -5   1       2933.80       2983.41        24.70 o                         
   0  -5   1        412.77        412.40         4.85 o                         
   1  -5   1        383.54        386.13         5.19 o                         
   2  -5   1       1899.89       1978.40        18.43 o                         
   3  -5   1        930.29        830.41         7.29 o                         
   4  -5   1        966.53        921.09         8.10 o                         
   5  -5   1          4.09          5.38         1.48 o                         
   6  -5   1       2131.03       2097.06        17.97 o                         
   7  -5   1       2227.31       2179.12        18.32 o                         
   8  -5   1        149.51        151.83         3.46 o                         
   9  -5   1        270.00        266.44         6.83 o                         
  10  -5   1        529.13        522.22        11.81 o                         
  11  -5   1         97.98         79.00         4.86 o                         
  12  -5   1       1075.33       1116.86        14.97 o                         
  13  -5   1         57.67         62.55         4.37 o                         
  14  -5   1        489.23        525.55        10.77 o                         
  15  -5   1        140.05        141.90         8.09 o                         
  16  -5   1          0.07          1.14         5.26 o                         
  17  -5   1        128.15        111.62        15.97 o                         
 -19  -4   1         23.55         30.42         6.88 o                         
 -18  -4   1          3.56          9.19         7.48 o                         
 -17  -4   1        106.80        110.56         8.73 o                         
 -16  -4   1         86.30         80.49         5.97 o                         
 -15  -4   1        247.46        234.10        11.77 o                         
 -14  -4   1          1.31         -3.66         4.09 o                         
 -13  -4   1        204.34        218.79         7.83 o                         
 -12  -4   1         61.58         57.40         4.49 o                         
 -11  -4   1        545.55        542.31         8.83 o                         
 -10  -4   1       1015.90        957.81        11.59 o                         
  -9  -4   1        642.46        558.40         6.81 o                         
  -8  -4   1         60.36         77.75         2.71 o                         
  -7  -4   1         41.09         52.11         1.54 o                         
  -6  -4   1        988.92       1003.01         8.27 o                         
  -5  -4   1       5290.13       5796.66        39.87 o                         
  -4  -4   1       4106.90       4177.91        25.63 o                         
  -3  -4   1        572.74        659.45         4.35 o                         
  -2  -4   1       1266.60       1258.16         8.04 o                         
  -1  -4   1       1781.24       2053.85        15.51 o                         
   0  -4   1       1183.21       1321.97         9.90 o                         
   1  -4   1      21648.08      21959.14       151.93 o                         
   2  -4   1       7740.04       7959.77        46.87 o                         
   3  -4   1        414.31        328.05         3.16 o                         
   4  -4   1       1776.66       1930.60        12.77 o                         
   5  -4   1        420.56        421.08         4.95 o                         
   6  -4   1        146.76        147.82         2.78 o                         
   7  -4   1        128.37        111.12         2.89 o                         
   8  -4   1        239.73        247.97         5.64 o                         
   9  -4   1        254.72        266.68         4.78 o                         
  10  -4   1          0.49         -2.33         2.33 o                         
  11  -4   1         59.40         55.62         4.92 o                         
  12  -4   1         27.00         36.91         4.82 o                         
  13  -4   1          4.42          8.40         4.04 o                         
  14  -4   1          3.28          1.94         4.75 o                         
  15  -4   1         20.27         17.24         5.00 o                         
  16  -4   1         74.37         71.61         7.85 o                         
  17  -4   1         52.19         52.27         6.46 o                         
 -19  -3   1         10.33          1.32         6.66 o                         
 -18  -3   1          0.10         -4.66         6.52 o                         
 -17  -3   1         34.70         35.68         6.60 o                         
 -16  -3   1        184.94        181.53         9.15 o                         
 -15  -3   1        788.81        780.06        14.34 o                         
 -14  -3   1         31.62         23.64         4.36 o                         
 -13  -3   1         34.04         29.13         4.43 o                         
 -12  -3   1       1112.86       1097.13        15.15 o                         
 -11  -3   1        356.69        369.39         6.32 o                         
 -10  -3   1          3.61          8.26         1.65 o                         
  -9  -3   1       5439.59       5240.39        41.52 o                         
  -8  -3   1        178.78        182.92         2.43 o                         
  -7  -3   1        459.69        399.44         3.74 o                         
  -6  -3   1        186.32        238.09         2.12 o                         
  -5  -3   1       9016.02       9646.61        60.68 o                         
  -4  -3   1       1624.68       1662.19         9.62 o                         
  -3  -3   1         99.32         93.54         1.05 o                         
  -2  -3   1       1496.50       1688.98        11.32 o                         
  -1  -3   1       5255.80       5110.04        32.09 o                         
   0  -3   1       7172.37       7483.06        57.55 o                         
   1  -3   1         11.55          3.79         0.70 o                         
   2  -3   1        837.82        825.28         5.67 o                         
   3  -3   1       7905.99       8049.70        50.47 o                         
   4  -3   1         33.73         59.36         2.27 o                         
   5  -3   1         34.03         39.31         1.93 o                         
   6  -3   1       1753.55       1711.15        14.16 o                         
   7  -3   1        483.16        458.85         4.82 o                         
   8  -3   1       3406.71       3407.05        27.95 o                         
   9  -3   1       1283.44       1326.86        14.34 o                         
  10  -3   1          0.13         -2.19         2.19 o                         
  11  -3   1         44.92         46.35         3.06 o                         
  12  -3   1         29.67         34.07         3.86 o                         
  13  -3   1        396.81        423.19        10.26 o                         
  14  -3   1        153.74        163.00         7.53 o                         
  15  -3   1         34.41         37.54         7.11 o                         
  16  -3   1        116.55        112.26         7.17 o                         
  17  -3   1         16.24         17.56         5.99 o                         
  18  -3   1        137.77        108.64        18.83 o                         
 -19  -2   1         78.95         79.98        17.94 o                         
 -18  -2   1         65.15         70.69         7.26 o                         
 -17  -2   1          9.23          2.62         6.09 o                         
 -16  -2   1         48.76         58.55         6.48 o                         
 -15  -2   1         83.49         79.31         5.03 o                         
 -14  -2   1        926.75        897.94        16.99 o                         
 -13  -2   1        175.14        178.18         5.44 o                         
 -12  -2   1        142.84        145.66         4.83 o                         
 -11  -2   1          1.10          8.30         2.43 o                         
 -10  -2   1         74.58         76.64         2.95 o                         
  -9  -2   1        822.10        752.00         5.91 o                         
  -8  -2   1        120.48        100.48         1.89 o                         
  -7  -2   1        204.64        199.02         2.26 o                         
  -6  -2   1       1992.13       1887.30        13.55 o                         
  -4  -2   1        651.17        658.45         4.31 o                         
  -3  -2   1       1755.26       1699.29        10.40 o                         
  -2  -2   1       4308.84       4533.59        27.88 o                         
  -1  -2   1      15854.17      16542.38        58.27 o                         
   0  -2   1         89.57        142.37         1.96 o                         
   1  -2   1       6940.46       7097.11        48.12 o                         
   2  -2   1        377.17        403.05         3.38 o                         
   3  -2   1       3906.40       3825.35        24.10 o                         
   4  -2   1       7165.84       7667.02        44.35 o                         
   5  -2   1       1758.16       1946.88        12.92 o                         
   6  -2   1         30.75         17.12         1.63 o                         
   7  -2   1        543.38        598.85         6.46 o                         
   8  -2   1        160.43        163.03         3.74 o                         
   9  -2   1          0.15          0.57         1.83 o                         
  10  -2   1        893.33        846.52         8.50 o                         
  11  -2   1        419.52        364.16        16.00 o                         
  12  -2   1          0.45          5.37         3.97 o                         
  13  -2   1         99.48         99.52         5.38 o                         
  14  -2   1        321.40        316.40         7.98 o                         
  15  -2   1        482.91        500.47        10.83 o                         
  16  -2   1         17.35         18.09         5.57 o                         
  17  -2   1          0.13         -1.51         6.19 o                         
  18  -2   1          0.27          3.99         6.33 o                         
 -18  -1   1         47.87         50.59         6.26 o                         
 -17  -1   1         18.91         20.13         5.72 o                         
 -16  -1   1        104.48         93.91         6.97 o                         
 -15  -1   1         39.41         36.20         6.37 o                         
 -14  -1   1          3.09          5.08         3.82 o                         
 -13  -1   1          0.49          0.84         3.18 o                         
 -12  -1   1        559.71        557.91         7.61 o                         
 -11  -1   1       3136.99       3195.35        28.88 o                         
 -10  -1   1        377.07        384.46         7.49 o                         
  -9  -1   1       2916.52       2914.53        23.57 o                         
  -8  -1   1         16.76         18.26         1.42 o                         
  -7  -1   1       1374.63       1303.52         9.93 o                         
  -6  -1   1       3589.29       3698.97        24.47 o                         
  -5  -1   1        152.14        186.58         1.81 o                         
  -4  -1   1       6858.28       7672.25        39.70 o                         
  -3  -1   1      10502.77      10686.09        58.84 o                         
  -2  -1   1         90.44        137.43         1.48 o                         
  -1  -1   1       1062.80       1075.49         6.81 o                         
   0  -1   1       3861.51       3747.71        25.35 o                         
   1  -1   1        147.03        127.02         1.36 o                         
   2  -1   1          6.78         15.71         1.02 o                         
   3  -1   1        195.50        210.72         2.39 o                         
   4  -1   1        240.01        346.09         4.08 o                         
   5  -1   1       2207.02       2333.62        14.20 o                         
   6  -1   1       4229.38       4456.90        22.17 o                         
   7  -1   1          9.58          2.98         1.11 o                         
   8  -1   1       1403.35       1495.06        14.17 o                         
   9  -1   1       1244.43       1275.10        12.57 o                         
  10  -1   1       1679.20       1695.97        22.77 o                         
  11  -1   1        112.92        115.54         4.04 o                         
  12  -1   1        231.22        256.44         5.62 o                         
  13  -1   1         68.90         68.09         4.58 o                         
  14  -1   1         31.57         40.40         4.27 o                         
  15  -1   1         96.79         94.68         6.01 o                         
  16  -1   1         68.61         66.00         8.40 o                         
  17  -1   1        281.25        300.72        12.95 o                         
  18  -1   1        179.34        203.39        10.37 o                         
 -18   0   1         16.25         11.79         6.45 o                         
 -17   0   1          8.38          5.68         5.43 o                         
 -16   0   1         30.88         31.07         5.36 o                         
 -15   0   1        183.19        181.23        10.69 o                         
 -14   0   1        617.83        598.26        13.40 o                         
 -13   0   1         24.56         28.94         4.35 o                         
 -12   0   1        813.22        846.57        12.19 o                         
 -11   0   1        760.81        735.49         9.91 o                         
 -10   0   1         19.35         12.97         1.91 o                         
  -9   0   1        171.00        157.46         5.85 o                         
  -8   0   1       1039.65        939.44         8.88 o                         
  -7   0   1       3925.43       3872.80        25.97 o                         
  -6   0   1        335.29        371.69         3.15 o                         
  -4   0   1        582.68        658.58         4.03 o                         
  -3   0   1         70.59         38.62         0.75 o                         
  -2   0   1        496.28        583.43         3.50 o                         
  -1   0   1       2137.32       2018.51        13.26 o                         
   1   0   1       1657.86       1548.89        18.41 o                         
   2   0   1        359.01        462.93         3.71 o                         
   3   0   1       4836.68       5248.70        22.60 o                         
   4   0   1       2107.77       2566.45        13.41 o                         
   5   0   1       1621.36       1731.71         9.12 o                         
   6   0   1        648.29        791.40         6.58 o                         
   7   0   1        124.16        106.97         1.71 o                         
   8   0   1         64.56         78.46         2.34 o                         
   9   0   1       2889.37       2860.43        16.57 o                         
  10   0   1         18.98         12.10         1.86 o                         
  11   0   1          0.09          3.50         2.44 o                         
  12   0   1        222.03        190.05         3.92 o                         
  13   0   1         50.10         37.96         3.52 o                         
  14   0   1          4.56          8.43         3.96 o                         
  15   0   1          9.79          5.04         5.32 o                         
  16   0   1         86.79         87.90         6.49 o                         
  17   0   1          2.50          0.00         5.68 o                         
  18   0   1         48.59         44.11         6.97 o                         
 -18   1   1         32.05         28.25         7.54 o                         
 -17   1   1          5.41          4.50         6.32 o                         
 -16   1   1         13.41          9.48         5.18 o                         
 -15   1   1        404.21        413.93        10.59 o                         
 -14   1   1         36.74         33.72         4.82 o                         
 -13   1   1         24.50         16.25         3.80 o                         
 -12   1   1        796.89        820.86        15.59 o                         
 -11   1   1         28.10         25.73         3.79 o                         
 -10   1   1        897.38        913.19        11.92 o                         
  -9   1   1        224.34        249.31         5.47 o                         
  -8   1   1        254.71        250.66         3.15 o                         
  -7   1   1          3.73          0.89         0.94 o                         
  -6   1   1        875.40        951.64         6.60 o                         
  -5   1   1          9.15         21.78         0.89 o                         
  -4   1   1       1066.65       1076.10         6.31 o                         
  -3   1   1       1041.10       1118.34         6.40 o                         
  -2   1   1       1064.46       1103.16         6.95 o                         
  -1   1   1        750.23        717.05         4.28 o                         
   0   1   1       3600.89       3508.11        50.45 o                         
   1   1   1        195.36        163.39         1.63 o                         
   2   1   1        765.22        904.99         6.94 o                         
   3   1   1        264.35        280.98         2.55 o                         
   4   1   1          0.59          8.98         0.58 o                         
   5   1   1       1603.57       1580.64         9.93 o                         
   6   1   1         19.92         49.22         1.29 o                         
   7   1   1       2736.42       2680.99        19.91 o                         
   8   1   1         49.90         50.73         1.47 o                         
   9   1   1          0.09          2.78         1.15 o                         
  10   1   1        742.59        751.84         7.72 o                         
  11   1   1         72.77         80.74         2.71 o                         
  12   1   1        252.97        251.03         5.47 o                         
  13   1   1        401.83        358.84         7.07 o                         
  14   1   1        119.41        107.83         4.45 o                         
  15   1   1         14.11          6.45         5.43 o                         
  16   1   1         23.96         17.45         5.86 o                         
  17   1   1        489.90        522.68        12.55 o                         
  18   1   1         67.75         58.91         6.95 o                         
  19   1   1          8.29          1.97        15.11 o                         
 -18   2   1        104.63        120.89        11.93 o                         
 -17   2   1         14.77         13.58         7.11 o                         
 -16   2   1          3.60         10.57         7.59 o                         
 -15   2   1          0.04         -5.74         5.74 o                         
 -14   2   1         80.82         81.08         7.89 o                         
 -13   2   1        277.92        257.35        18.90 o                         
 -12   2   1        309.61        328.90        10.36 o                         
 -11   2   1         84.61         84.53         6.65 o                         
 -10   2   1       1420.38       1363.44        18.94 o                         
  -9   2   1        367.17        303.57        13.30 o                         
  -8   2   1         23.13         17.29         1.42 o                         
  -7   2   1       3898.23       3861.42        28.19 o                         
  -6   2   1          0.38          1.76         1.01 o                         
  -5   2   1         12.47          5.62         0.92 o                         
  -4   2   1        477.05        607.14         4.11 o                         
  -3   2   1        554.20        591.51         3.57 o                         
  -2   2   1      11580.93      12059.26        70.65 o                         
  -1   2   1       1359.24       1297.15         9.02 o                         
   0   2   1       2490.58       2667.13        17.85 o                         
   1   2   1       5030.50       5707.35        39.79 o                         
   2   2   1         53.40         53.83         0.92 o                         
   3   2   1       3575.72       3754.86        22.76 o                         
   4   2   1        551.13        518.80         3.82 o                         
   5   2   1       1430.91       1362.00         9.25 o                         
   6   2   1          7.42          9.54         1.00 o                         
   7   2   1       2256.90       2201.66        14.77 o                         
   8   2   1          2.48          1.47         0.88 o                         
   9   2   1       1404.04       1349.31        10.83 o                         
  10   2   1          0.19          2.67         1.49 o                         
  11   2   1        144.05        134.73         4.85 o                         
  12   2   1        493.88        471.02         8.94 o                         
  13   2   1        760.20        738.76        11.66 o                         
  14   2   1         36.44         31.66         3.77 o                         
  15   2   1         44.75         45.72         4.90 o                         
  16   2   1         22.33         15.94         5.72 o                         
  17   2   1        123.83        114.90         7.74 o                         
  18   2   1         11.33          4.21         6.40 o                         
  19   2   1          1.38         -0.72        10.59 o                         
 -18   3   1         28.73         37.71        15.68 o                         
 -17   3   1          7.39         15.43         6.72 o                         
 -16   3   1          3.86          4.92         6.74 o                         
 -15   3   1         24.30         24.72         6.07 o                         
 -14   3   1         11.20          9.00         4.75 o                         
 -13   3   1        187.19        149.40        13.07 o                         
 -12   3   1        176.48        173.20         6.54 o                         
 -11   3   1        266.84        285.86         6.87 o                         
 -10   3   1        764.97        795.98        11.24 o                         
  -9   3   1        465.56        462.71         6.97 o                         
  -8   3   1        179.38        166.72         3.69 o                         
  -7   3   1         66.57        106.63         2.03 o                         
  -6   3   1       4160.21       4134.14        29.01 o                         
  -5   3   1         55.85         30.08         1.10 o                         
  -4   3   1       1612.07       1517.83         9.84 o                         
  -3   3   1       2849.23       2910.47        16.93 o                         
  -2   3   1       1942.26       2254.20        13.49 o                         
  -1   3   1        978.35       1207.50         8.17 o                         
   0   3   1      19042.59      19699.07       132.60 o                         
   1   3   1        174.55        232.44         2.18 o                         
   2   3   1       8195.20       8074.14        54.66 o                         
   3   3   1        632.16        698.62         4.64 o                         
   4   3   1       2081.12       1974.11        13.02 o                         
   5   3   1        108.15         67.92         1.37 o                         
   6   3   1       1910.71       1982.03        15.18 o                         
   7   3   1          4.81          0.17         1.02 o                         
   8   3   1        295.04        265.46         3.28 o                         
   9   3   1       2977.37       2948.49        22.60 o                         
  10   3   1        348.61        342.40         4.82 o                         
  11   3   1       1331.72       1401.46        14.20 o                         
  12   3   1        149.15        139.55         4.46 o                         
  13   3   1          0.78          2.84         3.25 o                         
  14   3   1        488.79        498.19        10.58 o                         
  15   3   1         11.09          4.34         4.30 o                         
  16   3   1        126.75        142.71        10.56 o                         
  17   3   1         17.89         14.61         5.66 o                         
  18   3   1        336.52        335.48        11.73 o                         
  19   3   1         31.53         30.57         6.90 o                         
 -17   4   1        175.91        191.00        13.70 o                         
 -16   4   1        355.92        366.55        13.48 o                         
 -15   4   1          8.80          3.36         5.23 o                         
 -14   4   1        469.84        456.58        11.19 o                         
 -13   4   1         42.14         42.30         3.56 o                         
 -12   4   1         15.96          6.52         3.07 o                         
 -11   4   1        160.61        169.34         5.00 o                         
 -10   4   1        269.01        273.96         5.44 o                         
  -9   4   1       1457.39       1460.37        11.86 o                         
  -8   4   1          4.73          1.11         1.74 o                         
  -7   4   1         17.56          9.96         1.31 o                         
  -6   4   1         49.09         49.43         1.49 o                         
  -5   4   1        164.24        144.48         1.95 o                         
  -4   4   1       3024.12       3042.08        19.83 o                         
  -3   4   1        622.33        597.26         4.47 o                         
  -2   4   1          0.22          3.90         0.89 o                         
   0   4   1         21.81         17.93         0.79 o                         
   1   4   1      24288.47      25199.20       160.62 o                         
   2   4   1       1000.30       1130.99         7.62 o                         
   3   4   1        550.11        561.68         4.24 o                         
   4   4   1        218.91        213.79         2.02 o                         
   5   4   1          0.04         -0.16         0.96 o                         
   6   4   1       2745.35       2838.47        20.79 o                         
   7   4   1       2664.01       2855.36        22.69 o                         
   8   4   1        171.05        191.57         2.66 o                         
   9   4   1        277.65        313.99         3.83 o                         
  10   4   1         65.74         68.22         1.99 o                         
  11   4   1          0.28          3.50         1.88 o                         
  12   4   1        426.67        460.72         9.55 o                         
  13   4   1        248.35        228.29         5.87 o                         
  14   4   1        265.71        292.11         7.24 o                         
  15   4   1          6.77         -0.36         3.91 o                         
  16   4   1         39.29         29.02         4.96 o                         
  17   4   1          0.89         -6.44         7.18 o                         
  18   4   1         13.26         12.74         7.29 o                         
  19   4   1         15.82         22.16        10.76 o                         
 -17   5   1        133.69        132.59        13.56 o                         
 -16   5   1         55.54         56.00         6.26 o                         
 -15   5   1         76.96         61.40         6.09 o                         
 -14   5   1         24.47         20.25         4.71 o                         
 -13   5   1         16.67         12.87         3.61 o                         
 -12   5   1        171.35        170.40         5.89 o                         
 -11   5   1        143.76        141.44         4.47 o                         
 -10   5   1        408.41        406.42         6.08 o                         
  -9   5   1       1689.29       1698.36        15.85 o                         
  -8   5   1        251.86        266.31         4.98 o                         
  -7   5   1          7.67          9.58         1.57 o                         
  -6   5   1       1223.16       1194.20        10.02 o                         
  -5   5   1       1471.62       1457.08        10.95 o                         
  -4   5   1       6017.66       6015.35        44.20 o                         
  -3   5   1          0.06          1.33         1.01 o                         
  -2   5   1       1118.15       1281.89         9.43 o                         
  -1   5   1       1114.12        890.99         7.62 o                         
   0   5   1        609.77        755.13         6.74 o                         
   1   5   1       3473.09       3928.15        29.86 o                         
   2   5   1       3593.39       3765.47        25.95 o                         
   3   5   1         28.19         28.30         1.38 o                         
   4   5   1        206.28        201.55         2.97 o                         
   5   5   1        832.02        935.97         7.53 o                         
   6   5   1        333.66        333.09         4.47 o                         
   7   5   1        450.68        442.57         5.17 o                         
   8   5   1        374.27        316.39         5.01 o                         
   9   5   1       1759.01       1639.72        16.57 o                         
  10   5   1        176.06        172.42         4.12 o                         
  11   5   1         29.41         24.08         2.33 o                         
  12   5   1        261.06        280.51         6.32 o                         
  13   5   1        248.57        232.26         6.61 o                         
  14   5   1         22.61         25.97         4.14 o                         
  15   5   1        145.76        151.73         6.21 o                         
  16   5   1        142.92        151.68         8.65 o                         
  17   5   1         57.47         38.25         6.53 o                         
  18   5   1         83.42         63.75         8.23 o                         
  19   5   1         95.73        104.83         9.03 o                         
 -16   6   1         66.05         46.93         9.93 o                         
 -15   6   1         11.00          0.30         5.32 o                         
 -14   6   1         10.45          6.85         4.62 o                         
 -13   6   1          2.34          4.00         3.98 o                         
 -12   6   1        124.54        126.10         5.67 o                         
 -11   6   1         33.30         37.12         3.94 o                         
 -10   6   1        202.55        220.19         5.02 o                         
  -9   6   1        259.60        256.07         4.93 o                         
  -8   6   1        416.85        427.76         6.43 o                         
  -7   6   1       1096.62       1047.03        10.08 o                         
  -6   6   1          0.16          2.50         1.41 o                         
  -5   6   1       1824.79       1848.55        14.62 o                         
  -4   6   1        455.21        469.48         5.25 o                         
  -3   6   1        807.57        801.03         7.23 o                         
  -2   6   1        184.07        215.16         2.65 o                         
  -1   6   1       2856.88       2889.67        23.80 o                         
   0   6   1       2092.08       2136.36        20.39 o                         
   1   6   1       1950.79       2156.95        28.13 o                         
   2   6   1        351.06        463.51         4.58 o                         
   3   6   1        507.62        448.13         4.27 o                         
   4   6   1        103.21         68.23         3.05 o                         
   5   6   1       1743.83       1641.16        12.38 o                         
   6   6   1        272.45        292.92         3.64 o                         
   7   6   1        980.17       1029.23        10.78 o                         
   8   6   1        843.29        799.17         7.97 o                         
   9   6   1         63.43         52.54         2.60 o                         
  10   6   1        517.71        500.02         6.71 o                         
  11   6   1        610.80        653.61        13.99 o                         
  12   6   1        330.45        309.03         7.70 o                         
  13   6   1          9.29         10.64         3.56 o                         
  14   6   1         37.52         39.51         4.51 o                         
  15   6   1         57.94         53.55         5.08 o                         
  16   6   1         50.92         49.26         5.44 o                         
  17   6   1         37.01         26.55         4.94 o                         
  18   6   1         49.07         49.37         7.26 o                         
  19   6   1         20.65         23.55         6.99 o                         
 -16   7   1          1.54          1.59         9.42 o                         
 -15   7   1         31.93         31.38         6.13 o                         
 -14   7   1        122.96        104.21         6.65 o                         
 -13   7   1          2.29         11.60         4.51 o                         
 -12   7   1         94.64         92.27         7.75 o                         
 -11   7   1          1.75         -3.29         3.29 o                         
 -10   7   1       1513.02       1493.74        15.66 o                         
  -9   7   1          8.67          6.56         2.68 o                         
  -8   7   1        235.41        228.78         4.82 o                         
  -7   7   1       1363.69       1321.21        13.33 o                         
  -6   7   1         18.41         20.63         1.48 o                         
  -5   7   1         90.80         85.78         2.99 o                         
  -4   7   1          2.46          3.50         1.75 o                         
  -3   7   1       3728.03       3591.20        46.08 o                         
  -2   7   1       1090.90       1093.10         9.72 o                         
  -1   7   1        571.31        474.81         5.88 o                         
   0   7   1       1445.99       1285.67        12.46 o                         
   1   7   1        415.70        469.08         5.30 o                         
   2   7   1        453.81        470.53         7.82 o                         
   3   7   1       9975.35      10148.54        73.54 o                         
   4   7   1        250.80        289.74         3.53 o                         
   5   7   1        160.18        167.33         2.52 o                         
   6   7   1        114.90        127.89         3.31 o                         
   7   7   1         30.56         33.51         2.03 o                         
   8   7   1        955.56        977.20        10.06 o                         
   9   7   1         15.02          6.73         1.80 o                         
  10   7   1        737.84        729.87        12.32 o                         
  11   7   1        320.96        313.07         6.35 o                         
  12   7   1        127.96        138.02         5.20 o                         
  13   7   1         71.52         70.13         4.54 o                         
  14   7   1        262.55        263.52         6.76 o                         
  15   7   1        218.96        220.38         7.88 o                         
  16   7   1          1.15         -2.05         4.70 o                         
  17   7   1         67.20         52.74         5.49 o                         
  18   7   1          0.50         -6.13         6.76 o                         
  19   7   1         71.85         82.06         9.53 o                         
 -15   8   1         45.93         38.51         6.31 o                         
 -14   8   1        303.71        299.94         9.97 o                         
 -13   8   1        130.64        138.33         9.48 o                         
 -12   8   1          2.41          4.57         4.19 o                         
 -11   8   1          5.99          3.04         3.28 o                         
 -10   8   1        323.20        341.78         6.30 o                         
  -9   8   1         51.06         51.08         3.55 o                         
  -8   8   1        816.18        846.32        10.92 o                         
  -7   8   1        216.41        225.23         5.55 o                         
  -6   8   1         45.02         43.24         2.48 o                         
  -5   8   1       2967.39       2910.69        20.43 o                         
  -4   8   1        190.84        193.00         3.39 o                         
  -3   8   1        160.42        150.82         6.32 o                         
  -2   8   1       1416.72       1369.85        11.58 o                         
  -1   8   1        157.09        108.87         3.73 o                         
   0   8   1       1267.04       1325.71        12.49 o                         
   1   8   1       1449.72       1495.39        14.07 o                         
   2   8   1         75.05         72.98         2.22 o                         
   3   8   1        597.42        600.37         6.54 o                         
   4   8   1       6532.81       6616.85        43.38 o                         
   5   8   1       2727.51       2811.72        22.11 o                         
   6   8   1       4826.86       4667.64        32.12 o                         
   7   8   1         62.69         61.44         2.69 o                         
   8   8   1       1052.13       1021.08        11.54 o                         
   9   8   1       1137.22       1089.21        10.92 o                         
  10   8   1       1416.12       1419.16        15.11 o                         
  11   8   1        126.16        122.87         4.46 o                         
  12   8   1         54.04         51.59         4.21 o                         
  13   8   1        673.51        710.10        12.11 o                         
  14   8   1          5.47          1.30         4.08 o                         
  15   8   1        107.72        104.41         5.94 o                         
  16   8   1        169.43        182.56         7.22 o                         
  17   8   1        190.09        186.58         7.68 o                         
  18   8   1          1.06         -6.64         6.64 o                         
  19   8   1         15.60          9.12        15.04 o                         
 -15   9   1         75.66         72.34        16.10 o                         
 -14   9   1          0.34         -0.46         5.93 o                         
 -13   9   1         64.38         67.59         8.14 o                         
 -12   9   1         20.85         33.62         5.73 o                         
 -11   9   1        195.72        171.21         8.46 o                         
 -10   9   1         64.10         48.19         3.39 o                         
  -9   9   1       1077.27       1112.07        13.25 o                         
  -8   9   1        154.15        152.02         4.27 o                         
  -7   9   1         60.70         55.98         3.21 o                         
  -6   9   1        356.24        353.76         6.08 o                         
  -5   9   1         45.67         52.97         2.39 o                         
  -4   9   1       1042.23       1043.96        10.75 o                         
  -3   9   1        224.23        206.89         5.13 o                         
  -2   9   1        773.96        755.56        10.63 o                         
  -1   9   1        773.93        839.44         9.48 o                         
   0   9   1        838.25        830.73        10.95 o                         
   1   9   1         34.78         34.73         1.91 o                         
   2   9   1       2799.27       2662.96        24.33 o                         
   3   9   1       1531.17       1415.63        11.04 o                         
   4   9   1          7.68          9.80         1.73 o                         
   5   9   1        639.17        612.60         6.98 o                         
   6   9   1       1263.85       1268.97        11.33 o                         
   7   9   1         61.70         51.28         1.94 o                         
   8   9   1          5.68          3.23         2.27 o                         
   9   9   1        290.76        305.37         5.52 o                         
  10   9   1        111.35        108.20         3.09 o                         
  11   9   1        860.95        848.43        11.54 o                         
  12   9   1         23.03         21.50         3.41 o                         
  13   9   1        358.08        370.95         7.72 o                         
  14   9   1          1.40          2.02         4.09 o                         
  15   9   1          8.60         12.15         5.36 o                         
  16   9   1          2.27         -3.27         5.14 o                         
  17   9   1          1.87          5.68         5.22 o                         
  18   9   1         72.99         76.69         6.09 o                         
 -14  10   1        325.81        286.70        11.76 o                         
 -13  10   1         51.46         79.69        16.12 o                         
 -12  10   1          4.96          9.42         4.92 o                         
 -11  10   1          4.70          8.70         5.37 o                         
 -10  10   1         18.61         20.84         3.77 o                         
  -9  10   1        140.36        135.56         9.82 o                         
  -8  10   1         23.35         21.33         2.96 o                         
  -7  10   1         14.15         12.96         2.85 o                         
  -6  10   1        606.32        601.72        10.32 o                         
  -5  10   1          0.29         -0.86         1.97 o                         
  -4  10   1        368.61        353.01         7.57 o                         
  -3  10   1          9.91          4.62         1.26 o                         
  -2  10   1        166.45        177.35         3.57 o                         
  -1  10   1        445.07        415.88         5.82 o                         
   0  10   1         18.37         19.99         2.06 o                         
   1  10   1        485.16        406.95         7.39 o                         
   2  10   1          6.63          4.59         1.91 o                         
   3  10   1        769.76        747.78         7.91 o                         
   4  10   1       2701.35       2662.72        24.33 o                         
   5  10   1         44.54         49.92         3.95 o                         
   6  10   1         98.48         83.94         2.64 o                         
   7  10   1          0.05          0.63         1.96 o                         
   8  10   1          0.16         -1.06         1.92 o                         
   9  10   1         18.12         18.43         2.63 o                         
  10  10   1          2.76          4.99         2.35 o                         
  11  10   1         28.93         23.58         3.63 o                         
  12  10   1          1.51          0.66         3.80 o                         
  13  10   1        780.66        829.55        17.18 o                         
  14  10   1        213.61        204.02         7.03 o                         
  15  10   1        204.62        224.24         8.32 o                         
  16  10   1         47.58         48.73         6.35 o                         
  17  10   1         20.51         17.40         5.92 o                         
  18  10   1         24.95         20.20         5.77 o                         
 -13  11   1          0.04         -2.12         5.26 o                         
 -12  11   1         54.95         63.81         6.14 o                         
 -11  11   1          2.58         13.40         4.71 o                         
 -10  11   1         11.58         15.75         4.74 o                         
  -9  11   1        343.18        336.52        16.63 o                         
  -8  11   1         45.48         45.99         3.98 o                         
  -7  11   1         62.99         59.49         4.10 o                         
  -6  11   1        161.04        167.98         5.23 o                         
  -5  11   1        245.57        246.55         6.20 o                         
  -4  11   1        462.07        454.20         6.86 o                         
  -3  11   1          0.06          2.36         2.49 o                         
  -2  11   1       1167.60       1230.23        14.70 o                         
  -1  11   1        290.63        321.83         5.55 o                         
   0  11   1        446.34        395.89         6.89 o                         
   1  11   1         75.07         63.17         4.06 o                         
   2  11   1        866.86        846.68        10.75 o                         
   3  11   1        149.50        144.64         4.80 o                         
   4  11   1          2.15          2.24         2.51 o                         
   5  11   1        131.75        154.55         6.12 o                         
   6  11   1        101.33         89.90         2.87 o                         
   7  11   1          0.07         -2.02         2.16 o                         
   8  11   1          0.95          0.31         2.53 o                         
   9  11   1         80.64         84.02         3.50 o                         
  10  11   1        192.97        185.25         4.50 o                         
  11  11   1         60.88         56.02         4.26 o                         
  12  11   1        111.44         94.46         7.13 o                         
  13  11   1         98.44        103.26         6.06 o                         
  14  11   1          0.75          0.31         4.66 o                         
  15  11   1        202.05        193.89         7.98 o                         
  16  11   1         40.34         36.00         5.84 o                         
  17  11   1         99.27        120.54         7.75 o                         
  18  11   1          0.09         -0.02         6.61 o                         
 -12  12   1         21.51         16.68         5.01 o                         
 -11  12   1          2.75          8.76         4.90 o                         
 -10  12   1          0.39         11.03         7.61 o                         
  -9  12   1        124.22        117.68         5.59 o                         
  -8  12   1         22.20         34.68         5.22 o                         
  -7  12   1        166.40        171.29        10.28 o                         
  -6  12   1        241.40        246.24         6.20 o                         
  -5  12   1         47.81         39.55         4.21 o                         
  -4  12   1        156.51        163.65         4.19 o                         
  -3  12   1         47.13         39.22         2.90 o                         
  -2  12   1       1083.12       1114.01        16.26 o                         
  -1  12   1        229.82        227.06         5.47 o                         
   0  12   1        160.79        154.04         9.06 o                         
   1  12   1         34.34         21.37         2.50 o                         
   2  12   1         21.59         15.22         2.46 o                         
   3  12   1       1959.00       1939.38        18.77 o                         
   4  12   1        488.83        478.33         6.69 o                         
   5  12   1        117.54        115.87         3.55 o                         
   6  12   1        211.10        192.54         4.87 o                         
   7  12   1        425.80        447.39         5.99 o                         
   8  12   1         57.01         67.39         3.28 o                         
   9  12   1        488.31        506.92         7.44 o                         
  10  12   1         33.48         26.15         3.15 o                         
  11  12   1         29.30         22.77         4.84 o                         
  12  12   1        158.78        162.21         6.29 o                         
  13  12   1         38.62         33.05         4.76 o                         
  14  12   1        177.76        179.46         7.38 o                         
  15  12   1         23.67         23.34         5.77 o                         
  16  12   1          6.45          4.12         5.69 o                         
  17  12   1         38.18         44.92         6.21 o                         
 -11  13   1          0.04          2.07         4.78 o                         
 -10  13   1        277.22        308.90        13.58 o                         
  -9  13   1          1.34         11.42         5.09 o                         
  -8  13   1        275.78        262.75         8.61 o                         
  -7  13   1         20.55         18.56         4.27 o                         
  -6  13   1          1.18          6.82         4.17 o                         
  -5  13   1          4.86          6.98         3.56 o                         
  -4  13   1         43.06         37.25         3.66 o                         
  -3  13   1         96.05         88.72         4.89 o                         
  -2  13   1         56.13         47.32         3.27 o                         
  -1  13   1          4.63          9.71         3.75 o                         
   0  13   1         55.13         39.59         3.45 o                         
   1  13   1        165.27        157.48        10.79 o                         
   2  13   1        434.28        427.98        24.49 o                         
   3  13   1          6.59          9.21         2.29 o                         
   4  13   1        405.91        408.46         7.29 o                         
   5  13   1        137.06        122.06         4.12 o                         
   6  13   1         10.18          5.12         2.61 o                         
   7  13   1          0.07         -2.74         2.74 o                         
   8  13   1          2.67         -1.69         3.23 o                         
   9  13   1          0.45         -3.01         3.01 o                         
  10  13   1         24.33         22.71         3.06 o                         
  11  13   1         67.12         54.58         5.37 o                         
  12  13   1          0.49          2.01         4.46 o                         
  13  13   1        336.46        354.66         8.99 o                         
  14  13   1         27.54         24.27         5.38 o                         
  15  13   1         14.77         16.44         5.60 o                         
  16  13   1         31.66         19.02         6.45 o                         
  17  13   1         28.67         35.20         9.31 o                         
 -10  14   1         38.62         41.94         5.72 o                         
  -9  14   1         35.03         40.95         5.28 o                         
  -8  14   1          0.21          6.80         6.19 o                         
  -7  14   1         58.06         72.02         5.35 o                         
  -6  14   1         74.39         75.04         5.54 o                         
  -5  14   1          0.69          4.37         3.79 o                         
  -4  14   1        618.45        602.03        14.72 o                         
  -3  14   1          9.83         11.26         3.81 o                         
  -2  14   1          7.29         16.75         3.22 o                         
  -1  14   1         35.52         46.82         6.72 o                         
   0  14   1         34.08         37.42         3.67 o                         
   1  14   1          2.82         16.94         8.41 o                         
   2  14   1        126.08        120.05         4.98 o                         
   3  14   1         58.71         57.76         4.59 o                         
   4  14   1        562.86        560.18         8.05 o                         
   5  14   1          5.36         -1.46         3.48 o                         
   6  14   1        616.50        631.72         9.30 o                         
   7  14   1       1172.32       1187.41        13.49 o                         
   8  14   1        992.31       1014.69        13.17 o                         
   9  14   1         45.38         36.07         3.48 o                         
  10  14   1         35.41         36.49         4.60 o                         
  11  14   1          5.02          1.28         4.82 o                         
  12  14   1         44.77         42.80         5.61 o                         
  13  14   1         64.90         60.17         5.90 o                         
  14  14   1         11.03         10.47         5.84 o                         
  15  14   1         43.46         43.72         8.83 o                         
  16  14   1          1.01          4.06         6.29 o                         
  -9  15   1         28.63         31.61         6.45 o                         
  -8  15   1         71.38         78.39         5.64 o                         
  -7  15   1         12.71         20.78         4.92 o                         
  -6  15   1         77.46        108.84         6.41 o                         
  -5  15   1          5.54          6.29         5.95 o                         
  -4  15   1        339.34        329.01         7.67 o                         
  -3  15   1        172.45        164.31         5.72 o                         
  -2  15   1        529.42        546.27        11.64 o                         
  -1  15   1        171.20        178.52         5.30 o                         
   0  15   1          2.67          4.94         3.92 o                         
   1  15   1        108.35        106.50         4.76 o                         
   2  15   1        669.12        728.71        10.90 o                         
   3  15   1         20.80         19.63         3.96 o                         
   4  15   1         19.38         12.88         3.65 o                         
   5  15   1          6.79          1.17         3.61 o                         
   6  15   1         49.56         39.66         3.66 o                         
   7  15   1         86.33         75.94         4.10 o                         
   8  15   1        327.54        343.93         8.59 o                         
   9  15   1         80.12         77.47         5.67 o                         
  10  15   1         56.07         53.94         6.42 o                         
  11  15   1        109.93        100.68         7.17 o                         
  12  15   1         14.20          8.47         6.78 o                         
  13  15   1          0.43          2.36         7.11 o                         
  14  15   1         63.11         65.49        12.49 o                         
  15  15   1         10.68         15.17         7.90 o                         
  -8  16   1         19.09          1.40        11.23 o                         
  -7  16   1         28.39         35.51         5.90 o                         
  -6  16   1          0.63          0.46         5.24 o                         
  -5  16   1         82.45         93.50         5.68 o                         
  -4  16   1          0.11          2.76         4.77 o                         
  -3  16   1          4.73         10.17         5.05 o                         
  -2  16   1         76.16         79.86         4.97 o                         
  -1  16   1         40.75         39.80         4.54 o                         
   0  16   1        169.89        170.85         5.21 o                         
   1  16   1        240.64        228.01         5.90 o                         
   2  16   1         86.94         89.96         5.19 o                         
   3  16   1         43.41         32.66         4.19 o                         
   4  16   1        485.31        496.30         9.57 o                         
   5  16   1         21.36         10.68         3.97 o                         
   6  16   1        719.19        738.90        10.39 o                         
   7  16   1         25.96         29.00         4.48 o                         
   8  16   1        280.57        282.09         9.13 o                         
   9  16   1          9.31          6.91         5.74 o                         
  10  16   1        103.15        101.25         7.30 o                         
  11  16   1          4.20         -5.53         6.01 o                         
  12  16   1        538.83        562.18        13.72 o                         
  13  16   1          1.17         -0.08         7.60 o                         
  14  16   1         18.49         26.22         7.33 o                         
  -6  17   1         23.25         28.74         6.36 o                         
  -5  17   1         74.33         78.63         6.06 o                         
  -4  17   1          0.29          0.26         5.64 o                         
  -3  17   1         85.00         96.65         6.93 o                         
  -2  17   1          0.40          3.39         4.79 o                         
  -1  17   1          0.03          4.23         4.77 o                         
   0  17   1         37.51         33.70         5.68 o                         
   1  17   1          0.16         -4.40         4.40 o                         
   2  17   1         40.47         33.09         4.03 o                         
   3  17   1          6.08         -2.13         4.42 o                         
   4  17   1          3.52         -4.25         4.25 o                         
   5  17   1        108.26        110.08         6.38 o                         
   6  17   1         12.60         11.14         4.06 o                         
   7  17   1        371.94        375.67         8.77 o                         
   8  17   1          3.47         -3.36         4.50 o                         
   9  17   1         12.76          5.74         5.99 o                         
  10  17   1          4.24          5.17         6.28 o                         
  11  17   1         13.76         10.64         6.36 o                         
  12  17   1         53.21         38.32         6.97 o                         
  13  17   1          5.26         11.35         7.62 o                         
  14  17   1         52.73         30.26        16.19 o                         
  -4  18   1          0.37         -5.40         5.40 o                         
  -3  18   1         24.00         24.47         5.25 o                         
  -2  18   1         15.64          8.02         5.08 o                         
  -1  18   1         47.63         52.06         5.57 o                         
   0  18   1        522.91        531.93         9.71 o                         
   1  18   1          8.55         -0.05         4.74 o                         
   2  18   1         10.32          8.89         4.30 o                         
   3  18   1        158.57        146.99         5.24 o                         
   4  18   1        112.59        107.81         5.31 o                         
   5  18   1         22.64         21.26         4.51 o                         
   6  18   1        170.14        166.43         5.97 o                         
   7  18   1          0.81          0.01         4.72 o                         
   8  18   1        161.34        151.11        15.01 o                         
   9  18   1          0.23         -2.80        10.01 o                         
  10  18   1        174.25        195.56        11.13 o                         
  11  18   1        209.22        221.05        10.63 o                         
  12  18   1        301.55        275.44        15.31 o                         
  -2  19   1         13.96         11.80         7.20 o                         
  -1  19   1          2.52         -3.98         4.90 o                         
   0  19   1         19.32         19.17         4.93 o                         
   1  19   1         36.29         30.16         4.80 o                         
   2  19   1         72.48         67.66         5.31 o                         
   3  19   1         21.57         13.88         4.61 o                         
   4  19   1          0.59         -4.55         4.55 o                         
   5  19   1          4.85         -1.03         5.17 o                         
   6  19   1          6.26          0.76         5.21 o                         
   7  19   1         26.69         21.72         7.11 o                         
   8  19   1        128.36        133.76         8.77 o                         
   9  19   1          2.06          4.36         6.45 o                         
  10  19   1        220.86        217.26        11.66 o                         
   2  20   1          0.22         -0.41         6.23 o                         
   3  20   1          2.52         -5.90         5.90 o                         
   4  20   1         38.84         43.29         7.56 o                         
   5  20   1          1.10         -6.64         6.64 o                         
   6  20   1         13.34         19.09        10.16 o                         
   7  20   1         19.97         21.90        18.29 o                         
  -5 -20   2         58.27         51.56        12.45 o                         
  -4 -20   2         23.40         17.61         9.57 o                         
  -3 -20   2         22.73         20.40        16.89 o                         
  -9 -19   2         89.33        101.42         7.97 o                         
  -8 -19   2         23.38         21.64         6.69 o                         
  -7 -19   2         19.74         15.10         6.56 o                         
  -6 -19   2          0.59          3.48         5.73 o                         
  -5 -19   2         48.08         41.36         5.33 o                         
  -4 -19   2         28.25         34.85         5.14 o                         
  -3 -19   2          6.03         -4.71         4.71 o                         
  -2 -19   2          0.85         -4.73         4.73 o                         
  -1 -19   2         19.54         10.61         5.00 o                         
   0 -19   2        122.46        135.59         5.90 o                         
   1 -19   2         26.74         21.76         4.50 o                         
 -11 -18   2         24.89         13.56         6.67 o                         
 -10 -18   2          1.92         -4.44         6.86 o                         
  -9 -18   2         41.21         43.90         7.10 o                         
  -8 -18   2          0.53          2.39         5.74 o                         
  -7 -18   2          6.40          3.07         4.81 o                         
  -6 -18   2        176.20        179.72         7.11 o                         
  -5 -18   2         30.12         19.18         5.14 o                         
  -4 -18   2         27.35         13.41         4.64 o                         
  -3 -18   2         11.13          8.91         4.47 o                         
  -2 -18   2        106.51        103.28         5.44 o                         
  -1 -18   2          1.27         -4.10         5.05 o                         
   0 -18   2        101.60        101.80         5.16 o                         
   1 -18   2         50.25         45.87         4.81 o                         
   2 -18   2          8.28         10.17         4.49 o                         
   3 -18   2         43.73         47.68         4.89 o                         
   4 -18   2          1.08         -3.10         6.92 o                         
 -13 -17   2         19.24         28.74         6.65 o                         
 -12 -17   2         10.73         -3.54         6.30 o                         
 -11 -17   2          0.62          2.45         6.01 o                         
 -10 -17   2        354.78        361.82        16.35 o                         
  -9 -17   2        677.45        709.68        16.46 o                         
  -8 -17   2        112.05        127.05         6.71 o                         
  -7 -17   2          0.25         -2.49         4.58 o                         
  -6 -17   2          0.10         -4.43         4.43 o                         
  -5 -17   2          0.26         -1.05         4.27 o                         
  -4 -17   2          2.18         -3.15         3.93 o                         
  -3 -17   2          0.01         -2.24         4.51 o                         
  -2 -17   2        281.34        267.68         6.37 o                         
  -1 -17   2         40.92         22.72         5.04 o                         
   0 -17   2          1.23         -4.47         4.47 o                         
   1 -17   2         20.42         15.56         3.74 o                         
   2 -17   2         12.91          9.18         4.09 o                         
   3 -17   2          1.91          0.03         4.29 o                         
   4 -17   2        280.99        290.99        11.91 o                         
   5 -17   2         32.91         36.36         5.59 o                         
   6 -17   2        102.97         92.18        12.96 o                         
 -14 -16   2         17.69          5.18         7.90 o                         
 -13 -16   2        247.08        254.74        13.64 o                         
 -12 -16   2         19.15         16.16         5.98 o                         
 -11 -16   2        118.35        139.39         7.57 o                         
 -10 -16   2         59.80         57.64         6.30 o                         
  -9 -16   2          7.22          9.03         4.65 o                         
  -8 -16   2         18.58         19.43         4.10 o                         
  -7 -16   2        144.90        151.35         5.66 o                         
  -6 -16   2          0.15         -2.02         4.47 o                         
  -5 -16   2         89.28         90.95         4.60 o                         
  -4 -16   2         89.06         86.87         4.50 o                         
  -3 -16   2        269.72        262.99         6.45 o                         
  -2 -16   2         57.97         58.89         4.05 o                         
  -1 -16   2       1027.94       1061.49        12.40 o                         
   0 -16   2          1.90         -4.10         4.10 o                         
   1 -16   2         35.57         41.66         4.91 o                         
   2 -16   2         39.64         42.40         4.82 o                         
   3 -16   2         99.34        100.62         5.41 o                         
   4 -16   2         42.45         43.86         4.74 o                         
   5 -16   2          8.08         -1.73         4.66 o                         
   6 -16   2          1.64          5.58         4.51 o                         
   7 -16   2         40.51         36.25         5.31 o                         
   8 -16   2          7.43          5.62        14.07 o                         
 -15 -15   2        349.62        373.41        13.06 o                         
 -14 -15   2          0.13         -6.41         6.41 o                         
 -13 -15   2          4.66          2.89         6.75 o                         
 -12 -15   2          1.82         -5.05         5.68 o                         
 -11 -15   2         48.94         55.16         7.31 o                         
 -10 -15   2        125.64        124.00         7.05 o                         
  -9 -15   2         23.86         18.52         4.57 o                         
  -8 -15   2          1.04         -0.81         3.89 o                         
  -7 -15   2        186.51        164.67         5.51 o                         
  -6 -15   2         36.38         32.43         4.12 o                         
  -5 -15   2        239.26        235.04         7.51 o                         
  -4 -15   2        107.83        111.20         4.54 o                         
  -3 -15   2         52.02         42.51         3.57 o                         
  -2 -15   2         69.59         71.10         3.93 o                         
  -1 -15   2       1071.22       1069.80        12.20 o                         
   0 -15   2          6.43          5.53         3.54 o                         
   1 -15   2         12.93          8.73         4.27 o                         
   2 -15   2        253.21        246.48         6.74 o                         
   3 -15   2         31.87         31.50         4.73 o                         
   4 -15   2        115.04        118.63         5.77 o                         
   5 -15   2         57.73         57.44         5.45 o                         
   6 -15   2          8.66         10.39         4.38 o                         
   7 -15   2         43.62         40.50         5.40 o                         
   8 -15   2          1.40          1.03         4.74 o                         
   9 -15   2         15.84         26.19         8.67 o                         
 -16 -14   2        153.49        167.06         9.28 o                         
 -15 -14   2          1.78          3.03         5.69 o                         
 -14 -14   2         85.14         85.61         6.71 o                         
 -13 -14   2          1.60          1.57         5.55 o                         
 -12 -14   2         12.83          6.81         5.51 o                         
 -11 -14   2        184.55        192.71         7.28 o                         
 -10 -14   2        145.79        139.85         5.80 o                         
  -9 -14   2        107.36        102.60         5.30 o                         
  -8 -14   2        163.81        142.46         5.01 o                         
  -7 -14   2        100.27         95.91         5.77 o                         
  -6 -14   2        250.04        243.14         6.97 o                         
  -5 -14   2         11.18          9.71         3.27 o                         
  -4 -14   2          0.01         -2.62         2.87 o                         
  -3 -14   2        787.92        791.06         9.45 o                         
  -2 -14   2         13.27          8.76         3.09 o                         
  -1 -14   2         26.76         25.30         3.31 o                         
   0 -14   2         47.80         52.19         3.64 o                         
   1 -14   2        657.34        689.82        11.00 o                         
   2 -14   2        452.44        474.34         9.00 o                         
   3 -14   2        792.99        809.93        13.14 o                         
   4 -14   2         17.28         32.98         4.22 o                         
   5 -14   2          0.52         -1.99         3.69 o                         
   6 -14   2         57.40         57.74         4.59 o                         
   7 -14   2          5.50          5.92         4.08 o                         
   8 -14   2         72.65         74.95         5.47 o                         
   9 -14   2          0.00         -2.08         4.71 o                         
  10 -14   2         34.15         37.78         6.41 o                         
 -16 -13   2        155.50        161.85         8.20 o                         
 -15 -13   2          7.81          7.24         5.78 o                         
 -14 -13   2        337.37        345.49        12.30 o                         
 -13 -13   2        108.13        106.53         6.21 o                         
 -12 -13   2         18.52         14.77         5.43 o                         
 -11 -13   2         62.94         60.06         5.81 o                         
 -10 -13   2          2.13          0.37         3.31 o                         
  -9 -13   2         60.70         62.20         3.41 o                         
  -8 -13   2         90.16         83.92         4.06 o                         
  -7 -13   2        135.77        137.70         4.71 o                         
  -6 -13   2         33.76         26.35         3.48 o                         
  -5 -13   2        327.96        330.38         5.81 o                         
  -4 -13   2        293.65        294.91         6.75 o                         
  -3 -13   2        503.31        514.13         7.08 o                         
  -2 -13   2        226.03        230.64         4.79 o                         
  -1 -13   2         27.39         22.65         3.43 o                         
   0 -13   2        149.17        155.55         4.85 o                         
   1 -13   2        913.73        992.49        11.81 o                         
   2 -13   2         24.37         16.49         3.25 o                         
   3 -13   2          3.33          8.57         3.91 o                         
   4 -13   2        109.37        113.07         5.68 o                         
   5 -13   2          0.80          5.19         3.58 o                         
   6 -13   2         37.88         45.66         4.43 o                         
   7 -13   2         18.18         26.48         4.65 o                         
   8 -13   2        538.97        546.11        11.36 o                         
   9 -13   2         11.66         11.84         4.29 o                         
  10 -13   2         46.77         41.65         5.30 o                         
  11 -13   2         33.42         27.05         5.56 o                         
 -17 -12   2         45.92         48.28         6.53 o                         
 -16 -12   2         36.67         30.61         6.15 o                         
 -15 -12   2          6.37          5.83         5.24 o                         
 -14 -12   2         95.54         86.12         5.85 o                         
 -13 -12   2        161.00        158.13         6.21 o                         
 -12 -12   2         21.20         15.13         4.19 o                         
 -11 -12   2          2.89          1.45         3.45 o                         
 -10 -12   2          0.13         -1.42         3.27 o                         
  -9 -12   2       1334.19       1386.98        14.27 o                         
  -8 -12   2          0.09         -2.64         2.64 o                         
  -7 -12   2         48.53         43.29         3.47 o                         
  -6 -12   2        511.11        507.92         7.61 o                         
  -5 -12   2          6.87          2.55         2.15 o                         
  -4 -12   2        462.57        453.20         6.62 o                         
  -3 -12   2          6.91          0.54         2.51 o                         
  -2 -12   2         38.48         49.95         3.02 o                         
  -1 -12   2       1059.46       1118.84        17.46 o                         
   0 -12   2         65.49         72.65         5.40 o                         
   1 -12   2        548.33        571.97         8.27 o                         
   2 -12   2        242.95        229.65         6.29 o                         
   3 -12   2        863.45        820.79        12.59 o                         
   4 -12   2        114.61        124.57         6.94 o                         
   5 -12   2        302.53        289.48         6.91 o                         
   6 -12   2          5.10          9.09         4.30 o                         
   7 -12   2         30.32         31.75         5.08 o                         
   8 -12   2         11.29         21.75         5.28 o                         
   9 -12   2         58.97         64.37         5.40 o                         
  10 -12   2         33.02         35.11         5.07 o                         
  11 -12   2          4.09          0.36         4.91 o                         
  12 -12   2         46.62         42.31         7.42 o                         
 -18 -11   2        151.67        177.46        16.03 o                         
 -17 -11   2         55.96         66.01         6.99 o                         
 -16 -11   2         30.30         30.69         5.44 o                         
 -15 -11   2         16.12         12.61         4.90 o                         
 -14 -11   2         43.02         38.61         5.16 o                         
 -13 -11   2         10.59          9.01         4.18 o                         
 -12 -11   2        424.65        433.32         8.84 o                         
 -11 -11   2        276.88        266.78         6.25 o                         
 -10 -11   2          9.15          3.91         3.42 o                         
  -9 -11   2        100.38        103.79         3.55 o                         
  -8 -11   2        337.81        356.63         7.38 o                         
  -7 -11   2        733.96        742.87         9.48 o                         
  -6 -11   2         84.93         74.33         2.88 o                         
  -5 -11   2        939.04        913.72        12.43 o                         
  -4 -11   2          4.71          7.60         2.00 o                         
  -3 -11   2        137.46        117.84         2.96 o                         
  -2 -11   2       2001.68       1987.63        25.22 o                         
  -1 -11   2         27.00         31.22         3.34 o                         
   0 -11   2        325.09        304.70         5.70 o                         
   1 -11   2          0.11         -2.68         2.68 o                         
   2 -11   2        568.25        585.72         9.40 o                         
   3 -11   2         42.84         45.97         8.61 o                         
   4 -11   2        341.84        320.96        10.78 o                         
   5 -11   2       1247.26       1223.66        35.29 o                         
   6 -11   2        633.06        618.65        17.29 o                         
   7 -11   2        178.39        182.05         4.35 o                         
   8 -11   2         51.30         62.04         6.51 o                         
   9 -11   2         86.89        105.16        10.81 o                         
  10 -11   2         17.13         18.95         4.26 o                         
  11 -11   2         68.39         71.43         5.46 o                         
  12 -11   2         54.63         55.28         6.09 o                         
  13 -11   2         13.77         16.98         6.06 o                         
 -18 -10   2         65.19         69.03         6.11 o                         
 -17 -10   2        123.70        116.45         7.29 o                         
 -16 -10   2          8.04          6.49         5.56 o                         
 -15 -10   2         77.34         79.56         5.41 o                         
 -14 -10   2          0.41          1.46         4.67 o                         
 -13 -10   2        143.42        136.84         5.53 o                         
 -12 -10   2        158.33        157.84         5.93 o                         
 -11 -10   2         76.06         74.87         3.58 o                         
 -10 -10   2        211.72        208.03         5.54 o                         
  -9 -10   2       1137.57       1170.76        14.04 o                         
  -8 -10   2        615.30        612.17         7.86 o                         
  -7 -10   2        539.79        546.46         7.82 o                         
  -6 -10   2        288.68        278.43         5.86 o                         
  -5 -10   2       1947.72       1921.73        18.60 o                         
  -4 -10   2        125.59        107.94         3.90 o                         
  -3 -10   2       1305.03       1351.95        12.27 o                         
  -2 -10   2          7.16          4.54         1.73 o                         
  -1 -10   2        122.49        137.60         3.28 o                         
   0 -10   2       2110.53       1904.52        67.36 o                         
   1 -10   2        711.63        664.22         9.26 o                         
   2 -10   2        432.00        382.57         7.19 o                         
   3 -10   2         29.28         21.94         1.87 o                         
   4 -10   2        638.14        665.28         8.95 o                         
   5 -10   2         79.18         78.78         4.00 o                         
   6 -10   2         90.40         84.97         3.59 o                         
   7 -10   2        269.19        257.52         7.36 o                         
   8 -10   2        109.40        108.69         4.05 o                         
   9 -10   2        748.74        769.97        11.86 o                         
  10 -10   2         67.96         82.28         5.29 o                         
  11 -10   2         16.83         16.18         4.65 o                         
  12 -10   2          4.20          2.25         5.28 o                         
  13 -10   2         22.79         14.56         5.37 o                         
  14 -10   2          2.41          0.15        11.41 o                         
 -18  -9   2         11.68         12.72         5.41 o                         
 -17  -9   2         23.42         27.87         5.53 o                         
 -16  -9   2          2.24          2.41         5.36 o                         
 -15  -9   2        124.44        112.99         6.14 o                         
 -14  -9   2         44.54         42.20         4.69 o                         
 -13  -9   2        645.01        656.50        10.89 o                         
 -12  -9   2         54.38         69.16         4.60 o                         
 -11  -9   2        241.90        234.37         6.58 o                         
 -10  -9   2         64.93         60.98         3.67 o                         
  -9  -9   2         39.22         40.20         2.63 o                         
  -8  -9   2       2011.83       2028.84        19.77 o                         
  -7  -9   2        181.82        166.47         5.90 o                         
  -6  -9   2        205.14        195.60         3.60 o                         
  -5  -9   2        289.66        263.21         4.02 o                         
  -4  -9   2        867.59        876.17         9.23 o                         
  -3  -9   2        417.14        381.62         4.76 o                         
  -2  -9   2        216.01        274.77         6.37 o                         
  -1  -9   2        697.39        582.98        21.33 o                         
   0  -9   2        217.29        204.80         3.73 o                         
   1  -9   2        114.91        139.26         3.42 o                         
   2  -9   2        486.55        484.86         6.03 o                         
   3  -9   2       1198.82       1178.48        10.56 o                         
   4  -9   2         63.16         61.21         1.86 o                         
   5  -9   2        914.27        882.11        13.14 o                         
   6  -9   2        596.19        586.37         9.62 o                         
   7  -9   2         75.69         68.77         3.13 o                         
   8  -9   2        278.63        270.41         7.96 o                         
   9  -9   2        372.05        374.77         6.23 o                         
  10  -9   2        153.87        173.16         8.73 o                         
  11  -9   2          6.21          3.04         3.92 o                         
  12  -9   2         26.01         25.83         6.90 o                         
  13  -9   2        134.47        128.66         7.51 o                         
  14  -9   2          4.31         -7.10         7.10 o                         
 -18  -8   2          4.80          9.39         5.06 o                         
 -17  -8   2         15.83         12.95         4.99 o                         
 -16  -8   2         67.19         62.20         5.58 o                         
 -15  -8   2          8.13         12.69         4.36 o                         
 -14  -8   2          0.87         -4.28         4.28 o                         
 -13  -8   2          1.33         -3.91         4.23 o                         
 -12  -8   2        320.94        310.28         7.15 o                         
 -11  -8   2         88.26         88.66         4.31 o                         
 -10  -8   2        647.95        669.42        12.41 o                         
  -9  -8   2         28.90         23.00         2.96 o                         
  -8  -8   2        132.91        139.79         3.54 o                         
  -7  -8   2        211.25        201.06         3.57 o                         
  -6  -8   2         31.08         27.80         1.65 o                         
  -5  -8   2        719.86        736.67         7.58 o                         
  -4  -8   2       1827.20       1806.06        15.17 o                         
  -3  -8   2          0.45          0.84         1.61 o                         
  -2  -8   2        388.01        439.40         7.39 o                         
  -1  -8   2         58.53         41.69         1.84 o                         
   0  -8   2         43.67         23.74         1.68 o                         
   1  -8   2        296.33        311.16         5.48 o                         
   2  -8   2         25.19         21.34         2.68 o                         
   3  -8   2        711.46        739.03         7.43 o                         
   4  -8   2         16.37         16.43         1.80 o                         
   5  -8   2       2804.53       2711.83        48.90 o                         
   6  -8   2         43.12         41.53         3.55 o                         
   7  -8   2        473.42        476.75         6.49 o                         
   8  -8   2        816.58        812.02         9.10 o                         
   9  -8   2        383.93        362.58         8.61 o                         
  10  -8   2          1.75          9.51         3.19 o                         
  11  -8   2         51.31         67.17         5.33 o                         
  12  -8   2         42.41         37.33         4.50 o                         
  13  -8   2        130.77        121.90         6.39 o                         
  14  -8   2         57.65         49.52         6.10 o                         
  15  -8   2          6.25          5.68         7.12 o                         
 -19  -7   2         83.45         99.67        20.05 o                         
 -18  -7   2         24.73         29.79         6.34 o                         
 -17  -7   2         33.31         35.29         5.30 o                         
 -16  -7   2         17.73         16.37         5.00 o                         
 -15  -7   2         77.22         67.72         5.43 o                         
 -14  -7   2        892.81        913.17        14.12 o                         
 -13  -7   2         87.07         72.35         5.42 o                         
 -12  -7   2         25.49         24.65         3.68 o                         
 -11  -7   2        235.24        212.26         5.67 o                         
 -10  -7   2         97.07         70.98         3.14 o                         
  -9  -7   2        479.04        449.98         7.24 o                         
  -8  -7   2          0.10          0.40         1.25 o                         
  -7  -7   2       3429.30       3335.58        28.32 o                         
  -6  -7   2         11.09         19.74         2.00 o                         
  -5  -7   2        814.42        790.54         7.16 o                         
  -4  -7   2       4810.54       4690.14        36.11 o                         
  -3  -7   2        264.66        262.54         3.34 o                         
  -2  -7   2        747.48        813.98         7.78 o                         
  -1  -7   2       1003.46        982.18         9.65 o                         
   0  -7   2        362.17        438.00         4.97 o                         
   1  -7   2        799.79        705.72        11.73 o                         
   2  -7   2        345.48        314.95         4.89 o                         
   3  -7   2        108.08        113.18         2.48 o                         
   4  -7   2          0.07          2.27         1.35 o                         
   5  -7   2        848.53        856.84         8.86 o                         
   6  -7   2        232.11        233.73         6.28 o                         
   7  -7   2        152.41        158.97         3.63 o                         
   8  -7   2        196.03        191.82         7.01 o                         
   9  -7   2        908.90        937.18        11.95 o                         
  10  -7   2        769.44        746.07        13.09 o                         
  11  -7   2         73.49         82.29         5.65 o                         
  12  -7   2         12.60         14.83         4.07 o                         
  13  -7   2        467.75        479.93         9.46 o                         
  14  -7   2          5.83          5.15         4.94 o                         
  15  -7   2          1.06          6.02         5.04 o                         
  16  -7   2         99.55        107.51        14.11 o                         
 -19  -6   2         18.25          4.24         8.01 o                         
 -18  -6   2         30.20         21.82         6.70 o                         
 -17  -6   2        106.50        121.54         6.37 o                         
 -16  -6   2        152.48        156.81         7.23 o                         
 -15  -6   2         15.24         11.91         4.71 o                         
 -14  -6   2        114.12        114.17         5.33 o                         
 -13  -6   2          2.83         -1.19         3.70 o                         
 -12  -6   2       1332.45       1316.29        18.32 o                         
 -11  -6   2         92.38         92.03         4.71 o                         
 -10  -6   2        337.86        396.94        11.27 o                         
  -9  -6   2          0.10         -1.90         2.03 o                         
  -8  -6   2       2373.15       2366.09        19.89 o                         
  -7  -6   2        197.07        160.04         2.48 o                         
  -6  -6   2       1257.17       1340.20        11.30 o                         
  -5  -6   2        394.28        364.32         4.57 o                         
  -4  -6   2          2.69          6.94         1.00 o                         
  -3  -6   2        196.78        183.50         2.67 o                         
  -2  -6   2       2555.01       2725.43        22.17 o                         
  -1  -6   2         11.13         15.36         1.26 o                         
   0  -6   2       3222.45       3293.56        30.90 o                         
   1  -6   2       4087.19       4157.16        43.55 o                         
   2  -6   2        446.55        506.59         6.38 o                         
   3  -6   2       2548.77       2478.02        21.04 o                         
   4  -6   2        344.04        327.59         4.05 o                         
   5  -6   2       3513.35       3433.01        28.26 o                         
   6  -6   2        825.10        812.55         8.88 o                         
   7  -6   2         15.62         12.22         2.01 o                         
   8  -6   2       3627.45       3731.52        23.52 o                         
   9  -6   2        234.82        236.50         8.61 o                         
  10  -6   2         13.78         15.42         2.87 o                         
  11  -6   2        748.70        775.91        10.81 o                         
  12  -6   2        617.34        643.59        16.22 o                         
  13  -6   2         45.44         49.08         4.86 o                         
  14  -6   2          0.93          2.16         4.95 o                         
  15  -6   2         57.61         64.23         5.79 o                         
  16  -6   2          0.66         -5.74         5.74 o                         
 -19  -5   2         33.06         36.73         8.48 o                         
 -18  -5   2          7.88          9.82         7.35 o                         
 -17  -5   2         35.92         32.18         5.37 o                         
 -16  -5   2        135.53        126.29         6.09 o                         
 -15  -5   2         42.07         41.68         5.87 o                         
 -14  -5   2        288.98        282.40        10.52 o                         
 -13  -5   2        149.81        128.43         5.16 o                         
 -12  -5   2         61.99         50.21         3.87 o                         
 -11  -5   2        195.82        197.25         5.02 o                         
 -10  -5   2       1977.12       1863.43        20.93 o                         
  -9  -5   2        613.73        603.55        10.83 o                         
  -8  -5   2       1027.30        996.33         7.71 o                         
  -7  -5   2        110.28        109.34         2.03 o                         
  -6  -5   2       2617.51       2672.84        21.01 o                         
  -5  -5   2       6412.21       6628.91        45.62 o                         
  -4  -5   2        624.07        688.20         6.35 o                         
  -3  -5   2       2054.67       2287.54        13.30 o                         
  -2  -5   2        625.01        746.83         5.53 o                         
  -1  -5   2       8903.29       9782.88        68.88 o                         
   0  -5   2        124.18        213.39         3.63 o                         
   1  -5   2        873.56       1007.50        11.46 o                         
   2  -5   2        857.27        797.66         8.20 o                         
   3  -5   2       2777.30       2934.09        22.77 o                         
   4  -5   2       1563.32       1544.54        11.98 o                         
   5  -5   2        457.79        512.77         5.65 o                         
   6  -5   2       1472.83       1419.42        13.33 o                         
   7  -5   2       1172.64       1144.37        11.34 o                         
   8  -5   2        292.24        294.83         4.99 o                         
   9  -5   2        921.31        884.37         9.48 o                         
  10  -5   2          8.85          7.40         2.57 o                         
  11  -5   2         11.50         15.20         4.79 o                         
  12  -5   2        207.05        222.86         6.51 o                         
  13  -5   2        577.37        587.31        10.70 o                         
  14  -5   2          3.84          2.40         5.14 o                         
  15  -5   2         18.94          9.67         5.46 o                         
  16  -5   2          5.41          1.84         6.11 o                         
  17  -5   2         62.48         46.06         8.22 o                         
 -19  -4   2          0.00          6.26         6.98 o                         
 -18  -4   2        424.46        461.32        13.44 o                         
 -17  -4   2        104.58         98.33         8.46 o                         
 -16  -4   2        176.00        180.04         7.45 o                         
 -15  -4   2         53.05         50.88         6.75 o                         
 -14  -4   2          3.21         -1.64         4.19 o                         
 -13  -4   2        549.77        564.98        10.59 o                         
 -12  -4   2          3.96          5.04         3.28 o                         
 -11  -4   2       1900.30       1937.54        22.50 o                         
 -10  -4   2        328.86        335.67         5.83 o                         
  -9  -4   2         18.52         13.47         2.02 o                         
  -8  -4   2       1499.07       1536.21        18.48 o                         
  -7  -4   2        269.53        312.50         3.39 o                         
  -6  -4   2          6.52         11.66         0.97 o                         
  -5  -4   2        101.58        178.93         3.26 o                         
  -4  -4   2       1061.67       1222.67         7.10 o                         
  -3  -4   2        542.21        443.02         3.17 o                         
  -2  -4   2       1878.38       2028.94        12.75 o                         
  -1  -4   2        145.33         84.41         1.41 o                         
   0  -4   2        513.64        671.16         6.82 o                         
   1  -4   2        825.99        825.99         6.80 o                         
   2  -4   2       3755.55       3994.17        30.11 o                         
   3  -4   2        328.63        391.34         3.68 o                         
   4  -4   2        121.97        121.77         1.94 o                         
   5  -4   2       1754.09       1933.57        16.82 o                         
   6  -4   2        174.61        190.25         2.96 o                         
   7  -4   2        130.91        128.13         2.98 o                         
   8  -4   2         63.73         73.51         4.80 o                         
   9  -4   2        228.30        248.85         4.65 o                         
  10  -4   2        165.11        146.99         6.75 o                         
  11  -4   2        969.74        984.73        11.97 o                         
  12  -4   2         40.47         49.30         4.36 o                         
  13  -4   2         10.17          7.50         3.44 o                         
  14  -4   2          2.23          0.20         5.01 o                         
  15  -4   2        125.47        122.56         6.92 o                         
  16  -4   2          2.98          0.07         6.07 o                         
  17  -4   2         19.18         16.99         6.59 o                         
 -19  -3   2         10.46         14.67        15.32 o                         
 -18  -3   2          3.40         -0.35         6.45 o                         
 -17  -3   2          0.65          0.02         6.20 o                         
 -16  -3   2          0.66         -3.85         4.46 o                         
 -15  -3   2          4.88          6.20         4.59 o                         
 -14  -3   2          0.45         -1.96         4.17 o                         
 -13  -3   2        156.18        167.10         6.19 o                         
 -12  -3   2        840.10        859.38        14.44 o                         
 -11  -3   2        270.46        296.92         7.64 o                         
 -10  -3   2        291.85        264.69         5.62 o                         
  -9  -3   2         71.03         71.68         2.04 o                         
  -8  -3   2       1149.51       1214.17        10.71 o                         
  -7  -3   2       3854.29       3952.64        29.37 o                         
  -6  -3   2      10150.51      10540.55        78.74 o                         
  -5  -3   2       2972.85       3260.16        21.66 o                         
  -4  -3   2        588.51        708.44         4.69 o                         
  -3  -3   2       1221.60       1382.75         8.19 o                         
  -2  -3   2       5411.35       6173.35        57.26 o                         
  -1  -3   2          0.20          1.61         0.63 o                         
   0  -3   2       7891.94       8359.33        54.56 o                         
   1  -3   2       7789.14       7945.67        65.17 o                         
   2  -3   2       2102.59       2151.20        15.15 o                         
   3  -3   2       2119.41       2100.82        15.92 o                         
   4  -3   2       6786.10       6836.47        50.89 o                         
   5  -3   2         76.89         75.94         1.65 o                         
   6  -3   2        376.87        357.70         4.03 o                         
   7  -3   2        206.82        186.13         2.94 o                         
   8  -3   2        301.55        330.27         4.04 o                         
   9  -3   2        549.84        580.79         6.87 o                         
  10  -3   2        395.83        363.66        15.11 o                         
  11  -3   2        174.02        180.09         4.18 o                         
  12  -3   2         64.79         64.84         3.71 o                         
  13  -3   2        251.63        257.35         5.98 o                         
  14  -3   2         52.20         39.10         4.48 o                         
  15  -3   2         21.46         26.03         5.56 o                         
  16  -3   2        215.56        222.98         8.80 o                         
  17  -3   2        115.01        121.09         7.61 o                         
  18  -3   2         22.71         22.67        14.70 o                         
 -18  -2   2        174.44        155.36         7.85 o                         
 -17  -2   2        156.05        152.58         8.42 o                         
 -16  -2   2         52.80         56.89         6.52 o                         
 -15  -2   2         31.08         33.59         4.40 o                         
 -14  -2   2        255.45        248.29         8.60 o                         
 -13  -2   2        259.44        245.89         7.09 o                         
 -12  -2   2         18.27         17.94         3.13 o                         
 -11  -2   2        264.64        284.94         6.83 o                         
 -10  -2   2         26.33         24.50         1.98 o                         
  -9  -2   2        436.60        513.68         6.06 o                         
  -8  -2   2        623.21        569.65         5.59 o                         
  -7  -2   2         74.96         79.89         1.49 o                         
  -6  -2   2       1979.71       2123.41        15.70 o                         
  -5  -2   2        119.10        173.82         1.99 o                         
  -4  -2   2        180.45        221.54         1.99 o                         
  -3  -2   2       1614.92       1499.03         9.29 o                         
  -2  -2   2       4206.77       4362.72        26.32 o                         
  -1  -2   2       7088.10       7043.52        44.09 o                         
   0  -2   2          4.90          7.21         0.74 o                         
   1  -2   2       2235.62       2395.73        16.44 o                         
   2  -2   2       3063.17       3380.98        28.55 o                         
   3  -2   2       3771.41       3894.61        28.47 o                         
   4  -2   2         27.43         50.83         1.33 o                         
   5  -2   2         79.64         56.95         1.38 o                         
   6  -2   2         21.24         23.51         1.21 o                         
   7  -2   2       2281.15       2281.42        19.40 o                         
   8  -2   2       2096.60       2009.10        16.37 o                         
   9  -2   2          7.04          3.36         1.68 o                         
  10  -2   2          6.46          4.53         2.14 o                         
  11  -2   2        829.02        848.17        10.48 o                         
  12  -2   2         10.24         13.28         3.08 o                         
  13  -2   2          4.51          1.19         3.46 o                         
  14  -2   2         12.44          7.61         4.00 o                         
  15  -2   2        344.73        333.20         9.30 o                         
  16  -2   2         78.67         77.91         6.64 o                         
  17  -2   2         15.50         14.97         6.74 o                         
  18  -2   2         61.87         74.24         8.12 o                         
 -18  -1   2         98.13         88.00         7.10 o                         
 -17  -1   2          0.02         -5.62         5.62 o                         
 -16  -1   2         63.04         65.25         6.36 o                         
 -15  -1   2        729.16        754.06        20.04 o                         
 -14  -1   2         49.66         47.38         4.26 o                         
 -13  -1   2        565.43        585.30        10.40 o                         
 -12  -1   2        104.87         95.65         3.89 o                         
 -11  -1   2        756.39        753.92        10.67 o                         
 -10  -1   2       1378.10       1328.93        13.31 o                         
  -9  -1   2        161.51        170.59         3.08 o                         
  -8  -1   2        352.44        379.99         4.46 o                         
  -7  -1   2        413.37        440.56         4.14 o                         
  -6  -1   2       1829.59       2044.90        13.31 o                         
  -5  -1   2        294.51        298.41         2.63 o                         
  -4  -1   2       3843.94       3653.12        21.09 o                         
  -3  -1   2       1235.71       1176.37         7.39 o                         
  -2  -1   2      39301.42      40580.32       231.10 o                         
  -1  -1   2          5.56         20.54         0.58 o                         
   0  -1   2        476.11        539.72         3.70 o                         
   1  -1   2        960.39        891.54         7.25 o                         
   2  -1   2        307.42        303.95         2.89 o                         
   3  -1   2      12129.94      13199.57        53.14 o                         
   4  -1   2         39.35         31.11         1.09 o                         
   5  -1   2        928.04        955.64         6.96 o                         
   6  -1   2        189.63        225.15         2.50 o                         
   7  -1   2        947.52       1045.74         6.87 o                         
   8  -1   2         39.40         38.91         2.97 o                         
   9  -1   2         31.38         25.02         1.43 o                         
  10  -1   2          0.01          3.01         1.62 o                         
  11  -1   2         16.83         21.26         2.76 o                         
  12  -1   2          0.19         -2.85         2.85 o                         
  13  -1   2        265.72        268.89         7.23 o                         
  14  -1   2          3.71          0.71         3.86 o                         
  15  -1   2        108.90        107.19         6.00 o                         
  16  -1   2        130.11        126.19         7.41 o                         
  17  -1   2          4.09          2.45         6.98 o                         
  18  -1   2         62.63         64.36         8.60 o                         
 -18   0   2          2.98          9.76         8.77 o                         
 -17   0   2          9.69         16.44         5.49 o                         
 -16   0   2         13.10         10.47         5.07 o                         
 -15   0   2        950.80        966.04        18.44 o                         
 -14   0   2        183.81        199.18         9.57 o                         
 -13   0   2         77.54         78.56         4.87 o                         
 -12   0   2          6.40          6.56         2.86 o                         
 -11   0   2         32.74         36.92         2.95 o                         
 -10   0   2        158.06        145.50         4.13 o                         
  -9   0   2         89.44         84.87         2.40 o                         
  -8   0   2         15.05          8.59         1.47 o                         
  -7   0   2        963.93        971.82         8.01 o                         
  -6   0   2         20.71         20.27         1.04 o                         
  -5   0   2        206.65        207.24         2.13 o                         
  -4   0   2       2002.38       2042.07        11.63 o                         
  -3   0   2       8709.82       9496.28        54.50 o                         
  -2   0   2        341.09        416.05         3.32 o                         
  -1   0   2        157.90        208.65         1.36 o                         
   0   0   2       1332.77       1245.41        11.00 o                         
   1   0   2         65.90         91.84         1.19 o                         
   2   0   2     101399.78     103160.50       784.03 o                         
   3   0   2      40188.00      41289.13       262.07 o                         
   4   0   2       5253.13       5212.69        26.43 o                         
   5   0   2        211.60        258.54         2.14 o                         
   6   0   2        597.94        576.92         4.15 o                         
   7   0   2         33.73         29.35         1.81 o                         
   8   0   2       1752.39       1738.93        13.85 o                         
   9   0   2        373.95        319.20         5.61 o                         
  10   0   2        344.95        332.05         5.38 o                         
  11   0   2        617.46        617.12         7.81 o                         
  12   0   2          0.17         -0.11         2.21 o                         
  13   0   2         86.76         87.69         4.88 o                         
  14   0   2        485.10        474.44        14.89 o                         
  15   0   2          7.26          3.07         5.67 o                         
  16   0   2         60.41         56.38         7.33 o                         
  17   0   2          0.23          1.64         5.88 o                         
  18   0   2          7.42          8.85         6.99 o                         
 -18   1   2         21.45         22.41         8.55 o                         
 -17   1   2         13.18         15.88         6.20 o                         
 -16   1   2         38.39         38.69         5.52 o                         
 -15   1   2         13.82          8.71         5.11 o                         
 -14   1   2         63.65         58.49         5.29 o                         
 -13   1   2         31.17         25.84         4.58 o                         
 -12   1   2          5.38          3.17         3.83 o                         
 -11   1   2          3.59          1.48         3.50 o                         
 -10   1   2       1125.47       1123.38        13.51 o                         
  -9   1   2       1126.61       1085.71        12.63 o                         
  -8   1   2       2014.12       2013.16        15.34 o                         
  -7   1   2         35.84         34.29         1.32 o                         
  -6   1   2         21.97         24.25         1.08 o                         
  -5   1   2        987.52        928.73         6.99 o                         
  -4   1   2       1280.21       1119.98         6.94 o                         
  -3   1   2       5345.28       5279.06        28.36 o                         
  -2   1   2      33360.35      33985.12       189.59 o                         
  -1   1   2          5.92          7.23         0.51 o                         
   0   1   2       2687.75       2529.54        19.56 o                         
   1   1   2         81.64        135.36         1.72 o                         
   2   1   2        134.64        136.69         2.12 o                         
   3   1   2       2038.06       2207.97        15.87 o                         
   4   1   2        209.43        224.60         1.89 o                         
   5   1   2        284.93        289.00         2.32 o                         
   6   1   2         86.04         65.95         1.35 o                         
   7   1   2        207.66        294.70         2.85 o                         
   8   1   2         48.09         57.64         1.79 o                         
   9   1   2         63.35         73.85         1.99 o                         
  10   1   2       1182.63       1160.92        10.13 o                         
  11   1   2        602.90        533.11         5.76 o                         
  12   1   2        286.07        272.64         5.69 o                         
  13   1   2         86.30         84.07         3.93 o                         
  14   1   2         54.83         55.42         5.78 o                         
  15   1   2        174.96        171.12         7.92 o                         
  16   1   2         13.40          6.54         5.53 o                         
  17   1   2         19.81         20.02         5.69 o                         
  18   1   2          4.69          3.07         5.85 o                         
  19   1   2        124.72        106.35        31.55 o                         
 -18   2   2        195.39        200.33        15.20 o                         
 -17   2   2         75.22         68.39         8.16 o                         
 -16   2   2        117.02        116.90         9.04 o                         
 -15   2   2        193.74        186.41        13.20 o                         
 -14   2   2         43.23         41.09         5.25 o                         
 -13   2   2        105.65        110.69         5.86 o                         
 -12   2   2         20.74         15.45         4.01 o                         
 -11   2   2         28.02         31.39         3.89 o                         
 -10   2   2          3.52          3.28         2.59 o                         
  -9   2   2         39.04         35.04         2.12 o                         
  -8   2   2          3.30          3.35         1.64 o                         
  -7   2   2        109.16        107.24         2.13 o                         
  -6   2   2       2809.35       3026.92        21.18 o                         
  -5   2   2       2312.57       2602.13        17.41 o                         
  -4   2   2       1048.25       1051.47         6.45 o                         
  -3   2   2       1123.20       1137.68         6.60 o                         
  -2   2   2         85.01         54.67         0.82 o                         
  -1   2   2       1814.99       1928.08        12.72 o                         
   0   2   2      20038.79      20480.96       145.92 o                         
   1   2   2         82.79        111.05         1.44 o                         
   2   2   2      12333.16      12234.16        96.34 o                         
   3   2   2        618.82        634.01         5.81 o                         
   4   2   2        735.01        878.09         6.71 o                         
   5   2   2       2664.24       3028.54        20.47 o                         
   6   2   2       4322.64       4614.98        32.78 o                         
   7   2   2        951.84        918.97         7.21 o                         
   8   2   2        170.15        175.90         2.32 o                         
   9   2   2         19.16         18.10         1.72 o                         
  10   2   2        123.12        120.84         4.30 o                         
  11   2   2        324.39        323.91         5.89 o                         
  12   2   2        389.14        402.68         7.41 o                         
  13   2   2         47.21         45.54         3.78 o                         
  14   2   2        882.03        870.05        13.22 o                         
  15   2   2        110.34        119.16         7.71 o                         
  16   2   2          0.12         -1.95         5.88 o                         
  17   2   2         25.79         28.61         6.30 o                         
  18   2   2        265.06        259.34        10.25 o                         
  19   2   2          7.45          2.46         9.19 o                         
 -17   3   2          0.31          2.32         8.28 o                         
 -16   3   2         59.78         80.68         8.33 o                         
 -15   3   2          0.33         -5.73         5.73 o                         
 -14   3   2          5.15          8.41         4.66 o                         
 -13   3   2        101.32         80.09        10.82 o                         
 -12   3   2         15.44         11.22         4.13 o                         
 -11   3   2        223.17        220.63         6.33 o                         
 -10   3   2       1829.18       1815.45        20.57 o                         
  -9   3   2        910.64        948.78        14.74 o                         
  -8   3   2        230.18        189.74         2.93 o                         
  -7   3   2       1142.69       1111.10         9.79 o                         
  -6   3   2         80.49         90.54         1.97 o                         
  -5   3   2        287.54        314.71         3.19 o                         
  -4   3   2        129.43        180.52         1.98 o                         
  -3   3   2       4944.63       5029.30        28.22 o                         
  -2   3   2       4104.03       4383.17        26.68 o                         
  -1   3   2       8116.07       8856.96        53.20 o                         
   0   3   2       1190.01       1175.29         9.04 o                         
   1   3   2       5647.41       5340.99        37.45 o                         
   2   3   2        555.55        529.63         4.34 o                         
   3   3   2        374.14        347.40         3.00 o                         
   4   3   2        538.42        581.00         4.50 o                         
   5   3   2       2764.13       3082.82        21.11 o                         
   6   3   2        815.86        876.60         7.31 o                         
   7   3   2        969.20       1018.05         8.76 o                         
   8   3   2         29.13         29.34         1.36 o                         
   9   3   2        162.61        128.98         2.25 o                         
  10   3   2        361.97        338.25         6.53 o                         
  11   3   2       1487.94       1542.09        17.53 o                         
  12   3   2         11.18         10.97         2.36 o                         
  13   3   2        600.54        599.44         9.38 o                         
  14   3   2         24.74         20.95         3.63 o                         
  15   3   2          6.02         11.31         4.17 o                         
  16   3   2          5.41         10.54         6.14 o                         
  17   3   2        131.32        126.72         8.09 o                         
  18   3   2        200.29        226.65        16.20 o                         
  19   3   2         82.94         72.01         7.64 o                         
 -17   4   2         50.94         48.51        12.05 o                         
 -16   4   2        181.45        172.25         8.82 o                         
 -15   4   2         45.67         41.06         5.60 o                         
 -14   4   2         13.53         11.61         5.12 o                         
 -13   4   2         86.40         79.32        10.95 o                         
 -12   4   2        334.87        325.44         8.07 o                         
 -11   4   2        494.62        511.35         9.31 o                         
 -10   4   2         36.22         34.22         4.17 o                         
  -9   4   2         79.79         69.54         2.73 o                         
  -8   4   2          0.01         -0.56         1.47 o                         
  -7   4   2       2052.63       2086.87        17.19 o                         
  -6   4   2       4352.37       4331.69        32.37 o                         
  -5   4   2         62.18         63.25         1.80 o                         
  -4   4   2       3137.06       3195.63        21.94 o                         
  -3   4   2         23.82         28.97         1.03 o                         
  -2   4   2          0.51          1.55         0.89 o                         
  -1   4   2        460.30        475.63         3.84 o                         
   0   4   2       2917.75       3196.92        22.97 o                         
   1   4   2        412.32        468.75         3.96 o                         
   2   4   2       1836.89       1647.30        11.22 o                         
   3   4   2        257.23        255.93         2.42 o                         
   4   4   2        240.42        303.42         3.01 o                         
   5   4   2       1161.26       1222.34         9.21 o                         
   6   4   2       5436.28       5355.84        39.27 o                         
   7   4   2       1991.99       1966.17        16.07 o                         
   8   4   2        725.18        716.86         7.42 o                         
   9   4   2        127.88        114.85         2.65 o                         
  10   4   2        479.26        469.00         5.60 o                         
  11   4   2          9.37         11.83         2.23 o                         
  12   4   2        228.64        214.78         6.51 o                         
  13   4   2         17.09         14.33         3.32 o                         
  14   4   2         39.27         39.06         3.71 o                         
  15   4   2          5.26         -2.05         3.91 o                         
  16   4   2         68.85         68.72         7.12 o                         
  17   4   2         45.86         45.36         7.21 o                         
  18   4   2          1.07          0.56         7.15 o                         
  19   4   2         15.48         15.94         7.32 o                         
 -17   5   2         17.03         13.39        13.00 o                         
 -16   5   2          6.99          7.39         6.86 o                         
 -15   5   2          0.59          0.91         5.24 o                         
 -14   5   2         98.77         94.39         6.27 o                         
 -13   5   2          2.14          2.57         3.68 o                         
 -12   5   2         93.60         77.76         5.90 o                         
 -11   5   2        835.14        814.43        11.96 o                         
 -10   5   2       1349.41       1341.59        15.83 o                         
  -9   5   2       1258.39       1264.81        14.41 o                         
  -8   5   2        260.78        252.84         4.64 o                         
  -7   5   2          3.57          1.14         1.54 o                         
  -6   5   2        808.00        779.62         8.21 o                         
  -5   5   2        121.21        126.18         2.09 o                         
  -4   5   2          1.54          5.71         1.16 o                         
  -3   5   2          2.75          4.35         1.07 o                         
  -2   5   2         56.82         82.86         1.44 o                         
  -1   5   2        198.17        249.19         2.70 o                         
   0   5   2       1043.52       1123.34         9.35 o                         
   1   5   2       6958.19       7093.65        48.45 o                         
   2   5   2        165.77        188.13         2.11 o                         
   3   5   2        299.22        367.41         5.38 o                         
   4   5   2       5218.91       5799.52        39.99 o                         
   5   5   2        168.30        235.17         3.59 o                         
   6   5   2         56.03         48.38         1.89 o                         
   7   5   2        352.76        358.75         4.88 o                         
   8   5   2       3126.11       3040.42        27.28 o                         
   9   5   2          0.05          0.73         1.94 o                         
  10   5   2        171.47        140.53         3.73 o                         
  11   5   2        289.88        300.69         5.10 o                         
  12   5   2         14.23         11.19         2.79 o                         
  13   5   2        276.63        271.57         6.93 o                         
  14   5   2        168.68        161.11         5.97 o                         
  15   5   2          4.69          5.28         4.31 o                         
  16   5   2          4.54         -2.72         4.54 o                         
  17   5   2          9.99          7.17         6.22 o                         
  18   5   2        463.44        507.69        16.16 o                         
  19   5   2         13.72         13.68         7.33 o                         
 -16   6   2         73.36         65.39         8.00 o                         
 -15   6   2         19.92         18.20         6.49 o                         
 -14   6   2         20.55         20.40         5.23 o                         
 -13   6   2         99.73         86.16         7.52 o                         
 -12   6   2         84.48         87.77         5.26 o                         
 -11   6   2         38.95         34.26         4.14 o                         
 -10   6   2        528.74        549.67         8.27 o                         
  -9   6   2        691.85        683.89         9.91 o                         
  -8   6   2         22.45         19.83         2.46 o                         
  -7   6   2          6.34          5.76         1.66 o                         
  -6   6   2       2365.41       2296.18        17.78 o                         
  -5   6   2          3.63          1.40         1.45 o                         
  -4   6   2         82.38         73.82         2.32 o                         
  -3   6   2       1552.80       1583.43        12.92 o                         
  -2   6   2          6.41          3.62         0.96 o                         
  -1   6   2         11.36         12.75         1.22 o                         
   0   6   2       4258.06       4336.77        40.59 o                         
   1   6   2       2320.87       2578.58        20.83 o                         
   2   6   2       5440.85       5664.24        39.01 o                         
   3   6   2        266.28        339.06         6.11 o                         
   4   6   2         86.02         65.08         2.44 o                         
   5   6   2       1603.93       1481.32        16.80 o                         
   6   6   2       1944.08       1961.11        18.86 o                         
   7   6   2         49.14         42.06         1.96 o                         
   8   6   2       2794.23       2553.37        24.19 o                         
   9   6   2        760.28        751.63        10.86 o                         
  10   6   2         84.32         69.34         3.19 o                         
  11   6   2          6.92          3.34         3.02 o                         
  12   6   2         83.19         78.53         3.26 o                         
  13   6   2        629.30        616.38         9.85 o                         
  14   6   2        529.81        530.02        10.54 o                         
  15   6   2          5.48          2.03         4.56 o                         
  16   6   2        436.43        462.22        10.04 o                         
  17   6   2         29.26         29.39         5.00 o                         
  18   6   2         60.15         61.84         7.43 o                         
  19   6   2         13.45          2.52         6.56 o                         
 -16   7   2         21.79         15.81        11.82 o                         
 -15   7   2          0.83         -0.16         7.03 o                         
 -14   7   2          4.65         -1.90         5.24 o                         
 -13   7   2          5.96          4.14         4.35 o                         
 -12   7   2         94.95         75.76         8.23 o                         
 -11   7   2        675.03        670.42        11.25 o                         
 -10   7   2        146.40        135.12         4.42 o                         
  -9   7   2        475.80        488.36         9.85 o                         
  -8   7   2        323.71        308.51         5.26 o                         
  -7   7   2          4.23          4.45         2.06 o                         
  -6   7   2        561.96        557.13         8.68 o                         
  -5   7   2      12190.14      12319.76        92.24 o                         
  -4   7   2         65.31         58.83         2.58 o                         
  -3   7   2       1443.57       1441.42        12.58 o                         
  -2   7   2        565.04        552.06         5.49 o                         
  -1   7   2       1598.85       1662.69        14.67 o                         
   0   7   2       6893.74       7215.27        69.99 o                         
   1   7   2         88.81         81.39         2.22 o                         
   2   7   2         93.27        101.85         2.16 o                         
   3   7   2        434.08        425.76         4.49 o                         
   4   7   2       2075.58       2189.16        16.64 o                         
   5   7   2        273.22        329.91         6.96 o                         
   6   7   2        961.56        990.07         9.70 o                         
   7   7   2         74.20         68.17         2.46 o                         
   8   7   2        146.51        182.77         4.90 o                         
   9   7   2       1829.98       1804.24        18.65 o                         
  10   7   2        194.15        176.19         4.56 o                         
  11   7   2         61.82         57.70         3.06 o                         
  12   7   2        980.33       1040.11        14.54 o                         
  13   7   2         24.32         17.12         3.74 o                         
  14   7   2        115.67        122.26         5.73 o                         
  15   7   2         11.79         13.02         4.58 o                         
  16   7   2          1.74          0.94         4.62 o                         
  17   7   2         69.71         79.67         5.70 o                         
  18   7   2         71.23         50.26         6.82 o                         
  19   7   2         30.67         34.92         8.66 o                         
 -15   8   2         86.68         91.97         8.66 o                         
 -14   8   2          1.56         -0.78         6.68 o                         
 -13   8   2        126.14        130.32         7.16 o                         
 -12   8   2         69.85         59.28         7.27 o                         
 -11   8   2         38.73         40.61         4.70 o                         
 -10   8   2        343.85        356.57         7.79 o                         
  -9   8   2         39.82         34.87         3.20 o                         
  -8   8   2        216.18        200.02         4.88 o                         
  -7   8   2         58.85         45.89         4.20 o                         
  -6   8   2        339.69        308.02        10.28 o                         
  -5   8   2         38.43         40.44         2.75 o                         
  -4   8   2        101.90        108.04         3.00 o                         
  -3   8   2        346.21        352.63         5.21 o                         
  -2   8   2         57.57         45.44         2.14 o                         
  -1   8   2         75.56         48.01         1.80 o                         
   0   8   2       2341.06       2454.90        25.33 o                         
   1   8   2        575.22        499.99        11.61 o                         
   2   8   2         65.24         83.26         4.76 o                         
   3   8   2         24.89         17.70         1.45 o                         
   4   8   2       1601.48       1650.16        14.68 o                         
   5   8   2        901.57        886.08         7.94 o                         
   6   8   2       1749.87       1818.51        13.62 o                         
   7   8   2       2441.07       2455.52        23.82 o                         
   8   8   2        661.82        726.85         8.48 o                         
   9   8   2         64.13         70.88         2.40 o                         
  10   8   2       1347.97       1305.33        14.13 o                         
  11   8   2         18.47         24.25         2.67 o                         
  12   8   2          2.80          6.34         3.62 o                         
  13   8   2        146.30        139.86         5.49 o                         
  14   8   2         18.51         18.65         4.20 o                         
  15   8   2         21.00         13.61         4.63 o                         
  16   8   2        185.03        166.27         8.09 o                         
  17   8   2         13.68         11.93         4.94 o                         
  18   8   2          0.98         -3.24         6.24 o                         
  19   8   2         56.12         49.19        15.42 o                         
 -14   9   2         32.71         35.83         8.63 o                         
 -13   9   2         23.94         34.12         9.50 o                         
 -12   9   2         12.69         10.73         5.05 o                         
 -11   9   2         43.92         42.70         6.46 o                         
 -10   9   2        134.43        130.75         4.60 o                         
  -9   9   2        271.84        278.81         5.90 o                         
  -8   9   2        144.35        145.77         4.48 o                         
  -7   9   2        369.39        358.86         6.27 o                         
  -6   9   2        129.97        133.71         3.19 o                         
  -5   9   2        828.90        820.09         8.46 o                         
  -4   9   2          0.21          0.72         1.68 o                         
  -3   9   2          1.85          2.07         2.12 o                         
  -2   9   2        114.20         80.32         2.62 o                         
  -1   9   2          2.85         -1.37         1.37 o                         
   0   9   2        231.56        196.59         6.72 o                         
   1   9   2        176.78        159.88         8.17 o                         
   2   9   2          0.08          2.94         1.81 o                         
   3   9   2        272.66        260.70         5.07 o                         
   4   9   2        540.91        470.82         9.09 o                         
   5   9   2        160.98        170.53         4.50 o                         
   6   9   2        656.97        634.45        10.19 o                         
   7   9   2        408.99        384.05         5.81 o                         
   8   9   2         25.39         17.39         2.33 o                         
   9   9   2        883.97        820.58         9.94 o                         
  10   9   2        325.79        298.51         5.91 o                         
  11   9   2       1041.26       1072.81        12.51 o                         
  12   9   2        320.20        327.26         8.12 o                         
  13   9   2         12.11          6.73         3.64 o                         
  14   9   2        585.25        575.15        10.86 o                         
  15   9   2          1.81          1.97         4.69 o                         
  16   9   2         20.76         14.52         4.71 o                         
  17   9   2          0.77          7.39         4.87 o                         
  18   9   2         20.00         15.03         4.95 o                         
 -14  10   2         52.52         51.61         9.12 o                         
 -13  10   2         16.74         40.72        12.63 o                         
 -12  10   2         31.45         39.42         5.93 o                         
 -11  10   2        100.08         84.07         6.23 o                         
 -10  10   2          1.05          4.17         3.87 o                         
  -9  10   2         52.61         41.92         4.01 o                         
  -8  10   2        268.57        271.83         6.43 o                         
  -7  10   2          5.53          5.06         2.67 o                         
  -6  10   2        168.76        151.89         4.49 o                         
  -5  10   2         67.21         71.82         2.85 o                         
  -4  10   2          4.81          4.26         2.33 o                         
  -3  10   2       1129.00       1174.44        10.55 o                         
  -2  10   2        213.24        240.59         6.69 o                         
  -1  10   2         20.49         22.86         2.14 o                         
   0  10   2        809.64        765.67         8.99 o                         
   1  10   2       1169.03       1133.85        13.24 o                         
   2  10   2        796.15        712.46        11.09 o                         
   3  10   2        296.68        234.81         5.15 o                         
   4  10   2       1703.01       1569.56        13.29 o                         
   5  10   2         13.16         16.51         2.10 o                         
   6  10   2         57.07         60.73         2.37 o                         
   7  10   2         83.31         68.81         2.51 o                         
   8  10   2       2642.88       2693.84        27.75 o                         
   9  10   2       1335.42       1347.44        15.53 o                         
  10  10   2        260.54        241.49         7.40 o                         
  11  10   2        305.24        299.65         8.00 o                         
  12  10   2          7.60         11.99         3.93 o                         
  13  10   2        335.84        353.49         8.61 o                         
  14  10   2          9.29          5.23         4.40 o                         
  15  10   2         48.01         45.23         5.54 o                         
  16  10   2        109.85        120.16         7.01 o                         
  17  10   2          8.91          7.28         5.79 o                         
  18  10   2         27.42         25.56         5.63 o                         
 -13  11   2         25.53         53.51        13.89 o                         
 -12  11   2         40.29         61.60         8.73 o                         
 -11  11   2          4.00          8.33         4.47 o                         
 -10  11   2        142.11        136.35         9.60 o                         
  -9  11   2        157.06        148.92        11.36 o                         
  -8  11   2        351.81        357.17         8.10 o                         
  -7  11   2        149.18        149.83         5.42 o                         
  -6  11   2         97.20         94.79         4.42 o                         
  -5  11   2         42.95         44.22         3.81 o                         
  -4  11   2          1.77          3.57         2.50 o                         
  -3  11   2        187.71        186.92         4.27 o                         
  -2  11   2       1307.52       1316.19        12.99 o                         
  -1  11   2         73.46         66.27         3.02 o                         
   0  11   2         41.37         32.00         2.20 o                         
   1  11   2          7.78          4.04         2.50 o                         
   2  11   2         45.60         54.68         3.56 o                         
   3  11   2       3089.70       3031.47        29.12 o                         
   4  11   2       2073.67       2137.70        19.05 o                         
   5  11   2        237.53        254.62         5.14 o                         
   6  11   2         95.11         94.95         2.90 o                         
   7  11   2        417.80        432.58         7.02 o                         
   8  11   2        972.84        947.24        10.81 o                         
   9  11   2        153.08        142.83         4.11 o                         
  10  11   2          0.87          1.17         2.53 o                         
  11  11   2        193.53        194.63         6.51 o                         
  12  11   2         28.27         25.12         4.13 o                         
  13  11   2        225.96        235.61         7.37 o                         
  14  11   2        477.11        485.33        15.40 o                         
  15  11   2        332.37        334.90         9.31 o                         
  16  11   2        310.58        348.15         9.59 o                         
  17  11   2         48.29         52.97         6.22 o                         
  18  11   2         25.92         32.06         6.91 o                         
 -12  12   2          5.13         12.67         5.73 o                         
 -11  12   2          6.62         20.39         8.01 o                         
 -10  12   2         43.44         42.79         5.11 o                         
  -9  12   2         58.76         56.52         4.50 o                         
  -8  12   2         70.16         69.93         6.16 o                         
  -7  12   2        488.64        488.36         8.95 o                         
  -6  12   2        109.09        106.83         5.57 o                         
  -5  12   2        131.70        133.64         4.96 o                         
  -4  12   2         16.37         15.24         2.73 o                         
  -3  12   2          9.16          6.96         2.63 o                         
  -2  12   2          5.50          9.86         2.70 o                         
  -1  12   2       1296.27       1301.36        14.76 o                         
   0  12   2         47.81         58.13         3.25 o                         
   1  12   2         11.17         10.94         2.67 o                         
   2  12   2       2042.12       1957.91        21.46 o                         
   3  12   2         57.44         68.10         4.58 o                         
   4  12   2          3.31          4.70         2.36 o                         
   5  12   2         88.29         85.10         3.21 o                         
   6  12   2         84.38         88.28         3.00 o                         
   7  12   2        459.64        477.71         6.58 o                         
   8  12   2         22.20         13.79         2.66 o                         
   9  12   2         11.95          9.93         2.79 o                         
  10  12   2        348.05        346.31         6.26 o                         
  11  12   2          0.08          0.31         4.38 o                         
  12  12   2          8.39         12.47         4.18 o                         
  13  12   2         54.29         43.42         5.07 o                         
  14  12   2         66.58         73.14         5.75 o                         
  15  12   2         86.28         95.90         6.45 o                         
  16  12   2         30.58         18.81         5.44 o                         
  17  12   2         43.08         50.23         6.07 o                         
 -11  13   2         35.72         47.99         6.06 o                         
 -10  13   2          0.27         -2.08         5.33 o                         
  -9  13   2          4.74          2.99         5.05 o                         
  -8  13   2         70.96         71.78         5.00 o                         
  -7  13   2        127.83        139.31         8.64 o                         
  -6  13   2          6.04          7.23         3.57 o                         
  -5  13   2        460.68        488.27         8.36 o                         
  -4  13   2        416.09        404.02         7.66 o                         
  -3  13   2        572.06        587.98         8.64 o                         
  -2  13   2          0.02         -2.09         2.89 o                         
  -1  13   2         87.54         87.53         4.24 o                         
   0  13   2          1.60         -1.65         3.29 o                         
   1  13   2        979.98        999.77        11.93 o                         
   2  13   2          2.26         -0.16         2.65 o                         
   3  13   2          8.89         10.90         2.77 o                         
   4  13   2          7.40          8.07         2.57 o                         
   5  13   2         17.76         23.89         2.81 o                         
   6  13   2        219.79        229.58         4.68 o                         
   7  13   2        295.41        292.48         5.45 o                         
   8  13   2         16.45         18.78         3.13 o                         
   9  13   2         83.83         70.91         3.55 o                         
  10  13   2         20.08         22.09         3.68 o                         
  11  13   2        333.76        346.82         8.96 o                         
  12  13   2         16.92          9.50         4.27 o                         
  13  13   2         69.21         75.56         5.65 o                         
  14  13   2        181.56        190.81         8.85 o                         
  15  13   2          5.41          4.15         5.28 o                         
  16  13   2          4.09          8.12         5.48 o                         
  17  13   2         94.99         87.96         8.85 o                         
 -10  14   2         24.84         25.16         5.24 o                         
  -9  14   2         26.27         39.84         7.56 o                         
  -8  14   2         32.40         55.08         6.48 o                         
  -7  14   2        207.54        210.31         6.73 o                         
  -6  14   2         33.70         30.17         3.99 o                         
  -5  14   2          0.38          5.11         5.96 o                         
  -4  14   2          8.68          9.65         3.81 o                         
  -3  14   2        589.51        580.32        12.03 o                         
  -2  14   2        600.58        624.57         8.71 o                         
  -1  14   2        181.62        185.71         6.80 o                         
   0  14   2        547.00        570.49         8.77 o                         
   1  14   2       1008.75        996.40        16.99 o                         
   2  14   2         32.05         38.24         5.56 o                         
   3  14   2         45.45         44.30         3.40 o                         
   4  14   2        203.44        217.21         6.16 o                         
   5  14   2        260.68        265.44         5.74 o                         
   6  14   2         79.68         64.55         3.35 o                         
   7  14   2         31.56         24.90         3.37 o                         
   8  14   2          0.45         -2.76         3.30 o                         
   9  14   2          8.28          0.44         3.13 o                         
  10  14   2        102.27        104.30         4.77 o                         
  11  14   2        126.98        108.28         7.10 o                         
  12  14   2         16.61         11.38         5.02 o                         
  13  14   2          3.37         -2.36         4.95 o                         
  14  14   2        157.54        156.86         7.55 o                         
  15  14   2         28.93         24.18         5.89 o                         
  16  14   2        321.23        320.02        12.45 o                         
  -9  15   2         19.52         16.79         5.81 o                         
  -8  15   2         56.19         76.60        11.50 o                         
  -7  15   2          4.78         10.67         6.56 o                         
  -6  15   2          1.31          1.15         4.22 o                         
  -5  15   2        381.45        387.51         9.40 o                         
  -4  15   2         34.57         35.19         4.35 o                         
  -3  15   2        206.13        181.12         6.94 o                         
  -2  15   2         73.45         81.94         4.69 o                         
  -1  15   2          1.88          7.39         3.27 o                         
   0  15   2         64.73         62.83         4.28 o                         
   1  15   2        382.39        392.77        11.17 o                         
   2  15   2         14.30         13.67         4.96 o                         
   3  15   2       2024.61       2137.33        23.88 o                         
   4  15   2         32.76         30.36         3.63 o                         
   5  15   2         93.18        104.00         4.23 o                         
   6  15   2         28.78         21.68         3.66 o                         
   7  15   2          5.01         -1.21         3.33 o                         
   8  15   2          1.78          3.16         3.89 o                         
   9  15   2         79.56         83.06         4.54 o                         
  10  15   2          1.52         -1.95         5.35 o                         
  11  15   2        370.30        376.85        10.41 o                         
  12  15   2         37.73         25.71         6.45 o                         
  13  15   2        348.29        361.18        11.68 o                         
  14  15   2         11.89          9.12         6.59 o                         
  15  15   2          6.22          7.31         8.09 o                         
  -8  16   2         42.79         42.07        12.49 o                         
  -7  16   2          7.34         14.25         5.57 o                         
  -6  16   2        319.75        350.83         9.82 o                         
  -5  16   2          3.72          6.86         5.51 o                         
  -4  16   2        153.13        156.07         7.00 o                         
  -3  16   2        207.78        227.10         7.11 o                         
  -2  16   2        498.91        507.17        14.09 o                         
  -1  16   2        214.32        210.01         8.34 o                         
   0  16   2        103.64        100.25         4.17 o                         
   1  16   2        402.90        428.06         7.40 o                         
   2  16   2          0.05         -0.80         4.07 o                         
   3  16   2         51.25         48.85         4.26 o                         
   4  16   2          2.21          3.56         3.86 o                         
   5  16   2        252.03        263.90         6.36 o                         
   6  16   2         65.13         67.76         4.11 o                         
   7  16   2         37.82         35.37         3.86 o                         
   8  16   2         41.01         34.32         4.46 o                         
   9  16   2         89.63         77.88         5.77 o                         
  10  16   2        263.89        287.84        13.27 o                         
  11  16   2        211.13        216.45         8.62 o                         
  12  16   2         12.98          5.26         5.83 o                         
  13  16   2         37.69         45.27         9.06 o                         
  14  16   2          0.08          0.40         6.90 o                         
  -6  17   2          2.94         -5.50         5.61 o                         
  -5  17   2         15.47          8.03         5.85 o                         
  -4  17   2         16.66         15.06         5.40 o                         
  -3  17   2        266.03        261.76         8.53 o                         
  -2  17   2        130.19        124.70         7.38 o                         
  -1  17   2          3.04          1.83         4.48 o                         
   0  17   2        323.82        335.07         7.50 o                         
   1  17   2        413.91        443.34         8.29 o                         
   2  17   2        327.41        338.87         6.90 o                         
   3  17   2        294.57        336.43         7.40 o                         
   4  17   2        187.11        179.94         6.10 o                         
   5  17   2          4.85         -1.12         4.28 o                         
   6  17   2        142.26        144.67         5.34 o                         
   7  17   2         39.01         40.81         4.13 o                         
   8  17   2         63.16         59.60         5.61 o                         
   9  17   2         21.38         22.66         5.78 o                         
  10  17   2         35.40         24.43         6.27 o                         
  11  17   2         13.92         12.12         6.09 o                         
  12  17   2        181.02        202.03         9.46 o                         
  13  17   2        128.16        138.24        12.48 o                         
  -4  18   2         42.21         41.94         6.05 o                         
  -3  18   2          2.50          3.65         5.29 o                         
  -2  18   2        103.70        108.74         5.90 o                         
  -1  18   2         17.83         15.03         4.79 o                         
   0  18   2         41.98         27.03         4.99 o                         
   1  18   2         12.61         12.31         4.38 o                         
   2  18   2         41.74         36.09         4.13 o                         
   3  18   2         43.08         43.19         4.23 o                         
   4  18   2          8.55         -0.88         4.49 o                         
   5  18   2        124.19        112.83         5.42 o                         
   6  18   2         45.33         45.58         4.45 o                         
   7  18   2          6.54          6.63         4.64 o                         
   8  18   2         88.79         81.46         8.96 o                         
   9  18   2         88.80         77.00         7.99 o                         
  10  18   2          2.50          1.90         7.03 o                         
  11  18   2         36.71         38.55         7.80 o                         
  12  18   2        132.57        135.86        10.64 o                         
  -2  19   2          6.27         -7.33         8.42 o                         
  -1  19   2          0.13         -2.32         4.99 o                         
   0  19   2        154.41        156.87         6.21 o                         
   1  19   2         30.83         30.96         4.95 o                         
   2  19   2        233.15        224.17         6.87 o                         
   3  19   2        183.87        190.82         6.74 o                         
   4  19   2          1.50         -2.92         4.54 o                         
   5  19   2         66.46         66.91         5.18 o                         
   6  19   2        361.82        391.85        10.19 o                         
   7  19   2         29.75         33.09         6.87 o                         
   8  19   2         20.42         14.44         6.41 o                         
   9  19   2         11.16         10.46         6.46 o                         
  10  19   2        179.55        178.66         9.05 o                         
   2  20   2          0.46         -5.36         6.40 o                         
   3  20   2         12.76          1.86         5.42 o                         
   4  20   2          0.53         -5.30         5.30 o                         
   5  20   2         62.99         58.99         5.56 o                         
   6  20   2         23.14         28.00        10.16 o                         
   7  20   2         94.84        100.71        20.30 o                         
  -5 -20   3          3.09         -6.18        12.02 o                         
  -4 -20   3          0.03        -14.43        15.42 o                         
  -9 -19   3         39.00         48.24        11.38 o                         
  -8 -19   3          0.25          2.70         6.51 o                         
  -7 -19   3          9.43          5.78         5.82 o                         
  -6 -19   3        206.86        207.90         8.09 o                         
  -5 -19   3         55.91         49.92         5.48 o                         
  -4 -19   3         84.02         88.69         5.78 o                         
  -3 -19   3         24.18         11.23         5.13 o                         
  -2 -19   3          8.05          1.54         4.69 o                         
  -1 -19   3         35.03         30.50         5.12 o                         
   0 -19   3        210.81        213.57         7.11 o                         
   1 -19   3         31.05         26.28         6.07 o                         
 -11 -18   3          3.83         -1.85         6.66 o                         
 -10 -18   3        227.65        253.54        10.50 o                         
  -9 -18   3         15.70         14.47         6.72 o                         
  -8 -18   3        255.96        286.20        10.57 o                         
  -7 -18   3        616.62        638.93        13.49 o                         
  -6 -18   3         13.72         13.66         5.13 o                         
  -5 -18   3         33.59         19.97         4.91 o                         
  -4 -18   3         61.68         56.56         5.50 o                         
  -3 -18   3          0.17         -4.63         4.63 o                         
  -2 -18   3        372.01        404.52         8.57 o                         
  -1 -18   3        136.40        147.08         6.57 o                         
   0 -18   3          3.07         -4.83         4.83 o                         
   1 -18   3          6.47         -2.35         4.50 o                         
   2 -18   3          0.81         -4.33         4.33 o                         
   3 -18   3         23.70         13.38         4.68 o                         
   4 -18   3          2.72          2.60         8.03 o                         
 -13 -17   3         37.05         35.85         9.95 o                         
 -12 -17   3        211.19        204.00         8.94 o                         
 -11 -17   3         33.74         20.97         6.13 o                         
 -10 -17   3        557.94        560.65        13.07 o                         
  -9 -17   3          2.31         -4.25         5.84 o                         
  -8 -17   3         27.82         26.85         5.08 o                         
  -7 -17   3         57.66         68.54         5.20 o                         
  -6 -17   3         39.38         37.41         4.64 o                         
  -5 -17   3          0.02         -0.89         4.25 o                         
  -4 -17   3         29.10         22.67         4.35 o                         
  -3 -17   3        317.99        333.96         7.88 o                         
  -2 -17   3        191.06        187.10         5.62 o                         
  -1 -17   3          0.49         -4.67         4.67 o                         
   0 -17   3        276.64        289.67         8.86 o                         
   1 -17   3        130.86        132.74         5.22 o                         
   2 -17   3         97.66         90.22         4.65 o                         
   3 -17   3         84.74         69.36         4.98 o                         
   4 -17   3        103.29        109.04         5.73 o                         
   5 -17   3         46.07         49.08         5.23 o                         
   6 -17   3          0.33         -0.09        10.65 o                         
 -14 -16   3         19.74         20.25         7.76 o                         
 -13 -16   3         38.65         17.71         6.11 o                         
 -12 -16   3          9.15          3.28         5.98 o                         
 -11 -16   3          0.93         -1.78         5.81 o                         
 -10 -16   3        136.53        129.11         7.90 o                         
  -9 -16   3          4.43          3.43         4.71 o                         
  -8 -16   3        626.69        685.22        12.46 o                         
  -7 -16   3        335.91        364.22         7.79 o                         
  -6 -16   3         87.52         83.91         7.25 o                         
  -5 -16   3         94.62         89.02         4.88 o                         
  -4 -16   3         37.75         28.56         3.84 o                         
  -3 -16   3         89.49         87.70         4.75 o                         
  -2 -16   3         58.21         56.51         4.15 o                         
  -1 -16   3          1.09         -3.33         3.66 o                         
   0 -16   3        117.54        110.92         5.13 o                         
   1 -16   3         25.49         22.56         4.15 o                         
   2 -16   3        181.23        193.03         6.37 o                         
   3 -16   3          0.07         -3.70         4.49 o                         
   4 -16   3         16.15         27.27         4.95 o                         
   5 -16   3         83.76         81.48         5.43 o                         
   6 -16   3          5.89          4.37         4.77 o                         
   7 -16   3         68.31         71.89         5.75 o                         
   8 -16   3         26.22         30.49        14.99 o                         
 -15 -15   3         26.99         27.37         6.69 o                         
 -14 -15   3          1.94          3.27         6.49 o                         
 -13 -15   3          8.94          1.29         6.84 o                         
 -12 -15   3         22.70         26.22         5.82 o                         
 -11 -15   3        234.93        239.01         8.80 o                         
 -10 -15   3         32.08         30.30         5.24 o                         
  -9 -15   3        198.93        201.55         7.93 o                         
  -8 -15   3        218.73        229.16         6.27 o                         
  -7 -15   3         25.26         19.10         3.87 o                         
  -6 -15   3       1333.25       1377.74        17.16 o                         
  -5 -15   3         61.57         60.75         4.03 o                         
  -4 -15   3        185.75        169.29         6.00 o                         
  -3 -15   3         92.12         91.53         4.11 o                         
  -2 -15   3         17.21         15.40         3.39 o                         
  -1 -15   3        233.32        238.85         5.27 o                         
   0 -15   3         58.05         54.82         3.80 o                         
   1 -15   3         12.75         12.27         4.36 o                         
   2 -15   3        308.77        317.34         8.25 o                         
   3 -15   3         18.51         18.58         4.49 o                         
   4 -15   3        542.53        520.18        10.58 o                         
   5 -15   3         28.49         28.44         4.50 o                         
   6 -15   3          0.01          1.74         4.28 o                         
   7 -15   3        342.73        372.02         8.76 o                         
   8 -15   3          1.16         -0.08         4.72 o                         
   9 -15   3        172.88        148.71        18.84 o                         
 -16 -14   3         42.85         31.52         9.61 o                         
 -15 -14   3          0.07         -3.36         5.76 o                         
 -14 -14   3         42.74         38.79         6.10 o                         
 -13 -14   3         31.15         33.92         5.82 o                         
 -12 -14   3          2.07          5.27         5.45 o                         
 -11 -14   3        353.22        376.93        10.60 o                         
 -10 -14   3        475.65        507.71        16.30 o                         
  -9 -14   3        134.60        145.44         9.16 o                         
  -8 -14   3       1092.72       1183.56        14.52 o                         
  -7 -14   3         37.39         38.69         3.88 o                         
  -6 -14   3        115.41        111.72         4.86 o                         
  -5 -14   3          0.12         -3.30         3.30 o                         
  -4 -14   3        254.71        265.12         5.31 o                         
  -3 -14   3        260.55        259.97         5.82 o                         
  -2 -14   3        811.16        849.35        10.47 o                         
  -1 -14   3        172.59        168.42         4.92 o                         
   0 -14   3        186.62        181.71         5.94 o                         
   1 -14   3        287.76        299.18         5.92 o                         
   2 -14   3        325.34        356.71         8.55 o                         
   3 -14   3         64.59         72.37         5.49 o                         
   4 -14   3        282.03        282.05         7.16 o                         
   5 -14   3         13.86         17.63         4.05 o                         
   6 -14   3        416.16        436.28         8.17 o                         
   7 -14   3         46.33         43.62         4.55 o                         
   8 -14   3        135.81        141.76         6.21 o                         
   9 -14   3        200.92        210.58         6.99 o                         
  10 -14   3        123.47        139.98         7.88 o                         
 -16 -13   3         24.55         27.74         6.18 o                         
 -15 -13   3          4.32          6.81         5.72 o                         
 -14 -13   3          6.63          4.58         5.52 o                         
 -13 -13   3          0.08          2.15         5.00 o                         
 -12 -13   3        270.71        260.33         9.42 o                         
 -11 -13   3         21.47         20.63         4.55 o                         
 -10 -13   3         20.22         10.61         3.81 o                         
  -9 -13   3         79.52         91.83         4.14 o                         
  -8 -13   3        119.05        112.99         4.45 o                         
  -7 -13   3        692.23        698.39        10.02 o                         
  -6 -13   3        362.28        363.29         7.17 o                         
  -5 -13   3         39.14         33.21         2.89 o                         
  -4 -13   3         18.80         16.26         2.72 o                         
  -3 -13   3        316.98        325.75         5.57 o                         
  -2 -13   3        259.68        288.49         5.57 o                         
  -1 -13   3        141.51        144.64         4.46 o                         
   0 -13   3          4.37          3.33         3.22 o                         
   1 -13   3        250.34        261.27         6.14 o                         
   2 -13   3         61.34         58.36         3.93 o                         
   3 -13   3        204.94        197.98         7.44 o                         
   4 -13   3        273.94        272.99        11.56 o                         
   5 -13   3        285.66        292.76         6.15 o                         
   6 -13   3         21.62         22.22         3.64 o                         
   7 -13   3         47.07         47.67         4.13 o                         
   8 -13   3         28.06         24.16         4.33 o                         
   9 -13   3          5.32         -1.08         4.62 o                         
  10 -13   3        116.71        117.31         6.84 o                         
  11 -13   3          3.90         -1.54         5.77 o                         
 -17 -12   3          6.68          1.58         6.12 o                         
 -16 -12   3         11.22         15.07         6.07 o                         
 -15 -12   3          3.30          3.45         5.48 o                         
 -14 -12   3         40.09         35.41         5.68 o                         
 -13 -12   3        202.59        193.23         6.70 o                         
 -12 -12   3         65.46         76.52         5.46 o                         
 -11 -12   3         79.12         86.44         4.47 o                         
 -10 -12   3         21.97         20.53         3.38 o                         
  -9 -12   3        340.26        373.56         6.32 o                         
  -8 -12   3          0.33          1.43         2.74 o                         
  -7 -12   3        196.61        212.02         5.24 o                         
  -6 -12   3        296.87        267.35         5.25 o                         
  -5 -12   3        123.18        136.34         3.87 o                         
  -4 -12   3        210.32        224.04         4.62 o                         
  -3 -12   3          2.03          0.17         2.57 o                         
  -2 -12   3         54.08         46.30         2.80 o                         
  -1 -12   3         54.92         55.46         3.27 o                         
   0 -12   3        547.80        580.72        11.63 o                         
   1 -12   3          1.20          1.10         2.34 o                         
   2 -12   3        214.10        220.92         5.82 o                         
   3 -12   3        200.70        215.72         6.90 o                         
   4 -12   3        519.12        533.90         7.98 o                         
   5 -12   3         36.36         40.06         5.09 o                         
   6 -12   3         24.93         24.41         3.40 o                         
   7 -12   3        108.70        116.74         4.75 o                         
   8 -12   3        690.66        709.40        10.19 o                         
   9 -12   3         58.93         68.51         5.60 o                         
  10 -12   3        344.49        346.35         7.72 o                         
  11 -12   3         25.83         24.87         5.04 o                         
  12 -12   3          2.45         -3.79         6.12 o                         
 -17 -11   3          0.78         -2.29         6.46 o                         
 -16 -11   3         31.75         37.21         6.24 o                         
 -15 -11   3        112.82        106.68         5.96 o                         
 -14 -11   3        445.37        443.32        11.02 o                         
 -13 -11   3         98.37        113.63         5.53 o                         
 -12 -11   3         73.69         78.72         4.88 o                         
 -11 -11   3         76.46         75.62         4.08 o                         
 -10 -11   3         24.45         15.90         3.33 o                         
  -9 -11   3       1625.67       1693.64        16.49 o                         
  -8 -11   3         17.76         13.24         2.76 o                         
  -7 -11   3        881.87        896.91        10.42 o                         
  -6 -11   3         35.64         39.57         2.67 o                         
  -5 -11   3         43.21         38.74         2.35 o                         
  -4 -11   3        152.27        133.74         2.97 o                         
  -3 -11   3       1424.75       1441.77        13.50 o                         
  -2 -11   3         50.44         57.22         2.60 o                         
  -1 -11   3        112.57        117.71         3.36 o                         
   0 -11   3        217.64        201.28         5.32 o                         
   1 -11   3       1273.98       1317.09        16.29 o                         
   2 -11   3        220.10        236.05         5.16 o                         
   3 -11   3         53.76         63.89         4.13 o                         
   4 -11   3        182.74        186.03         6.36 o                         
   5 -11   3        350.30        367.01         8.71 o                         
   6 -11   3        264.04        276.71         6.53 o                         
   7 -11   3          9.82         12.19         3.01 o                         
   8 -11   3         48.94         57.14         4.22 o                         
   9 -11   3         50.51         52.07         4.37 o                         
  10 -11   3         73.94         75.55         4.73 o                         
  11 -11   3          3.83         -1.88         4.73 o                         
  12 -11   3        126.70        127.84         6.68 o                         
  13 -11   3         87.35         95.32         6.79 o                         
 -18 -10   3          1.06          0.54         6.25 o                         
 -17 -10   3        117.12        117.03         7.20 o                         
 -16 -10   3        439.85        485.48        11.73 o                         
 -15 -10   3          9.48          8.85         4.65 o                         
 -14 -10   3         21.57         13.89         4.81 o                         
 -13 -10   3         44.14         44.21         4.43 o                         
 -12 -10   3        119.69        105.52         4.09 o                         
 -11 -10   3        139.93        132.66         4.41 o                         
 -10 -10   3         10.81          6.54         3.19 o                         
  -9 -10   3          5.45          7.06         2.31 o                         
  -8 -10   3        304.37        310.39         6.30 o                         
  -7 -10   3        142.53        127.81         3.56 o                         
  -6 -10   3         88.88         82.52         2.73 o                         
  -5 -10   3        307.12        339.98         5.24 o                         
  -4 -10   3        860.45        858.97         8.22 o                         
  -3 -10   3        824.75        872.73        10.84 o                         
  -2 -10   3        562.58        527.21        10.45 o                         
  -1 -10   3          0.01         -1.35         2.07 o                         
   0 -10   3         88.57         91.35         4.19 o                         
   1 -10   3        293.09        293.02         5.26 o                         
   2 -10   3        525.14        553.83         8.00 o                         
   3 -10   3        241.44        194.82         5.65 o                         
   4 -10   3        887.37        864.50        20.93 o                         
   5 -10   3         37.85         36.70         2.74 o                         
   6 -10   3          9.87         13.89         2.77 o                         
   7 -10   3         50.13         53.36         3.18 o                         
   8 -10   3         41.04         49.53         3.33 o                         
   9 -10   3        243.23        267.92         5.98 o                         
  10 -10   3         69.73         64.34         5.31 o                         
  11 -10   3         18.16         14.16         4.57 o                         
  12 -10   3         25.71         17.24         5.10 o                         
  13 -10   3         52.32         62.25         6.06 o                         
  14 -10   3          0.11         -2.26        14.80 o                         
 -18  -9   3          4.60          3.30         5.40 o                         
 -17  -9   3          1.66          2.36         5.36 o                         
 -16  -9   3          8.65         10.34         5.34 o                         
 -15  -9   3        657.64        678.13        15.03 o                         
 -14  -9   3        142.75        151.30         7.23 o                         
 -13  -9   3        360.35        361.99        12.49 o                         
 -12  -9   3          7.16          8.03         3.79 o                         
 -11  -9   3         99.79         91.57         3.87 o                         
 -10  -9   3         80.46         61.06         3.60 o                         
  -9  -9   3        229.32        236.10         5.28 o                         
  -8  -9   3         29.72         28.46         2.37 o                         
  -7  -9   3        167.65        158.27         4.64 o                         
  -6  -9   3       2139.47       2049.26        18.25 o                         
  -5  -9   3       4350.29       4287.08        36.38 o                         
  -4  -9   3       4571.76       4372.94        35.73 o                         
  -3  -9   3       1652.82       1719.15        14.41 o                         
  -2  -9   3         83.87        101.89         2.62 o                         
  -1  -9   3         34.64         26.71         2.50 o                         
   0  -9   3        118.09        133.31         3.43 o                         
   1  -9   3         51.06         49.45         3.92 o                         
   2  -9   3        716.77        635.07        25.97 o                         
   3  -9   3        116.52        109.73         3.41 o                         
   4  -9   3          5.17          9.33         3.03 o                         
   5  -9   3          2.06          2.83         2.34 o                         
   6  -9   3          1.46         12.66         4.50 o                         
   7  -9   3        168.51        154.58         3.80 o                         
   8  -9   3         66.29         61.03         3.34 o                         
   9  -9   3        153.00        154.14         4.85 o                         
  10  -9   3          9.87         19.37         3.57 o                         
  11  -9   3         36.71         32.99         3.86 o                         
  12  -9   3         91.94         91.91         5.24 o                         
  13  -9   3         47.70         40.84         5.22 o                         
  14  -9   3        154.08        170.95         9.09 o                         
 -18  -8   3         27.53         30.05         5.17 o                         
 -17  -8   3         29.15         36.16         5.21 o                         
 -16  -8   3         31.25         29.85         5.14 o                         
 -15  -8   3        272.48        278.20         7.58 o                         
 -14  -8   3         59.81         55.40         4.92 o                         
 -13  -8   3          2.55          1.44         4.03 o                         
 -12  -8   3        352.05        342.54         7.21 o                         
 -11  -8   3         11.24         14.06         2.76 o                         
 -10  -8   3        338.12        338.71         6.12 o                         
  -9  -8   3        551.93        540.65         8.59 o                         
  -8  -8   3         89.79         86.13         2.78 o                         
  -7  -8   3         72.48         62.92         2.31 o                         
  -6  -8   3          0.53          1.61         1.50 o                         
  -5  -8   3        709.54        728.89         7.64 o                         
  -4  -8   3        247.58        262.39         3.58 o                         
  -3  -8   3       1244.69       1178.04        11.06 o                         
  -2  -8   3         25.18         41.45         1.60 o                         
  -1  -8   3        745.55        803.68        12.59 o                         
   0  -8   3       1612.00       1551.51        14.01 o                         
   1  -8   3        360.08        322.06         8.48 o                         
   2  -8   3       5145.38       5230.53        47.61 o                         
   3  -8   3        241.96        247.57         4.16 o                         
   4  -8   3       2719.93       2706.32        21.60 o                         
   5  -8   3         21.44         26.42         2.40 o                         
   6  -8   3        101.26        106.64         3.84 o                         
   7  -8   3        676.99        658.09        12.60 o                         
   8  -8   3         90.40         94.63         3.84 o                         
   9  -8   3       1062.37       1089.18        12.45 o                         
  10  -8   3         90.82         93.22         5.98 o                         
  11  -8   3         35.95         30.61         3.65 o                         
  12  -8   3         18.12         13.81         4.19 o                         
  13  -8   3         55.61         61.73         4.97 o                         
  14  -8   3          0.00         -2.18         5.84 o                         
  15  -8   3          9.22          9.32         6.51 o                         
 -19  -7   3          1.78          8.53        15.66 o                         
 -18  -7   3          0.65          2.84         6.27 o                         
 -17  -7   3         12.42         14.26         5.07 o                         
 -16  -7   3         15.66          5.80         4.89 o                         
 -15  -7   3        578.75        602.06        10.69 o                         
 -14  -7   3          3.80          6.77         3.97 o                         
 -13  -7   3        187.79        168.31         6.55 o                         
 -12  -7   3         15.64         13.69         3.48 o                         
 -11  -7   3       1744.49       1678.62        19.48 o                         
 -10  -7   3        795.34        761.66         9.46 o                         
  -9  -7   3        617.38        597.47         7.86 o                         
  -8  -7   3        610.15        556.26         6.66 o                         
  -7  -7   3         19.25         25.05         1.76 o                         
  -6  -7   3       4804.20       4726.52        34.55 o                         
  -5  -7   3       3524.85       3408.42        27.53 o                         
  -4  -7   3        886.62        888.21         8.22 o                         
  -3  -7   3       5122.30       5346.71        39.73 o                         
  -2  -7   3         38.03         48.16         1.55 o                         
  -1  -7   3       1863.43       1763.77        14.45 o                         
   0  -7   3        973.89        876.71         9.21 o                         
   1  -7   3        273.14        282.74         5.08 o                         
   2  -7   3         10.19         15.58         1.52 o                         
   3  -7   3         12.58         18.07         1.51 o                         
   4  -7   3        677.51        666.79         6.24 o                         
   5  -7   3       2587.71       2594.45        19.42 o                         
   6  -7   3         72.60         71.33         2.84 o                         
   7  -7   3        195.37        199.16         6.44 o                         
   8  -7   3         79.61         87.67         3.89 o                         
   9  -7   3        165.38        152.49         4.60 o                         
  10  -7   3         88.90        105.99         4.74 o                         
  11  -7   3        219.00        215.98         5.70 o                         
  12  -7   3        412.88        457.20         9.18 o                         
  13  -7   3          9.62         14.75         4.38 o                         
  14  -7   3         85.40         87.79         7.47 o                         
  15  -7   3         21.52         17.73         5.70 o                         
  16  -7   3         21.90         23.59        11.91 o                         
 -19  -6   3         75.84         85.86        13.13 o                         
 -18  -6   3          6.38          7.49         6.43 o                         
 -17  -6   3        303.28        300.63        11.70 o                         
 -16  -6   3        123.55        123.40         6.27 o                         
 -15  -6   3         97.65         91.75         5.61 o                         
 -14  -6   3        248.05        257.92         7.10 o                         
 -13  -6   3        258.92        262.24         6.62 o                         
 -12  -6   3        218.26        210.20         6.86 o                         
 -11  -6   3        116.72        126.35         4.57 o                         
 -10  -6   3          8.59          2.18         2.41 o                         
  -9  -6   3        199.08        180.51         3.24 o                         
  -8  -6   3        248.27        221.05         4.23 o                         
  -7  -6   3        252.47        234.03         3.45 o                         
  -6  -6   3       1531.38       1514.01        12.08 o                         
  -5  -6   3       1487.54       1469.14        11.66 o                         
  -4  -6   3        904.94        868.45         7.86 o                         
  -3  -6   3        698.99        635.35         5.60 o                         
  -2  -6   3       5582.82       6015.99        42.85 o                         
  -1  -6   3        889.93        980.92         9.15 o                         
   0  -6   3        587.22        642.25         7.38 o                         
   1  -6   3       3321.37       3009.92        29.69 o                         
   2  -6   3        851.25        825.60         7.91 o                         
   3  -6   3        699.93        656.08         6.29 o                         
   4  -6   3       3490.28       3609.53        22.75 o                         
   5  -6   3        666.22        658.54         6.27 o                         
   6  -6   3          4.24          3.26         1.17 o                         
   7  -6   3         30.43         32.24         2.24 o                         
   8  -6   3          0.11          5.22         2.21 o                         
   9  -6   3        228.51        223.34         5.00 o                         
  10  -6   3        775.54        808.42        13.75 o                         
  11  -6   3        105.08        110.75         6.76 o                         
  12  -6   3        418.03        434.62        10.32 o                         
  13  -6   3        287.00        302.12         7.66 o                         
  14  -6   3         15.77         10.09         4.83 o                         
  15  -6   3          8.16          7.99         5.05 o                         
  16  -6   3         22.13         25.35         5.86 o                         
 -19  -5   3          6.99         -1.90        10.62 o                         
 -18  -5   3          4.34         11.84         7.29 o                         
 -17  -5   3        186.31        179.39         7.78 o                         
 -16  -5   3          0.27          3.91         4.57 o                         
 -15  -5   3        139.67        143.55         7.76 o                         
 -14  -5   3          3.05         -0.02         4.18 o                         
 -13  -5   3         26.43         29.21         3.80 o                         
 -12  -5   3        912.73        890.36        15.96 o                         
 -11  -5   3        591.78        583.52         8.78 o                         
 -10  -5   3        461.53        426.65         8.04 o                         
  -9  -5   3         44.32         37.00         1.72 o                         
  -8  -5   3        413.67        350.67         5.11 o                         
  -7  -5   3       1719.99       1797.84         9.90 o                         
  -6  -5   3       1426.10       1342.96        10.18 o                         
  -5  -5   3        909.58        805.97         4.99 o                         
  -4  -5   3          2.41          1.28         1.05 o                         
  -3  -5   3        814.56        921.71         7.09 o                         
  -2  -5   3        397.75        417.47         3.82 o                         
  -1  -5   3       7802.61       8212.70        59.24 o                         
   0  -5   3        667.04        648.66         7.87 o                         
   1  -5   3          2.89          2.91         1.36 o                         
   2  -5   3         27.53         17.36         1.71 o                         
   3  -5   3         59.02         67.48         3.17 o                         
   4  -5   3        114.63         97.04         2.33 o                         
   5  -5   3        513.25        516.62         6.00 o                         
   6  -5   3        450.49        472.62         4.91 o                         
   7  -5   3          0.63          3.45         1.63 o                         
   8  -5   3         73.28         75.70         3.18 o                         
   9  -5   3        182.18        185.81         3.78 o                         
  10  -5   3        104.56        104.38         5.96 o                         
  11  -5   3          5.04         10.84         3.70 o                         
  12  -5   3         24.47         20.60         4.04 o                         
  13  -5   3         55.57         61.08         4.82 o                         
  14  -5   3        321.40        338.19        10.63 o                         
  15  -5   3          0.01          3.81         5.31 o                         
  16  -5   3         39.93         41.85         8.44 o                         
  17  -5   3         84.74         83.00        10.08 o                         
 -19  -4   3          0.66          2.27        13.65 o                         
 -18  -4   3         34.86         42.76         6.89 o                         
 -17  -4   3        264.62        287.45        11.65 o                         
 -16  -4   3         16.49          7.36         4.95 o                         
 -15  -4   3          0.27         -0.21         4.52 o                         
 -14  -4   3         34.65         32.50         4.53 o                         
 -13  -4   3         10.06          7.43         3.72 o                         
 -12  -4   3        306.19        293.00         6.40 o                         
 -11  -4   3        265.49        255.58         6.03 o                         
 -10  -4   3         21.51         18.38         2.08 o                         
  -9  -4   3        277.40        251.25         3.56 o                         
  -8  -4   3         35.30         25.83         1.59 o                         
  -7  -4   3         95.11         66.58         1.76 o                         
  -6  -4   3        271.09        284.00         3.24 o                         
  -5  -4   3        379.80        361.82         3.37 o                         
  -4  -4   3         49.68         64.60         2.17 o                         
  -3  -4   3       2593.37       2829.29        18.77 o                         
  -2  -4   3       1843.13       1943.57         9.58 o                         
  -1  -4   3        806.73        965.57         6.83 o                         
   0  -4   3       1743.79       1938.61        14.37 o                         
   1  -4   3       1791.60       1413.37        24.35 o                         
   2  -4   3          6.22         10.75         1.02 o                         
   3  -4   3       4018.80       4056.36        24.51 o                         
   4  -4   3       9707.74       9425.20        47.63 o                         
   5  -4   3       3455.02       3442.71        20.60 o                         
   6  -4   3        133.49        128.59         2.42 o                         
   7  -4   3        520.58        526.40         5.78 o                         
   8  -4   3          0.78          3.75         1.59 o                         
   9  -4   3        162.55        157.10         5.05 o                         
  10  -4   3         38.82         37.94         2.96 o                         
  11  -4   3        143.76        156.80         6.33 o                         
  12  -4   3        273.10        276.03         6.27 o                         
  13  -4   3         23.99         18.41         3.99 o                         
  14  -4   3         87.43         95.87         6.42 o                         
  15  -4   3         27.41         33.17         5.60 o                         
  16  -4   3         71.72         76.87         7.15 o                         
  17  -4   3        131.31        126.79         8.26 o                         
 -19  -3   3         10.40         -2.10        14.37 o                         
 -18  -3   3          0.02          1.63         6.25 o                         
 -17  -3   3         97.27        118.63         9.20 o                         
 -16  -3   3         63.43         57.86         5.12 o                         
 -15  -3   3         98.26         94.93         5.86 o                         
 -14  -3   3         74.79         77.19         5.07 o                         
 -13  -3   3        229.86        215.44         6.57 o                         
 -12  -3   3        505.17        527.29        10.42 o                         
 -11  -3   3        429.33        374.47         7.57 o                         
 -10  -3   3        382.17        376.50         5.77 o                         
  -9  -3   3         79.13         61.82         2.17 o                         
  -8  -3   3       1770.35       1725.31        17.74 o                         
  -7  -3   3       1720.87       1600.00        14.36 o                         
  -6  -3   3       2751.56       2974.38        23.24 o                         
  -5  -3   3        666.81        732.84         6.65 o                         
  -4  -3   3       4455.11       4756.81        29.04 o                         
  -3  -3   3       2189.12       2075.89        12.03 o                         
  -2  -3   3          8.89         26.26         0.99 o                         
  -1  -3   3      43196.52      43872.52       428.06 o                         
   0  -3   3       5037.99       5709.25        27.67 o                         
   1  -3   3         77.43        116.36         1.43 o                         
   2  -3   3       1468.92       1338.07         9.66 o                         
   3  -3   3        542.74        629.08         5.03 o                         
   4  -3   3        546.55        610.87         4.87 o                         
   5  -3   3       3181.57       3435.08        19.34 o                         
   6  -3   3         19.11         22.04         1.38 o                         
   7  -3   3       1745.02       1721.65        12.51 o                         
   8  -3   3        200.28        170.95         5.31 o                         
   9  -3   3         26.83         38.47         2.14 o                         
  10  -3   3       1873.45       1860.44        25.20 o                         
  11  -3   3        129.85        134.28         3.82 o                         
  12  -3   3       1372.53       1395.00        15.03 o                         
  13  -3   3        432.91        445.36         9.17 o                         
  14  -3   3         54.96         55.82         4.75 o                         
  15  -3   3         93.78        102.80         7.16 o                         
  16  -3   3         13.50         19.90         5.67 o                         
  17  -3   3        137.01        130.76         7.73 o                         
 -18  -2   3         13.68         10.80         6.07 o                         
 -17  -2   3          2.45         -1.96         5.85 o                         
 -16  -2   3          9.53          8.90         5.79 o                         
 -15  -2   3          5.64         12.10         4.21 o                         
 -14  -2   3        239.86        251.54         7.60 o                         
 -13  -2   3        302.50        317.86        11.89 o                         
 -12  -2   3        641.07        613.01         9.94 o                         
 -11  -2   3       3647.57       3702.79        36.58 o                         
 -10  -2   3        306.04        318.67         7.30 o                         
  -9  -2   3        349.59        347.13         5.07 o                         
  -8  -2   3        775.70        831.20         8.24 o                         
  -7  -2   3          3.52         15.67         1.57 o                         
  -6  -2   3       1869.88       2063.14        16.54 o                         
  -5  -2   3       7345.81       7608.54        58.83 o                         
  -4  -2   3        649.23        549.58         3.71 o                         
  -3  -2   3       1400.47       1423.70         8.14 o                         
  -2  -2   3        168.18        143.68         1.46 o                         
  -1  -2   3      19263.65      20649.10       128.30 o                         
   0  -2   3       6947.42       7861.28        56.49 o                         
   1  -2   3       1051.32       1106.37         6.49 o                         
   2  -2   3        722.85        821.23         5.78 o                         
   3  -2   3       1380.40       1519.86        10.86 o                         
   4  -2   3      10843.03      11204.80        69.98 o                         
   5  -2   3        897.37        892.11         7.17 o                         
   6  -2   3        683.18        647.76         6.53 o                         
   7  -2   3        496.41        536.81         5.36 o                         
   8  -2   3       1336.50       1237.59        33.13 o                         
   9  -2   3         71.32        110.19         4.04 o                         
  10  -2   3         35.32         31.65         3.25 o                         
  11  -2   3        672.44        672.77        11.70 o                         
  12  -2   3        143.53        132.80         3.81 o                         
  13  -2   3        744.55        752.28        10.49 o                         
  14  -2   3        156.02        177.29         6.19 o                         
  15  -2   3         21.20         19.75         4.49 o                         
  16  -2   3          7.60         -0.48         5.57 o                         
  17  -2   3          5.74          9.87         6.86 o                         
  18  -2   3          0.29          1.20         6.91 o                         
 -18  -1   3         73.07         70.53         7.18 o                         
 -17  -1   3          3.12         -0.16         5.39 o                         
 -16  -1   3         50.62         46.90         6.36 o                         
 -15  -1   3        318.60        321.84        10.29 o                         
 -14  -1   3         71.09         68.55         4.61 o                         
 -13  -1   3         22.36         21.09         3.79 o                         
 -12  -1   3        304.98        290.00         7.55 o                         
 -11  -1   3        203.86        197.16         4.36 o                         
 -10  -1   3         83.66         67.78         2.75 o                         
  -9  -1   3       4531.49       4460.02        38.93 o                         
  -8  -1   3       3254.06       3197.02        26.13 o                         
  -7  -1   3       5639.56       5487.82        41.50 o                         
  -6  -1   3          0.03          1.31         0.98 o                         
  -5  -1   3       1019.66       1179.14         9.13 o                         
  -4  -1   3       1394.29       1402.56         8.39 o                         
  -3  -1   3       3415.69       3671.69        22.92 o                         
  -2  -1   3       1181.82       1129.02         7.09 o                         
  -1  -1   3       8735.29       9300.43        55.44 o                         
   0  -1   3       2800.74       2960.56        21.47 o                         
   1  -1   3       2189.43       2031.75        14.91 o                         
   2  -1   3       5116.73       5358.57        36.27 o                         
   3  -1   3          1.91          4.22         0.90 o                         
   4  -1   3       2707.37       3047.87        20.19 o                         
   5  -1   3        430.22        396.54         5.20 o                         
   6  -1   3        546.69        514.42         8.80 o                         
   7  -1   3         78.70         63.42         1.53 o                         
   8  -1   3        604.96        610.36         6.32 o                         
   9  -1   3         82.08        130.72         4.07 o                         
  10  -1   3        188.46        178.74         3.48 o                         
  11  -1   3        243.85        247.55         4.75 o                         
  12  -1   3          0.20         -1.31         2.15 o                         
  13  -1   3        117.06        123.75         5.80 o                         
  14  -1   3         77.77         73.40         5.06 o                         
  15  -1   3          0.23         -4.50         4.50 o                         
  16  -1   3          0.15         -3.19         5.95 o                         
  17  -1   3          0.46         -1.03         6.96 o                         
  18  -1   3        121.21        136.77         9.23 o                         
 -18   0   3          3.71          8.08         6.89 o                         
 -17   0   3         79.09         75.56         6.42 o                         
 -16   0   3          3.55         -1.96         5.33 o                         
 -15   0   3         62.37         57.05         6.23 o                         
 -14   0   3         68.32         68.76         7.35 o                         
 -13   0   3        157.91        156.76        11.05 o                         
 -12   0   3        663.12        672.39        11.42 o                         
 -11   0   3         21.87         11.71         2.07 o                         
 -10   0   3         98.45        100.21         3.26 o                         
  -9   0   3        533.20        509.62         6.09 o                         
  -8   0   3        401.42        347.42         5.65 o                         
  -7   0   3         45.83         35.92         1.58 o                         
  -6   0   3        211.35        159.39         2.76 o                         
  -5   0   3        239.56        220.01         2.33 o                         
  -4   0   3       1579.55       1501.57         8.80 o                         
  -3   0   3        194.88        181.96         1.86 o                         
  -2   0   3       2276.54       2212.71        13.93 o                         
  -1   0   3       6361.91       6881.56        37.38 o                         
   0   0   3         24.10         25.13         0.70 o                         
   1   0   3       6127.02       6019.37        47.86 o                         
   2   0   3       1207.25       1295.48        10.77 o                         
   3   0   3      10995.26      11696.44        36.09 o                         
   4   0   3      10167.73      10301.72        64.43 o                         
   5   0   3       5230.73       5639.60        34.97 o                         
   6   0   3        107.24        133.68         1.87 o                         
   7   0   3         11.31         10.05         1.01 o                         
   8   0   3       1772.64       1686.16        14.09 o                         
   9   0   3         10.64          2.79         1.50 o                         
  10   0   3         45.48         33.42         2.01 o                         
  11   0   3          2.60         -0.60         1.81 o                         
  12   0   3         78.35         63.36         2.27 o                         
  13   0   3        448.54        438.55         9.25 o                         
  14   0   3         31.04         23.74         4.34 o                         
  15   0   3        134.02        141.96         7.06 o                         
  16   0   3        129.32        127.05        12.38 o                         
  17   0   3          0.02         -4.63         6.50 o                         
  18   0   3         17.58          8.59         7.87 o                         
 -18   1   3         49.57         42.09         9.57 o                         
 -17   1   3          1.26         -2.75         6.51 o                         
 -16   1   3         78.41         69.53         6.54 o                         
 -15   1   3        167.07        159.38         6.93 o                         
 -14   1   3          3.51          2.50         4.82 o                         
 -13   1   3        136.36        133.10         6.75 o                         
 -12   1   3        124.04        124.26         5.24 o                         
 -11   1   3        286.12        262.06         9.16 o                         
 -10   1   3        275.13        261.42         5.10 o                         
  -9   1   3       2674.32       2780.25        23.97 o                         
  -8   1   3       1516.88       1494.01        13.70 o                         
  -7   1   3       1989.42       1950.07        15.33 o                         
  -6   1   3        117.57        145.05         2.21 o                         
  -5   1   3       1544.32       1612.12        11.81 o                         
  -4   1   3         17.79         31.88         0.83 o                         
  -3   1   3       2921.65       2951.31        15.62 o                         
  -2   1   3       1057.03       1010.79         6.25 o                         
  -1   1   3      10777.70      11355.86        72.46 o                         
   0   1   3       2823.24       3218.90        21.36 o                         
   1   1   3        163.81        213.22         2.30 o                         
   2   1   3       6265.03       6591.57        50.47 o                         
   3   1   3         16.80         14.79         0.72 o                         
   4   1   3       9537.36      10206.27        73.42 o                         
   5   1   3       2577.08       2665.27        16.29 o                         
   6   1   3        227.25        250.22         2.41 o                         
   7   1   3         22.62         36.79         1.16 o                         
   8   1   3       1758.15       1770.40        12.57 o                         
   9   1   3       2341.45       2329.31        18.37 o                         
  10   1   3         50.82         51.19         2.69 o                         
  11   1   3       1117.60       1091.36        11.51 o                         
  12   1   3        537.31        523.27         8.68 o                         
  13   1   3         33.60         31.57         3.33 o                         
  14   1   3         56.77         56.43         5.15 o                         
  15   1   3          7.72         -0.89         5.22 o                         
  16   1   3         69.04         58.28         6.47 o                         
  17   1   3         60.87         46.08         6.55 o                         
  18   1   3        101.57         91.82         7.32 o                         
  19   1   3         60.23         52.24        11.42 o                         
 -18   2   3         31.91         22.61         8.86 o                         
 -17   2   3         93.19        121.02        13.26 o                         
 -16   2   3         16.56          7.51         5.36 o                         
 -15   2   3        410.69        383.60         9.54 o                         
 -14   2   3        415.81        387.62         9.71 o                         
 -13   2   3        301.58        295.80         8.19 o                         
 -12   2   3       1175.19       1210.87        18.39 o                         
 -11   2   3        413.28        368.73        17.44 o                         
 -10   2   3        369.06        350.90         8.71 o                         
  -9   2   3         11.34         11.57         2.49 o                         
  -8   2   3       1132.74       1146.54        11.53 o                         
  -7   2   3       1756.17       1826.39        15.51 o                         
  -6   2   3       1439.43       1396.32        11.63 o                         
  -5   2   3       2653.49       2664.80        17.43 o                         
  -4   2   3       1391.65       1368.12         8.73 o                         
  -3   2   3        573.27        554.78         3.84 o                         
  -2   2   3       1748.35       1713.88        10.29 o                         
  -1   2   3      30724.15      32562.48       197.07 o                         
   0   2   3      12763.63      13267.27       114.20 o                         
   1   2   3       9476.27       9444.12        78.08 o                         
   2   2   3       3489.11       3608.65        29.05 o                         
   3   2   3      19918.82      20842.28       164.52 o                         
   4   2   3          0.05          4.86         0.94 o                         
   5   2   3         16.14         30.12         3.14 o                         
   6   2   3       1498.46       1629.15        11.15 o                         
   7   2   3       6900.24       6875.56        47.14 o                         
   8   2   3        171.95        151.82         2.45 o                         
   9   2   3       4347.64       4108.30        31.88 o                         
  10   2   3         72.49         39.04         1.98 o                         
  11   2   3        324.23        328.51         6.72 o                         
  12   2   3        294.31        303.01         5.49 o                         
  13   2   3         32.85         22.96         3.69 o                         
  14   2   3        506.78        518.24        13.44 o                         
  15   2   3          7.70          5.36         5.70 o                         
  16   2   3        507.97        486.24        12.75 o                         
  17   2   3         35.00         30.78         6.56 o                         
  18   2   3         18.72          3.44         6.40 o                         
  19   2   3          0.05         -9.72        17.05 o                         
 -17   3   3         35.56         35.33         8.12 o                         
 -16   3   3          4.18          4.24         5.31 o                         
 -15   3   3        467.41        483.85        12.38 o                         
 -14   3   3         53.77         38.85         5.45 o                         
 -13   3   3         11.01          5.04         4.37 o                         
 -12   3   3          0.83         -0.38         4.00 o                         
 -11   3   3         39.37         24.31         3.00 o                         
 -10   3   3       1841.13       1842.57        26.14 o                         
  -9   3   3          2.38          1.27         2.40 o                         
  -8   3   3       1797.06       1815.51        15.33 o                         
  -7   3   3       1659.82       1590.39        13.00 o                         
  -6   3   3        656.95        657.24         5.44 o                         
  -5   3   3        591.84        600.14         4.81 o                         
  -4   3   3       3596.78       4022.59        26.54 o                         
  -2   3   3        229.74        258.15         2.13 o                         
  -1   3   3      39175.05      40316.90       236.93 o                         
   0   3   3        367.03        392.84         3.39 o                         
   1   3   3       1149.99       1151.33         8.88 o                         
   2   3   3        440.42        456.33         3.91 o                         
   3   3   3       3463.09       3774.52        27.56 o                         
   4   3   3         63.78         49.64         1.19 o                         
   5   3   3          0.32          9.97         3.69 o                         
   6   3   3        147.98        158.36         2.92 o                         
   7   3   3        244.87        296.84         3.78 o                         
   8   3   3         56.29         48.78         1.84 o                         
   9   3   3        419.93        408.25         7.59 o                         
  10   3   3        382.40        313.94         6.60 o                         
  11   3   3        262.56        251.07         4.84 o                         
  12   3   3       1879.87       1918.23        21.30 o                         
  13   3   3        980.19       1041.74        13.54 o                         
  14   3   3        124.85        115.92         9.13 o                         
  15   3   3         18.92         25.57         4.27 o                         
  16   3   3         49.66         45.51         6.87 o                         
  17   3   3        297.30        288.60        11.40 o                         
  18   3   3         52.38         55.13         7.85 o                         
  19   3   3         91.47        105.67         9.02 o                         
 -17   4   3          9.31         15.50         6.15 o                         
 -16   4   3         24.84         33.86         5.81 o                         
 -15   4   3          0.19         -1.70         5.39 o                         
 -14   4   3        409.60        407.49        11.07 o                         
 -13   4   3         35.16         39.98         4.51 o                         
 -12   4   3          0.11         -0.88         3.46 o                         
 -11   4   3        408.20        394.02         7.28 o                         
 -10   4   3        694.55        712.83        16.06 o                         
  -9   4   3        266.77        267.07         4.97 o                         
  -8   4   3        176.37        167.34         3.51 o                         
  -7   4   3         39.11         38.61         1.80 o                         
  -6   4   3       4032.37       3990.91        28.13 o                         
  -5   4   3        162.24        155.92         2.03 o                         
  -4   4   3        366.40        332.22         3.21 o                         
  -3   4   3        172.31        112.97         1.71 o                         
  -2   4   3       1901.99       1991.38        12.34 o                         
  -1   4   3        512.86        457.39         3.55 o                         
   0   4   3         72.60        117.37         1.66 o                         
   1   4   3        147.01        212.73         2.21 o                         
   2   4   3        571.11        601.29         4.86 o                         
   3   4   3       5056.68       5361.31        41.70 o                         
   4   4   3        959.40       1148.08         9.09 o                         
   5   4   3        172.26        126.69         2.13 o                         
   6   4   3        126.37         92.08         2.14 o                         
   7   4   3       4741.46       4739.51        42.68 o                         
   8   4   3       2182.52       2137.97        19.74 o                         
   9   4   3         15.37          7.97         1.85 o                         
  10   4   3        793.75        767.63         8.85 o                         
  11   4   3         72.81         64.29         3.41 o                         
  12   4   3        593.38        604.89         9.20 o                         
  13   4   3         29.59         28.01         3.43 o                         
  14   4   3          1.18         -2.23         3.51 o                         
  15   4   3        758.40        798.84        12.80 o                         
  16   4   3          0.12         -4.93         6.52 o                         
  17   4   3          2.88         -3.67         7.54 o                         
  18   4   3         57.02         54.54        11.62 o                         
  19   4   3          2.08          2.35         8.39 o                         
 -16   5   3          5.10          3.38         5.49 o                         
 -15   5   3          4.17         -1.05         5.84 o                         
 -14   5   3          2.38         -4.02         4.98 o                         
 -13   5   3        147.93        142.81         8.31 o                         
 -12   5   3         41.07         37.97         4.40 o                         
 -11   5   3         57.86         64.43         4.88 o                         
 -10   5   3        734.66        704.80         9.07 o                         
  -9   5   3          2.31          3.44         2.42 o                         
  -8   5   3          0.54         -0.08         2.21 o                         
  -7   5   3        101.76        108.62         3.59 o                         
  -6   5   3       3701.46       3726.80        28.30 o                         
  -5   5   3        697.64        689.89         6.42 o                         
  -4   5   3          5.19          5.54         1.02 o                         
  -3   5   3        611.33        594.63         5.50 o                         
  -2   5   3       2595.73       2528.12        17.09 o                         
  -1   5   3       3585.34       3614.43        26.92 o                         
   0   5   3       1293.93       1586.66        13.22 o                         
   2   5   3       3269.79       3544.59        24.05 o                         
   3   5   3         87.26         77.68         1.61 o                         
   4   5   3       4899.44       5204.07        44.15 o                         
   5   5   3        698.99        670.30         7.18 o                         
   6   5   3        771.52        810.76        13.32 o                         
   7   5   3        246.98        222.39         4.19 o                         
   8   5   3        883.74        862.07         9.79 o                         
   9   5   3        126.47        138.40         3.56 o                         
  10   5   3       3271.94       3077.53        30.81 o                         
  11   5   3        182.00        189.07         4.66 o                         
  12   5   3        324.65        312.29         6.09 o                         
  13   5   3         83.89         94.14         4.60 o                         
  14   5   3          4.35          4.67         4.20 o                         
  15   5   3        376.73        392.81        12.45 o                         
  16   5   3         89.97         77.68         5.65 o                         
  17   5   3         54.98         58.40         7.97 o                         
  18   5   3        329.04        351.97        13.03 o                         
  19   5   3          0.60          9.05         6.98 o                         
 -16   6   3         35.20         37.60         6.56 o                         
 -15   6   3         80.77         73.16         6.84 o                         
 -14   6   3        456.54        440.75        11.23 o                         
 -13   6   3          0.52         -1.33         4.29 o                         
 -12   6   3        242.44        250.38         7.59 o                         
 -11   6   3         75.17         75.31         4.91 o                         
 -10   6   3         50.24         46.94         5.59 o                         
  -9   6   3         82.37         73.81         4.44 o                         
  -8   6   3        205.02        205.09         4.43 o                         
  -7   6   3       1366.64       1361.35        14.14 o                         
  -6   6   3          0.87          2.85         1.83 o                         
  -5   6   3       2629.96       2647.48        20.60 o                         
  -4   6   3          2.47          0.93         1.47 o                         
  -3   6   3       1136.46       1135.31        10.37 o                         
  -2   6   3        238.05        283.66         2.99 o                         
  -1   6   3       1291.06       1316.70        12.27 o                         
   0   6   3        838.03        815.09         9.85 o                         
   1   6   3       2969.79       2722.78        22.91 o                         
   2   6   3        552.13        598.08         5.27 o                         
   3   6   3        728.08        811.11         6.95 o                         
   4   6   3         59.83         47.66         1.44 o                         
   5   6   3        881.53        921.03        10.05 o                         
   6   6   3       1349.52       1351.01        12.64 o                         
   7   6   3        184.13        219.15         3.96 o                         
   8   6   3          0.10         -0.61         1.77 o                         
   9   6   3        124.34        114.08         5.37 o                         
  10   6   3        248.55        250.03         6.22 o                         
  11   6   3         62.50         62.40         3.81 o                         
  12   6   3         37.34         40.09         3.52 o                         
  13   6   3        502.75        527.27         8.89 o                         
  14   6   3        220.20        214.15        10.33 o                         
  15   6   3        877.38        881.14        14.12 o                         
  16   6   3         10.02          6.36         4.85 o                         
  17   6   3         38.45         44.00         7.51 o                         
  18   6   3         26.44         20.11         7.37 o                         
  19   6   3         12.98         13.39         7.22 o                         
 -16   7   3        114.20         99.12        17.53 o                         
 -15   7   3         68.54         69.49         8.06 o                         
 -14   7   3          0.00         -3.75         5.63 o                         
 -13   7   3         12.23          2.34         3.98 o                         
 -12   7   3        611.57        601.46        12.82 o                         
 -11   7   3         18.03         13.50         4.16 o                         
 -10   7   3        238.59        233.98         6.40 o                         
  -9   7   3          0.13         -2.69         2.69 o                         
  -8   7   3         40.17         34.38         2.85 o                         
  -7   7   3       1542.72       1540.98        16.59 o                         
  -6   7   3        361.47        346.70         7.57 o                         
  -5   7   3        292.67        286.13         5.05 o                         
  -4   7   3          7.00          9.03         1.75 o                         
  -3   7   3        172.12        146.16         2.82 o                         
  -2   7   3       2005.36       2047.55        17.50 o                         
  -1   7   3       1547.86       1485.24        13.31 o                         
   0   7   3        180.17        181.20         3.66 o                         
   1   7   3        172.30        135.86         3.91 o                         
   2   7   3        475.89        343.89         5.33 o                         
   3   7   3        640.01        624.88         6.44 o                         
   4   7   3       1145.65       1210.34         9.41 o                         
   5   7   3       1518.37       1668.24        15.04 o                         
   6   7   3        158.26        163.42         3.03 o                         
   7   7   3        319.79        305.63         5.92 o                         
   8   7   3       1329.13       1282.87        16.35 o                         
   9   7   3        487.57        517.17         7.93 o                         
  10   7   3          1.65          1.47         2.95 o                         
  11   7   3         65.84         68.66         3.24 o                         
  12   7   3        123.28        114.37         3.95 o                         
  13   7   3        252.64        222.00         6.19 o                         
  14   7   3         38.00         32.48         4.34 o                         
  15   7   3          0.39         -2.13         4.64 o                         
  16   7   3         26.26         32.27         4.95 o                         
  17   7   3         28.36         25.40         5.03 o                         
  18   7   3         45.62         51.73         6.74 o                         
  19   7   3          6.85          8.67         8.78 o                         
 -15   8   3         89.80        100.30        10.83 o                         
 -14   8   3         17.70          8.05         6.96 o                         
 -13   8   3          4.81          5.87         4.99 o                         
 -12   8   3          0.43         -2.59         4.55 o                         
 -11   8   3        432.98        423.24        10.85 o                         
 -10   8   3         47.06         41.19         4.04 o                         
  -9   8   3         86.68         77.69         4.07 o                         
  -8   8   3        247.50        243.51         5.83 o                         
  -7   8   3         11.39          7.78         2.73 o                         
  -6   8   3        761.68        759.38        10.08 o                         
  -5   8   3        938.29        932.32        11.43 o                         
  -4   8   3       1252.72       1277.65        14.62 o                         
  -3   8   3         86.05         85.76         3.02 o                         
  -2   8   3        919.06        951.23         9.40 o                         
  -1   8   3       1713.38       1773.57        16.48 o                         
   0   8   3       1756.39       1812.17        20.39 o                         
   1   8   3        895.18        875.30        10.73 o                         
   2   8   3         40.85         45.47         4.63 o                         
   3   8   3       1047.76        950.37        23.01 o                         
   4   8   3        206.04        212.83         3.38 o                         
   5   8   3        171.11        156.25         2.86 o                         
   6   8   3          5.96          6.74         1.52 o                         
   7   8   3       1398.42       1430.55        12.97 o                         
   8   8   3       1953.04       1966.23        18.75 o                         
   9   8   3       1505.07       1425.28        15.05 o                         
  10   8   3         12.23         12.69         2.60 o                         
  11   8   3        253.47        264.40         5.74 o                         
  12   8   3        455.15        456.46         7.48 o                         
  13   8   3         19.31         17.82         3.85 o                         
  14   8   3         93.17         81.60         5.54 o                         
  15   8   3        144.00        151.69         6.74 o                         
  16   8   3          0.92         -4.10         5.11 o                         
  17   8   3         75.97         77.53         9.06 o                         
  18   8   3         23.37         17.06         6.42 o                         
  19   8   3         92.74         96.32        17.76 o                         
 -14   9   3         63.54         81.75         8.32 o                         
 -13   9   3         57.40         59.17         5.93 o                         
 -12   9   3        155.27        133.21        17.58 o                         
 -11   9   3          6.25          4.19         5.03 o                         
 -10   9   3         35.37         29.95         3.98 o                         
  -9   9   3         29.36         20.45         3.59 o                         
  -8   9   3         34.32         35.32         3.60 o                         
  -7   9   3        495.46        472.27         7.76 o                         
  -6   9   3          8.45          3.24         2.49 o                         
  -5   9   3         14.15         13.59         2.29 o                         
  -4   9   3        102.78         99.11         4.77 o                         
  -3   9   3        863.75        804.87         9.12 o                         
  -2   9   3         61.62         44.02         2.24 o                         
  -1   9   3          0.36         -0.06         1.58 o                         
   0   9   3        324.72        330.35         6.12 o                         
   1   9   3        359.20        409.88         6.24 o                         
   2   9   3       5006.86       4868.60        43.64 o                         
   3   9   3          7.40          4.83         1.88 o                         
   4   9   3          0.75          2.47         1.71 o                         
   5   9   3       1247.87       1223.89        10.67 o                         
   6   9   3         21.68         24.38         1.75 o                         
   7   9   3       1175.19       1149.78        14.10 o                         
   8   9   3        189.48        186.91         4.07 o                         
   9   9   3          3.22          3.71         1.96 o                         
  10   9   3         31.50         30.46         2.92 o                         
  11   9   3        113.01        108.29         4.74 o                         
  12   9   3         60.37         59.95         4.21 o                         
  13   9   3         78.16         81.06         4.49 o                         
  14   9   3         58.14         54.30         4.44 o                         
  15   9   3          3.64          0.45         4.80 o                         
  16   9   3          1.08          0.75         4.80 o                         
  17   9   3         36.23         39.01         5.22 o                         
  18   9   3         59.10         64.01         5.63 o                         
 -14  10   3          0.01         -5.16         9.64 o                         
 -13  10   3         13.27         17.96         5.76 o                         
 -12  10   3         41.68         38.44         6.01 o                         
 -11  10   3        214.05        235.51         8.36 o                         
 -10  10   3          0.07         -1.19         4.95 o                         
  -9  10   3         52.19         48.61         4.91 o                         
  -8  10   3        101.12        101.35         5.51 o                         
  -7  10   3        325.13        330.99         9.14 o                         
  -6  10   3        559.55        538.88        12.94 o                         
  -5  10   3        121.82        119.25         9.43 o                         
  -4  10   3        417.23        396.59        16.53 o                         
  -3  10   3         23.40         27.79         2.75 o                         
  -2  10   3        919.65        921.63        10.23 o                         
  -1  10   3         82.21         61.29         2.97 o                         
   0  10   3       3328.02       3292.30        31.62 o                         
   1  10   3       1280.80       1281.80        14.66 o                         
   2  10   3          9.94         10.66         2.34 o                         
   3  10   3         83.18         93.27         3.37 o                         
   4  10   3        389.82        379.56         8.36 o                         
   5  10   3        186.99        156.93         6.69 o                         
   6  10   3          5.29          5.09         1.98 o                         
   7  10   3        202.02        190.74         4.83 o                         
   8  10   3          5.05          4.94         2.38 o                         
   9  10   3       1808.76       1740.60        17.18 o                         
  10  10   3         62.50         73.37         3.76 o                         
  11  10   3        206.52        210.93         5.79 o                         
  12  10   3         57.13         65.23         4.87 o                         
  13  10   3        623.37        626.52        10.87 o                         
  14  10   3        109.23        108.91         5.14 o                         
  15  10   3        113.35        112.76         5.89 o                         
  16  10   3         13.59         12.22         4.90 o                         
  17  10   3        200.70        224.68        11.36 o                         
  18  10   3         38.46         36.64         5.73 o                         
 -13  11   3          5.22         33.20        12.43 o                         
 -12  11   3         24.18         33.38        11.60 o                         
 -11  11   3         82.79         72.53         6.42 o                         
 -10  11   3         44.73         42.55         6.69 o                         
  -9  11   3        166.70        163.84         7.13 o                         
  -8  11   3         62.24         65.49         5.25 o                         
  -7  11   3         90.40         79.95         5.24 o                         
  -6  11   3         11.60          8.13         3.69 o                         
  -5  11   3         26.87         30.56         3.03 o                         
  -4  11   3        799.03        807.98        10.38 o                         
  -3  11   3        367.02        363.39         5.41 o                         
  -2  11   3          2.66         -1.73         2.19 o                         
  -1  11   3        146.49        146.59         6.44 o                         
   0  11   3        868.39        874.49        10.17 o                         
   1  11   3       1557.39       1631.07        18.11 o                         
   2  11   3          7.74          1.63         2.43 o                         
   3  11   3        778.97        752.63         9.13 o                         
   4  11   3       1385.83       1303.40        20.13 o                         
   5  11   3       1297.92       1303.54        12.70 o                         
   6  11   3        318.08        305.78         4.78 o                         
   7  11   3        200.42        203.11         3.99 o                         
   8  11   3         54.12         51.88         2.96 o                         
   9  11   3        493.03        511.93        10.07 o                         
  10  11   3         62.67         55.89         4.66 o                         
  11  11   3         55.66         55.82         4.35 o                         
  12  11   3        134.63        128.67         5.79 o                         
  13  11   3        218.54        221.58         7.21 o                         
  14  11   3         23.48         25.06         4.64 o                         
  15  11   3        129.20        134.77         7.83 o                         
  16  11   3         16.60         15.55         5.32 o                         
  17  11   3          0.04         -3.71         5.86 o                         
  18  11   3         16.41         27.51         6.84 o                         
 -12  12   3        101.73        110.37         8.22 o                         
 -11  12   3         27.66         46.33         6.69 o                         
 -10  12   3        262.24        261.21        21.51 o                         
  -9  12   3         67.93         55.24         6.04 o                         
  -8  12   3         43.14         42.25         5.61 o                         
  -7  12   3         18.91         22.46         4.69 o                         
  -6  12   3        125.28        128.38         5.25 o                         
  -5  12   3        262.49        268.87         9.92 o                         
  -4  12   3        208.73        210.91         5.10 o                         
  -3  12   3         55.32         52.49         3.44 o                         
  -2  12   3         50.06         44.93         2.82 o                         
  -1  12   3        258.58        261.02         5.07 o                         
   0  12   3          5.26          5.51         2.71 o                         
   1  12   3        233.63        239.32         5.18 o                         
   2  12   3         30.48         27.62         2.92 o                         
   3  12   3        203.01        188.26         4.54 o                         
   4  12   3       1024.78       1000.91        16.31 o                         
   5  12   3         44.62         40.16         2.80 o                         
   6  12   3         23.13         19.36         3.55 o                         
   7  12   3          5.25          3.41         2.44 o                         
   8  12   3         11.55          7.65         2.26 o                         
   9  12   3          5.73          7.37         2.67 o                         
  10  12   3        100.42        101.90         4.84 o                         
  11  12   3       1188.32       1221.43        15.28 o                         
  12  12   3         15.46         15.36         4.21 o                         
  13  12   3        256.76        261.45         7.93 o                         
  14  12   3         43.99         48.74         5.46 o                         
  15  12   3         49.62         44.71         5.52 o                         
  16  12   3        188.15        202.17        10.28 o                         
  17  12   3          3.50         -2.43         5.43 o                         
 -11  13   3         27.65         48.86        10.55 o                         
 -10  13   3         12.17         12.32         8.55 o                         
  -9  13   3         70.32         66.39         6.14 o                         
  -8  13   3          5.07         10.00         4.70 o                         
  -7  13   3        114.34         97.09         8.82 o                         
  -6  13   3        938.48        923.66        13.93 o                         
  -5  13   3        216.07        207.79         7.19 o                         
  -4  13   3        369.39        360.90         7.22 o                         
  -3  13   3         15.66         13.76         2.95 o                         
  -2  13   3         69.17         48.36         3.33 o                         
  -1  13   3         15.74         10.55         2.59 o                         
   0  13   3          0.86          1.02         2.70 o                         
   1  13   3        277.14        280.44         8.48 o                         
   2  13   3        281.80        303.19         7.96 o                         
   3  13   3        196.90        184.35        12.51 o                         
   4  13   3       2021.96       1987.81        27.83 o                         
   5  13   3        337.60        355.53         5.78 o                         
   6  13   3        443.62        454.06         8.99 o                         
   7  13   3        210.68        174.96         4.05 o                         
   8  13   3         38.75         36.16         2.82 o                         
   9  13   3        175.56        184.67         6.45 o                         
  10  13   3        572.27        567.88        13.53 o                         
  11  13   3         15.33         14.32         4.66 o                         
  12  13   3          7.24          6.23         4.29 o                         
  13  13   3         49.76         50.08         5.26 o                         
  14  13   3         83.06         90.23         7.38 o                         
  15  13   3        161.76        157.77         7.48 o                         
  16  13   3          6.79         11.40         5.46 o                         
  17  13   3        152.09        170.59        12.57 o                         
 -10  14   3          5.52         19.14         9.67 o                         
  -9  14   3         82.31        100.69        11.26 o                         
  -8  14   3        408.95        437.82        23.66 o                         
  -7  14   3         35.20         38.13         5.22 o                         
  -6  14   3        213.20        207.30        11.67 o                         
  -5  14   3         37.74         41.98         4.21 o                         
  -4  14   3         90.69         89.70         4.89 o                         
  -3  14   3         75.23         75.11         4.37 o                         
  -2  14   3        287.80        293.21         6.04 o                         
  -1  14   3        274.26        268.77         6.16 o                         
   0  14   3          3.38          4.62         3.08 o                         
   1  14   3          4.97          1.36         3.86 o                         
   2  14   3         15.08         23.81         8.07 o                         
   3  14   3        805.55        824.29        11.12 o                         
   4  14   3         34.52         31.30         3.28 o                         
   5  14   3        261.34        281.91         6.16 o                         
   6  14   3        166.67        160.98         4.41 o                         
   7  14   3          1.81         -3.11         3.11 o                         
   8  14   3          9.65          4.81         2.81 o                         
   9  14   3        636.64        619.89         8.73 o                         
  10  14   3        714.10        746.22        11.49 o                         
  11  14   3        182.96        177.90         6.93 o                         
  12  14   3         78.74         87.58         6.04 o                         
  13  14   3          4.28          9.04         4.90 o                         
  14  14   3         98.98         95.47         6.18 o                         
  15  14   3          4.93          9.09         5.85 o                         
  16  14   3          9.82          3.66         6.19 o                         
  -9  15   3         14.93         56.42        20.05 o                         
  -8  15   3         20.50         38.94        10.87 o                         
  -7  15   3          0.16         26.24        14.96 o                         
  -6  15   3         13.47         14.03         4.55 o                         
  -5  15   3        231.46        217.02        10.38 o                         
  -4  15   3         27.99         22.53         4.23 o                         
  -3  15   3          0.02         -3.34         3.94 o                         
  -2  15   3         34.30         34.79         4.45 o                         
  -1  15   3        813.58        810.90        11.06 o                         
   0  15   3        366.76        353.93        12.01 o                         
   1  15   3        139.81        129.49         5.32 o                         
   2  15   3         18.67         21.80         5.70 o                         
   3  15   3        157.30        157.31         6.72 o                         
   4  15   3       2861.65       3034.42        27.69 o                         
   5  15   3        357.54        377.26         6.99 o                         
   6  15   3        408.06        420.64         7.39 o                         
   7  15   3          3.90          0.44         3.42 o                         
   8  15   3         70.82         60.11         4.35 o                         
   9  15   3        109.54         98.90         5.82 o                         
  10  15   3          3.39          0.86         5.49 o                         
  11  15   3         56.09         49.47         6.04 o                         
  12  15   3         89.92         81.63         7.33 o                         
  13  15   3          0.16         -6.27         6.27 o                         
  14  15   3          7.91          4.35         6.30 o                         
  15  15   3         41.45         59.04         7.25 o                         
  -8  16   3          9.86         11.08        15.96 o                         
  -7  16   3         24.51         43.86        10.89 o                         
  -6  16   3         12.43         26.08         8.13 o                         
  -5  16   3          0.02         29.60        13.74 o                         
  -4  16   3         14.55         18.58         5.29 o                         
  -3  16   3          1.50          6.54         4.42 o                         
  -2  16   3          8.45          4.89         4.77 o                         
  -1  16   3         44.93         47.52         5.26 o                         
   0  16   3         11.12         14.29         3.74 o                         
   1  16   3         73.50         68.58         4.52 o                         
   2  16   3         16.92         15.70         4.14 o                         
   3  16   3         52.33         53.14         4.82 o                         
   4  16   3          4.63         -0.24         3.85 o                         
   5  16   3         69.44         67.89         4.54 o                         
   6  16   3          9.12         -0.40         3.66 o                         
   7  16   3         68.55         55.22         4.02 o                         
   8  16   3        281.52        274.46         6.99 o                         
   9  16   3         98.06         96.56         6.33 o                         
  10  16   3        376.05        370.42        13.18 o                         
  11  16   3        234.94        238.05         9.40 o                         
  12  16   3          8.02          8.98         6.70 o                         
  13  16   3         33.91         31.26         7.64 o                         
  14  16   3        169.95        190.94        11.28 o                         
  15  16   3          9.75          2.82        17.13 o                         
  -6  17   3          0.18          2.82         5.61 o                         
  -5  17   3          2.05          6.90         5.85 o                         
  -4  17   3          2.06          8.16         5.56 o                         
  -3  17   3        104.32         92.62         6.45 o                         
  -2  17   3         90.29        100.86         5.62 o                         
  -1  17   3          4.37         -0.79         4.30 o                         
   0  17   3         21.68         19.72         4.32 o                         
   1  17   3         29.66         26.64         3.99 o                         
   2  17   3          9.82         12.55         4.11 o                         
   3  17   3         30.96         20.96         4.28 o                         
   4  17   3        218.22        229.71         9.41 o                         
   5  17   3         40.00         29.75         4.45 o                         
   6  17   3          0.71         -4.21         4.21 o                         
   7  17   3         11.07          4.80         3.93 o                         
   8  17   3        252.51        261.27         9.99 o                         
   9  17   3         28.48         22.08         5.87 o                         
  10  17   3         29.79         32.75         6.13 o                         
  11  17   3          0.49          0.56         5.82 o                         
  12  17   3        177.61        183.54         9.20 o                         
  13  17   3         91.20        119.52         9.76 o                         
  14  17   3         46.04         19.47        17.46 o                         
  -4  18   3          0.37         -6.00         6.00 o                         
  -3  18   3          0.47         -0.32         5.55 o                         
  -2  18   3         16.38         19.03         5.19 o                         
  -1  18   3         14.52          9.78         7.10 o                         
   0  18   3        184.65        196.39         8.37 o                         
   1  18   3          3.63          3.10         4.52 o                         
   2  18   3         28.50         24.41         3.92 o                         
   3  18   3          2.40         -0.78         3.95 o                         
   4  18   3        157.28        146.80         5.85 o                         
   5  18   3         59.09         50.84         4.63 o                         
   6  18   3        132.34        146.18         5.53 o                         
   7  18   3        157.59        162.29         7.37 o                         
   8  18   3         43.98         39.15         5.67 o                         
   9  18   3          5.34          9.09         6.66 o                         
  10  18   3          7.36          0.67         6.88 o                         
  11  18   3         11.08          1.15         6.07 o                         
  12  18   3         38.43         29.31         6.80 o                         
  -2  19   3         80.03         78.59        10.97 o                         
  -1  19   3         69.80         67.76         5.82 o                         
   0  19   3         23.38         24.64         4.98 o                         
   1  19   3         37.15         33.04         4.82 o                         
   2  19   3          0.28         -4.74         4.74 o                         
   3  19   3         30.96         28.44         4.56 o                         
   4  19   3         31.48         24.65         4.16 o                         
   5  19   3         16.10          5.73         4.45 o                         
   6  19   3         77.27         65.65         6.28 o                         
   7  19   3         82.89         98.61         9.95 o                         
   8  19   3         49.34         59.34         6.77 o                         
   9  19   3         18.94          6.53         6.07 o                         
  10  19   3         72.76         76.80         7.06 o                         
   2  20   3          0.30          2.61         6.29 o                         
   3  20   3          1.03         -4.14         4.75 o                         
   4  20   3         82.07         70.71         4.75 o                         
   5  20   3         14.30          9.80         5.84 o                         
   6  20   3         36.89         35.11         7.75 o                         
   7  20   3          2.92         -1.35         7.88 o                         
  -8 -19   4         52.37         61.32         7.25 o                         
  -7 -19   4          0.02         -1.08         5.62 o                         
  -6 -19   4         26.51         24.57         5.66 o                         
  -5 -19   4          0.26          8.24         5.48 o                         
  -4 -19   4        160.37        164.12         7.46 o                         
  -3 -19   4         26.03         24.72         5.24 o                         
  -2 -19   4          0.91         -5.16         5.16 o                         
  -1 -19   4          1.35          0.72         5.10 o                         
   0 -19   4         96.42         85.98         5.55 o                         
   1 -19   4         12.68          7.06        15.62 o                         
 -11 -18   4         34.95         34.85         7.99 o                         
 -10 -18   4         65.67         84.06         7.86 o                         
  -9 -18   4         79.48         80.57         7.59 o                         
  -8 -18   4         32.91         39.01         5.49 o                         
  -7 -18   4         52.90         48.22         5.83 o                         
  -6 -18   4         12.74         10.49         5.66 o                         
  -5 -18   4         24.31         24.10         5.06 o                         
  -4 -18   4         26.14         18.50         5.24 o                         
  -3 -18   4         25.10         12.32         4.87 o                         
  -2 -18   4          0.07         -4.70         4.70 o                         
  -1 -18   4         66.73         72.41         5.46 o                         
   0 -18   4         63.08         60.06         5.38 o                         
   1 -18   4         14.16          6.98         4.34 o                         
   2 -18   4         79.19         69.98         4.91 o                         
   3 -18   4          0.17         -4.94         4.94 o                         
   4 -18   4          0.89         -8.49        11.41 o                         
 -13 -17   4          7.28          4.75        11.43 o                         
 -12 -17   4         14.72         15.34         6.27 o                         
 -11 -17   4         22.62         11.82         6.26 o                         
 -10 -17   4          2.83         -6.24         6.24 o                         
  -9 -17   4          2.66         -5.15         5.78 o                         
  -8 -17   4          6.01          2.39         4.95 o                         
  -7 -17   4        451.13        470.31        10.93 o                         
  -6 -17   4        148.08        149.07         6.41 o                         
  -5 -17   4        141.41        146.77         6.28 o                         
  -4 -17   4         19.18          9.38         4.70 o                         
  -3 -17   4         55.23         41.48         4.31 o                         
  -2 -17   4         10.19         11.46         4.12 o                         
  -1 -17   4         16.55          1.73         4.58 o                         
   0 -17   4        282.62        283.01         7.50 o                         
   1 -17   4         14.81         14.91         4.29 o                         
   2 -17   4         31.09         29.03         3.98 o                         
   3 -17   4          0.57         -3.09         4.18 o                         
   4 -17   4          0.67         -2.44         4.79 o                         
   5 -17   4         13.53          8.27         4.71 o                         
   6 -17   4        145.48        139.95        13.89 o                         
 -14 -16   4          3.99         -5.33        16.12 o                         
 -13 -16   4         14.97         11.93         5.91 o                         
 -12 -16   4        186.90        179.72        11.09 o                         
 -11 -16   4         28.95         21.66         5.97 o                         
 -10 -16   4          7.26          4.15         5.80 o                         
  -9 -16   4         18.46         16.67         4.59 o                         
  -8 -16   4          0.28         -4.50         4.50 o                         
  -7 -16   4          5.77         -0.89         4.12 o                         
  -6 -16   4        168.43        174.06         6.82 o                         
  -5 -16   4         14.03         13.49         4.04 o                         
  -4 -16   4          0.55         -4.09         4.09 o                         
  -3 -16   4         48.80         52.82         4.58 o                         
  -2 -16   4         52.00         56.54         4.26 o                         
  -1 -16   4         15.81         12.88         3.54 o                         
   0 -16   4        216.41        214.37         7.06 o                         
   1 -16   4        857.31        881.64        11.83 o                         
   2 -16   4         53.50         53.20         4.95 o                         
   3 -16   4         99.43        107.01         7.71 o                         
   4 -16   4         23.12         25.53         4.75 o                         
   5 -16   4        156.61        144.41         5.80 o                         
   6 -16   4          0.67         -4.31         4.31 o                         
   7 -16   4          0.67         -3.00         4.63 o                         
 -15 -15   4          9.43         -1.82        11.82 o                         
 -14 -15   4          4.15          0.65         7.43 o                         
 -13 -15   4        477.40        511.83        14.05 o                         
 -12 -15   4         72.92         84.32         6.69 o                         
 -11 -15   4          0.17         -1.47         5.77 o                         
 -10 -15   4        165.35        168.81         6.52 o                         
  -9 -15   4          5.37          0.55         4.28 o                         
  -8 -15   4         20.57         25.17         4.32 o                         
  -7 -15   4         77.22         70.77         4.50 o                         
  -6 -15   4         15.43          8.14         3.97 o                         
  -5 -15   4        421.29        414.94        10.24 o                         
  -4 -15   4          0.22         -2.51         3.54 o                         
  -3 -15   4          5.49         -0.53         3.43 o                         
  -2 -15   4        545.94        535.42         9.59 o                         
  -1 -15   4        196.71        200.42         5.26 o                         
   0 -15   4        148.04        159.10         4.86 o                         
   1 -15   4         77.04         78.07         4.49 o                         
   2 -15   4          1.77          2.37         4.54 o                         
   3 -15   4         60.46         51.32         5.15 o                         
   4 -15   4         15.79         16.35         4.97 o                         
   5 -15   4          8.66          0.85         4.37 o                         
   6 -15   4          3.65         -4.22         4.22 o                         
   7 -15   4         26.20         25.13         4.99 o                         
   8 -15   4         65.49         82.34         5.81 o                         
   9 -15   4         73.27         56.51        15.45 o                         
 -16 -14   4         52.40         51.17        16.04 o                         
 -15 -14   4          0.00         -5.97         5.97 o                         
 -14 -14   4          4.42          0.85         5.77 o                         
 -13 -14   4         42.04         36.19         6.45 o                         
 -12 -14   4         26.35         21.94         6.17 o                         
 -11 -14   4          0.00         -2.97         5.55 o                         
 -10 -14   4         10.86         18.31         4.56 o                         
  -9 -14   4          0.05          3.17         4.06 o                         
  -8 -14   4          3.81         -3.56         3.56 o                         
  -7 -14   4         75.87         75.98         5.31 o                         
  -6 -14   4        187.85        171.64         5.61 o                         
  -5 -14   4        151.54        151.25         5.37 o                         
  -4 -14   4         44.73         35.33         3.24 o                         
  -3 -14   4         29.56         24.88         2.95 o                         
  -2 -14   4          4.09          2.42         3.16 o                         
  -1 -14   4        929.32        927.56        10.38 o                         
   0 -14   4         56.88         48.61         3.35 o                         
   1 -14   4        158.30        148.24         5.17 o                         
   2 -14   4          8.95          4.63         4.60 o                         
   3 -14   4        228.77        218.94         8.23 o                         
   4 -14   4         33.69         24.49         4.27 o                         
   5 -14   4        146.96        150.91         5.60 o                         
   6 -14   4         84.67         90.27         5.87 o                         
   7 -14   4         17.79         17.63         4.36 o                         
   8 -14   4          0.06         -4.78         4.78 o                         
   9 -14   4        116.10        113.97         5.94 o                         
  10 -14   4         22.11         16.75         7.48 o                         
 -16 -13   4          1.19          5.63         5.95 o                         
 -15 -13   4          4.58         -0.73         5.65 o                         
 -14 -13   4        176.62        189.27        14.09 o                         
 -13 -13   4         65.53         62.33         6.61 o                         
 -12 -13   4        186.21        196.67         8.30 o                         
 -11 -13   4        272.28        283.01         7.46 o                         
 -10 -13   4        304.10        307.70         7.55 o                         
  -9 -13   4          0.09         -0.53         3.81 o                         
  -8 -13   4        229.78        218.99         5.59 o                         
  -7 -13   4          0.02         -3.34         3.34 o                         
  -6 -13   4        198.03        182.42         5.58 o                         
  -5 -13   4          2.29          3.90         2.98 o                         
  -4 -13   4        195.07        198.09         5.68 o                         
  -3 -13   4        970.29       1012.99        11.44 o                         
  -2 -13   4        108.13        110.75         3.70 o                         
  -1 -13   4        132.89        126.84         4.12 o                         
   0 -13   4         56.69         51.65         3.71 o                         
   1 -13   4        257.00        253.75         5.07 o                         
   2 -13   4          3.72          3.71         2.61 o                         
   3 -13   4         29.40         23.86         3.91 o                         
   4 -13   4         26.20         29.25         3.89 o                         
   5 -13   4         40.31         41.67         3.91 o                         
   6 -13   4         45.91         44.89         3.94 o                         
   7 -13   4         86.42         89.39         4.68 o                         
   8 -13   4          8.21          0.88         4.39 o                         
   9 -13   4         44.25         47.12         5.30 o                         
  10 -13   4        118.33        119.43         8.55 o                         
  11 -13   4         93.35         89.14         6.67 o                         
 -17 -12   4         16.97         15.40         6.41 o                         
 -16 -12   4         53.46         55.00         6.55 o                         
 -15 -12   4        155.83        163.78         7.86 o                         
 -14 -12   4          2.70          3.62         5.39 o                         
 -13 -12   4         22.76         18.70         4.82 o                         
 -12 -12   4          8.49          6.47         5.23 o                         
 -11 -12   4          5.71          3.87         4.09 o                         
 -10 -12   4         50.85         49.60         3.69 o                         
  -9 -12   4        306.38        323.52         6.37 o                         
  -8 -12   4          5.78          2.56         2.80 o                         
  -7 -12   4        199.01        192.63         5.21 o                         
  -6 -12   4         94.60         82.24         3.78 o                         
  -5 -12   4        436.99        417.43         7.14 o                         
  -4 -12   4       1409.15       1420.62        14.32 o                         
  -3 -12   4        196.78        181.62         6.14 o                         
  -2 -12   4         27.86         26.02         2.71 o                         
  -1 -12   4        948.71        961.82        11.23 o                         
   0 -12   4         92.68         78.88         4.43 o                         
   1 -12   4        566.57        578.22         7.74 o                         
   2 -12   4        112.35        120.73         3.76 o                         
   3 -12   4       1497.14       1540.49        16.39 o                         
   4 -12   4        193.41        188.35         4.84 o                         
   5 -12   4        305.09        317.75         8.27 o                         
   6 -12   4        546.30        549.24         9.82 o                         
   7 -12   4         54.94         58.12         4.14 o                         
   8 -12   4        115.46        125.27         5.92 o                         
   9 -12   4         29.65         23.31         4.20 o                         
  10 -12   4         12.91         10.42         4.42 o                         
  11 -12   4         96.39        117.64         7.13 o                         
  12 -12   4         97.36         95.57         7.21 o                         
 -17 -11   4         47.56         56.04         7.09 o                         
 -16 -11   4          4.12          2.81         5.90 o                         
 -15 -11   4          7.58         12.62         5.20 o                         
 -14 -11   4          5.16          3.97         4.82 o                         
 -13 -11   4        282.10        273.20         7.75 o                         
 -12 -11   4        102.28        104.13         6.21 o                         
 -11 -11   4        527.94        547.26        11.15 o                         
 -10 -11   4        567.89        593.65         9.98 o                         
  -9 -11   4        763.81        789.52        10.36 o                         
  -8 -11   4         52.50         49.11         2.95 o                         
  -7 -11   4        106.52         98.25         3.83 o                         
  -6 -11   4        652.32        649.86         9.80 o                         
  -5 -11   4        953.00        939.78        11.12 o                         
  -4 -11   4        268.98        277.52         6.86 o                         
  -3 -11   4        256.38        250.63         4.29 o                         
  -2 -11   4        345.32        372.58         5.42 o                         
  -1 -11   4        191.90        162.49         3.43 o                         
   0 -11   4       1178.29       1175.76        14.36 o                         
   1 -11   4         15.87         10.71         2.91 o                         
   2 -11   4          4.48          8.97         2.71 o                         
   3 -11   4        708.92        694.73         8.04 o                         
   4 -11   4         54.61         54.66         4.18 o                         
   5 -11   4        218.20        206.94         7.48 o                         
   6 -11   4        110.05        111.12         3.77 o                         
   7 -11   4        144.38        136.60         4.16 o                         
   8 -11   4        528.58        562.55         8.34 o                         
   9 -11   4         33.22         27.19         4.17 o                         
  10 -11   4         71.30         64.15         4.57 o                         
  11 -11   4         59.63         62.80         5.68 o                         
  12 -11   4          0.14         -5.45         5.45 o                         
  13 -11   4         63.46         54.77         8.65 o                         
 -18 -10   4          8.61          0.72         8.80 o                         
 -17 -10   4          7.82          7.55         6.17 o                         
 -16 -10   4        131.92        141.63         7.47 o                         
 -15 -10   4       1130.10       1190.99        19.54 o                         
 -14 -10   4        186.76        175.15         6.92 o                         
 -13 -10   4         41.04         38.50         4.52 o                         
 -12 -10   4        136.55        129.79         5.80 o                         
 -11 -10   4         96.88         99.15         4.27 o                         
 -10 -10   4       1948.85       1955.79        23.10 o                         
  -9 -10   4         98.01        101.39         4.45 o                         
  -8 -10   4         36.10         29.06         2.48 o                         
  -7 -10   4       1507.51       1473.12        14.09 o                         
  -6 -10   4         23.59         16.30         2.24 o                         
  -5 -10   4        763.45        736.70         9.56 o                         
  -4 -10   4          1.57          2.85         1.69 o                         
  -3 -10   4        184.56        187.11         4.28 o                         
  -2 -10   4        126.70        124.49         2.95 o                         
  -1 -10   4        556.18        613.39         7.17 o                         
   0 -10   4        631.46        628.10         8.48 o                         
   1 -10   4          3.30          5.36         1.98 o                         
   2 -10   4        247.13        240.34         4.75 o                         
   3 -10   4       2853.48       2899.00        25.29 o                         
   4 -10   4        367.06        358.78         6.70 o                         
   5 -10   4         42.95         51.44         3.47 o                         
   6 -10   4        257.00        263.02         5.11 o                         
   7 -10   4        307.27        307.62         6.29 o                         
   8 -10   4         93.81         92.66         3.65 o                         
   9 -10   4         11.31         12.17         3.37 o                         
  10 -10   4         35.37         25.45         3.60 o                         
  11 -10   4        105.76         96.29         5.50 o                         
  12 -10   4         24.16         19.65         5.00 o                         
  13 -10   4         94.24        102.90         6.68 o                         
  14 -10   4          0.20         32.50        17.53 o                         
 -18  -9   4         37.63         33.11         5.51 o                         
 -17  -9   4         79.63         88.79         6.38 o                         
 -16  -9   4         39.79         33.56         5.70 o                         
 -15  -9   4         98.43        100.76         6.28 o                         
 -14  -9   4         48.19         60.66         5.29 o                         
 -13  -9   4         39.31         23.03         4.71 o                         
 -12  -9   4        153.21        148.84         6.62 o                         
 -11  -9   4        631.84        643.75        10.80 o                         
 -10  -9   4          7.53          4.17         3.09 o                         
  -9  -9   4        986.07       1057.68        13.22 o                         
  -8  -9   4        149.25        155.52         4.59 o                         
  -7  -9   4        108.89         99.76         2.80 o                         
  -6  -9   4        495.42        457.86         6.45 o                         
  -5  -9   4        435.14        436.83         6.00 o                         
  -4  -9   4       2190.89       2140.27        17.98 o                         
  -3  -9   4       1640.55       1657.78        13.06 o                         
  -2  -9   4        875.04        842.23         8.31 o                         
  -1  -9   4          0.07         17.75         3.11 o                         
   0  -9   4        212.18        161.18         3.52 o                         
   1  -9   4        218.76        249.00         4.44 o                         
   2  -9   4        765.90        753.12         8.91 o                         
   3  -9   4         87.01         89.24         3.60 o                         
   4  -9   4        102.46         94.07         3.25 o                         
   5  -9   4         74.60         62.88         3.55 o                         
   6  -9   4        348.84        347.82         7.32 o                         
   7  -9   4         33.70         36.17         2.68 o                         
   8  -9   4        131.34        144.44         5.09 o                         
   9  -9   4          0.79         -1.59         2.93 o                         
  10  -9   4          0.95         -0.70         3.36 o                         
  11  -9   4          0.80         -2.30         3.68 o                         
  12  -9   4        300.30        316.95         7.87 o                         
  13  -9   4          0.32         -2.31         5.31 o                         
  14  -9   4         44.11         41.42         6.82 o                         
 -18  -8   4          1.74         -3.04         5.35 o                         
 -17  -8   4          4.30          8.82         5.55 o                         
 -16  -8   4        331.67        309.56         8.79 o                         
 -15  -8   4        164.00        167.97         6.31 o                         
 -14  -8   4         19.33         19.40         4.49 o                         
 -13  -8   4         15.30          6.08         4.43 o                         
 -12  -8   4         79.62         76.47         4.49 o                         
 -11  -8   4          6.75          9.04         2.90 o                         
 -10  -8   4         20.08         25.26         2.99 o                         
  -9  -8   4        461.20        499.62         7.73 o                         
  -8  -8   4          0.28         -2.49         2.49 o                         
  -7  -8   4        797.42        780.84         7.93 o                         
  -6  -8   4       2675.29       2606.10        20.62 o                         
  -5  -8   4       1652.87       1547.86        14.17 o                         
  -4  -8   4          0.02          1.80         1.39 o                         
  -3  -8   4       1986.92       2019.67        15.88 o                         
  -2  -8   4         88.82        102.11         2.46 o                         
  -1  -8   4         96.38         93.79         3.12 o                         
   0  -8   4         67.04         68.96         2.17 o                         
   1  -8   4         12.29          9.42         1.61 o                         
   2  -8   4       1061.31        996.31         9.96 o                         
   3  -8   4       1063.15       1065.00         9.83 o                         
   4  -8   4        137.71        137.23         3.18 o                         
   5  -8   4         83.59         88.73         4.15 o                         
   6  -8   4        181.06        177.31         3.82 o                         
   7  -8   4        266.47        282.28         6.45 o                         
   8  -8   4         17.87         14.06         2.54 o                         
   9  -8   4        818.73        842.77         9.93 o                         
  10  -8   4         32.23         37.27         3.44 o                         
  11  -8   4        802.57        777.67        13.17 o                         
  12  -8   4          2.62          4.75         3.98 o                         
  13  -8   4         23.28         22.45         4.28 o                         
  14  -8   4          0.02         -3.01         5.72 o                         
  15  -8   4        111.20        104.61         8.03 o                         
 -18  -7   4         17.45         12.80         5.62 o                         
 -17  -7   4         27.09         35.32         5.20 o                         
 -16  -7   4         97.25        111.42         6.20 o                         
 -15  -7   4         96.01        104.47         5.46 o                         
 -14  -7   4         66.75         70.93         4.79 o                         
 -13  -7   4        126.06        117.93         6.00 o                         
 -12  -7   4          0.28         -0.57         3.49 o                         
 -11  -7   4         99.85        101.21         4.26 o                         
 -10  -7   4        264.22        259.12         6.45 o                         
  -9  -7   4        264.21        273.22         5.17 o                         
  -8  -7   4        506.02        536.14         8.52 o                         
  -7  -7   4       2932.54       2866.76        19.96 o                         
  -6  -7   4          0.83          3.67         1.45 o                         
  -5  -7   4       3265.45       3248.70        25.88 o                         
  -4  -7   4        345.26        354.14         3.99 o                         
  -3  -7   4       2435.01       2433.57        18.54 o                         
  -2  -7   4       4961.63       5096.80        34.43 o                         
  -1  -7   4       1586.05       1587.59        13.38 o                         
   0  -7   4        225.96        224.92         3.43 o                         
   1  -7   4        162.56        175.92         3.56 o                         
   2  -7   4        591.86        617.16         6.50 o                         
   3  -7   4       1419.19       1337.87        21.49 o                         
   4  -7   4        690.86        648.14         6.26 o                         
   5  -7   4          1.98          4.12         1.91 o                         
   6  -7   4        757.76        741.43         9.12 o                         
   7  -7   4        594.50        590.65         7.89 o                         
   8  -7   4        177.10        167.36         4.54 o                         
   9  -7   4          1.71          2.74         2.37 o                         
  10  -7   4         48.18         48.80         3.48 o                         
  11  -7   4         56.36         67.31         4.01 o                         
  12  -7   4        148.36        135.82         5.39 o                         
  13  -7   4         91.99         97.31         5.08 o                         
  14  -7   4          1.23          3.50         5.12 o                         
  15  -7   4          0.98         -1.75         5.21 o                         
  16  -7   4         42.92         41.33        16.27 o                         
 -18  -6   4         65.80         62.37         7.48 o                         
 -17  -6   4          9.76         11.14         4.92 o                         
 -16  -6   4        521.85        533.20        10.94 o                         
 -15  -6   4         70.93         72.64         5.42 o                         
 -14  -6   4          4.13          2.96         4.00 o                         
 -13  -6   4          7.79          4.31         3.70 o                         
 -12  -6   4        134.04        141.04         4.66 o                         
 -11  -6   4         70.14         63.03         3.74 o                         
 -10  -6   4        765.39        731.07        10.88 o                         
  -9  -6   4          9.76          8.50         2.28 o                         
  -8  -6   4          1.54          0.72         2.14 o                         
  -7  -6   4       2043.25       2025.51        18.31 o                         
  -6  -6   4        137.37        148.89         2.37 o                         
  -5  -6   4       3070.40       3022.08        24.07 o                         
  -4  -6   4       6960.37       7031.90        49.77 o                         
  -3  -6   4        554.34        663.56         5.64 o                         
  -2  -6   4       3609.10       3652.34        27.09 o                         
  -1  -6   4       1533.94       1718.40        14.51 o                         
   0  -6   4        654.79        612.78         6.61 o                         
   1  -6   4          0.05          2.22         1.39 o                         
   2  -6   4        213.91        221.07         4.01 o                         
   3  -6   4       2687.26       2794.83        43.32 o                         
   4  -6   4        134.68        144.21         4.19 o                         
   5  -6   4       2283.42       2205.34        23.86 o                         
   6  -6   4       1073.61        994.99        17.74 o                         
   7  -6   4       2233.81       2153.42        25.91 o                         
   8  -6   4        463.16        475.30         7.94 o                         
   9  -6   4          3.74          6.51         2.22 o                         
  10  -6   4       1180.35       1169.73        13.52 o                         
  11  -6   4        222.08        228.10         5.71 o                         
  12  -6   4         29.90         28.86         4.15 o                         
  13  -6   4        215.13        211.16         6.52 o                         
  14  -6   4         55.63         50.69         5.40 o                         
  15  -6   4         75.68         81.61         6.56 o                         
  16  -6   4         35.11         29.43         6.15 o                         
 -19  -5   4          0.63          9.67        15.66 o                         
 -18  -5   4         83.06         81.72        11.68 o                         
 -17  -5   4         92.76         97.15         6.59 o                         
 -16  -5   4          0.46         -2.35         4.82 o                         
 -15  -5   4          3.01          6.56         4.55 o                         
 -14  -5   4        134.55        146.14         7.14 o                         
 -13  -5   4         57.68         49.91         4.12 o                         
 -12  -5   4          0.72          1.14         3.33 o                         
 -11  -5   4         71.73         64.15         3.43 o                         
 -10  -5   4        473.22        510.43         6.78 o                         
  -9  -5   4        365.15        332.48         8.49 o                         
  -8  -5   4        555.80        508.79         5.42 o                         
  -7  -5   4        540.30        540.91         6.39 o                         
  -6  -5   4        483.49        473.95         4.80 o                         
  -5  -5   4        240.97        215.58         2.78 o                         
  -4  -5   4        877.50        814.65         6.29 o                         
  -3  -5   4        433.96        424.02         3.45 o                         
  -2  -5   4       9778.16      10380.69        66.64 o                         
  -1  -5   4         11.03          4.40         1.11 o                         
   0  -5   4        125.57        173.93         2.64 o                         
   1  -5   4       1498.41       1599.96        17.43 o                         
   2  -5   4        542.03        601.83         5.51 o                         
   3  -5   4        355.05        383.73         5.77 o                         
   4  -5   4        136.76        113.54         1.93 o                         
   5  -5   4        433.93        471.13         7.89 o                         
   6  -5   4        621.33        593.22        12.39 o                         
   7  -5   4        497.82        500.82         6.90 o                         
   8  -5   4        109.26        112.52         3.77 o                         
   9  -5   4         53.48         58.61         3.10 o                         
  10  -5   4         13.87         14.68         2.69 o                         
  11  -5   4       1027.42       1036.55        16.69 o                         
  12  -5   4          0.03         -2.79         3.21 o                         
  13  -5   4        220.16        231.89         7.45 o                         
  14  -5   4          8.61         12.75         4.77 o                         
  15  -5   4        182.82        163.06         7.93 o                         
  16  -5   4         78.08         70.03         6.68 o                         
  17  -5   4          1.71         -8.39        10.57 o                         
 -19  -4   4          2.28         11.39        14.10 o                         
 -18  -4   4          7.14          1.29         6.39 o                         
 -17  -4   4         11.22          1.95         6.75 o                         
 -16  -4   4         21.01         15.87         5.01 o                         
 -15  -4   4         14.45          8.45         4.70 o                         
 -14  -4   4        926.78        950.48        18.21 o                         
 -13  -4   4        278.81        288.94         7.72 o                         
 -12  -4   4        744.40        740.64        10.86 o                         
 -11  -4   4        235.84        214.35         4.68 o                         
 -10  -4   4        142.84        166.23         3.32 o                         
  -9  -4   4        265.39        261.91         3.84 o                         
  -8  -4   4       1943.00       1904.43        17.22 o                         
  -7  -4   4       1580.95       1549.66        13.22 o                         
  -6  -4   4        491.94        491.18         5.43 o                         
  -5  -4   4        140.85        194.49         2.39 o                         
  -4  -4   4         51.18         20.69         0.97 o                         
  -3  -4   4        854.57       1016.91         6.53 o                         
  -2  -4   4        115.46         87.05         1.36 o                         
  -1  -4   4       2851.61       3068.03        17.31 o                         
   0  -4   4       3292.55       3334.88        26.51 o                         
   1  -4   4        842.66        795.77         6.28 o                         
   2  -4   4       3726.47       4141.48        30.35 o                         
   3  -4   4       3142.06       3460.84        23.15 o                         
   4  -4   4        136.86        149.34         3.37 o                         
   5  -4   4       3021.71       2950.19        50.48 o                         
   6  -4   4        651.34        583.71        14.93 o                         
   7  -4   4        131.01        134.08         6.05 o                         
   8  -4   4         32.14         43.75         2.53 o                         
   9  -4   4        359.04        339.51         4.96 o                         
  10  -4   4        135.60        132.28         3.79 o                         
  11  -4   4        182.16        194.16         5.42 o                         
  12  -4   4        131.30        117.79         4.67 o                         
  13  -4   4         17.39          9.32         3.62 o                         
  14  -4   4        351.38        351.34         9.18 o                         
  15  -4   4          0.16         -0.76         4.73 o                         
  16  -4   4          0.26          2.28         5.40 o                         
  17  -4   4         12.94          7.22         5.65 o                         
 -19  -3   4          0.54          6.35        14.20 o                         
 -18  -3   4          4.44          5.05         6.38 o                         
 -17  -3   4         15.83         18.76         6.26 o                         
 -16  -3   4         16.42         16.78         4.85 o                         
 -15  -3   4        338.92        322.79         8.48 o                         
 -14  -3   4        239.64        238.10         7.60 o                         
 -13  -3   4        795.44        812.36        13.27 o                         
 -12  -3   4        144.74        132.90         5.24 o                         
 -11  -3   4          6.45         10.23         2.27 o                         
 -10  -3   4        623.02        569.17         7.47 o                         
  -9  -3   4        501.98        499.11         5.80 o                         
  -8  -3   4       1557.98       1538.15        14.74 o                         
  -7  -3   4        834.63        843.29         9.45 o                         
  -6  -3   4        596.55        621.19         7.46 o                         
  -5  -3   4       5205.53       5312.97        39.09 o                         
  -4  -3   4       1479.41       1458.18         9.60 o                         
  -3  -3   4       6760.85       7540.34        42.82 o                         
  -2  -3   4       4946.48       5221.51        29.75 o                         
  -1  -3   4       1458.33       1485.88        10.24 o                         
   0  -3   4      11452.58      11823.11        97.91 o                         
   1  -3   4       1739.60       1602.98         7.45 o                         
   2  -3   4          9.19         14.19         0.83 o                         
   3  -3   4        134.12        143.75         2.19 o                         
   4  -3   4        115.79        105.43         2.20 o                         
   5  -3   4       6045.30       6151.64        44.98 o                         
   6  -3   4       1538.97       1527.86        12.14 o                         
   7  -3   4         12.29         14.98         1.64 o                         
   8  -3   4        190.47        173.47         4.65 o                         
   9  -3   4         76.79         89.62         3.02 o                         
  10  -3   4        506.59        531.00         7.32 o                         
  11  -3   4         57.71         64.17         3.14 o                         
  12  -3   4        163.26        167.11         5.79 o                         
  13  -3   4        190.75        194.21         5.44 o                         
  14  -3   4         18.29         18.72         4.20 o                         
  15  -3   4         87.80         86.66         5.94 o                         
  16  -3   4         27.32         23.85         5.33 o                         
  17  -3   4         79.85         82.34         7.61 o                         
 -18  -2   4        188.95        181.39         9.34 o                         
 -17  -2   4          1.47          3.04         5.77 o                         
 -16  -2   4        503.22        529.28        21.07 o                         
 -15  -2   4        532.15        548.04        16.88 o                         
 -14  -2   4        219.85        214.96         6.73 o                         
 -13  -2   4        519.80        527.26        10.05 o                         
 -12  -2   4        289.79        275.65         7.36 o                         
 -11  -2   4        667.88        661.20         8.38 o                         
 -10  -2   4        160.19        151.64         3.46 o                         
  -9  -2   4         57.50         67.05         1.93 o                         
  -8  -2   4       3538.75       3440.21        28.06 o                         
  -7  -2   4         82.76         77.60         2.78 o                         
  -6  -2   4        375.21        484.93         6.01 o                         
  -5  -2   4        711.63        841.02         8.00 o                         
  -4  -2   4        202.57        333.96         3.17 o                         
  -3  -2   4       3511.84       3706.20        20.20 o                         
  -2  -2   4        466.20        494.27         3.53 o                         
  -1  -2   4       3413.15       3462.09        20.58 o                         
   0  -2   4       2872.96       2729.72        19.22 o                         
   1  -2   4       1794.01       1951.21        11.89 o                         
   2  -2   4       4822.46       5059.66        33.59 o                         
   3  -2   4        210.81        331.64         3.35 o                         
   4  -2   4        349.33        320.08         5.21 o                         
   5  -2   4        823.26        894.29         7.07 o                         
   6  -2   4        131.40        102.43         2.22 o                         
   7  -2   4        244.88        232.26         5.34 o                         
   8  -2   4         15.14          6.97         1.47 o                         
   9  -2   4         36.03         30.58         2.27 o                         
  10  -2   4         42.83         41.67         2.55 o                         
  11  -2   4        716.34        726.75        10.45 o                         
  12  -2   4          0.18         -1.40         2.46 o                         
  13  -2   4        306.89        295.02         6.85 o                         
  14  -2   4         29.19         28.81         4.31 o                         
  15  -2   4          0.06         -3.95         4.38 o                         
  16  -2   4         65.44         62.55         7.51 o                         
  17  -2   4         98.54        106.02        10.66 o                         
  18  -2   4          0.72         -4.32         6.31 o                         
 -18  -1   4         69.76         84.25         7.51 o                         
 -17  -1   4        104.79        114.70         7.11 o                         
 -16  -1   4        121.36        119.86         7.32 o                         
 -15  -1   4         42.33         41.84         5.93 o                         
 -14  -1   4         29.88         22.70         4.04 o                         
 -13  -1   4          1.77          3.72         3.75 o                         
 -12  -1   4        194.53        168.00         8.29 o                         
 -11  -1   4          2.36          2.71         2.15 o                         
 -10  -1   4       1464.94       1376.02        12.65 o                         
  -9  -1   4        270.33        269.13         4.11 o                         
  -8  -1   4       1724.97       1730.44        14.77 o                         
  -7  -1   4         78.84         96.54         1.86 o                         
  -6  -1   4       5948.99       6361.35        43.85 o                         
  -5  -1   4        331.76        368.95         3.46 o                         
  -4  -1   4        669.56        717.36         4.47 o                         
  -3  -1   4        786.11        921.21         6.05 o                         
  -2  -1   4        590.81        791.89         5.21 o                         
  -1  -1   4       1353.91       1223.45         7.76 o                         
   0  -1   4      25282.71      27046.78       163.73 o                         
   1  -1   4       2024.22       1888.32        14.38 o                         
   2  -1   4       9792.74      10138.43        61.79 o                         
   3  -1   4       2315.53       2405.16        11.37 o                         
   4  -1   4        644.36        864.79         5.66 o                         
   5  -1   4         76.44         99.74         1.61 o                         
   6  -1   4       1268.15       1316.70        10.22 o                         
   7  -1   4        512.00        521.96         5.57 o                         
   8  -1   4          8.01          3.84         1.06 o                         
   9  -1   4        381.22        423.55         5.33 o                         
  10  -1   4         47.76         33.99         2.24 o                         
  11  -1   4        145.55        165.12         4.01 o                         
  12  -1   4        887.67        864.72        10.66 o                         
  13  -1   4          6.12          6.81         3.97 o                         
  14  -1   4          4.25          5.99         3.97 o                         
  15  -1   4        120.12        117.11         7.44 o                         
  16  -1   4         85.65         86.18         6.61 o                         
  17  -1   4         21.54         20.69         6.95 o                         
  18  -1   4         18.65         16.34         7.10 o                         
 -18   0   4         11.89          2.82         7.47 o                         
 -17   0   4         39.49         39.13         6.50 o                         
 -16   0   4        127.21        129.04         7.02 o                         
 -15   0   4        230.66        227.04         8.16 o                         
 -14   0   4        111.20        107.49         8.51 o                         
 -13   0   4        264.01        226.10         6.95 o                         
 -12   0   4       1036.15        994.46        18.99 o                         
 -11   0   4          0.57         -1.22         2.24 o                         
 -10   0   4        826.31        826.97         8.87 o                         
  -9   0   4        261.93        252.22         5.11 o                         
  -8   0   4        402.24        392.30         5.31 o                         
  -7   0   4        127.71        144.83         2.81 o                         
  -6   0   4       2146.30       2197.54        18.23 o                         
  -5   0   4       3522.94       3577.38        26.64 o                         
  -4   0   4       1155.72       1081.26         6.99 o                         
  -3   0   4       2428.66       2737.78        16.92 o                         
  -2   0   4       4154.99       4315.39        24.99 o                         
  -1   0   4        245.85        252.42         1.74 o                         
   0   0   4        316.69        485.00        12.24 o                         
   1   0   4       3183.79       3027.24        21.86 o                         
   2   0   4      22908.54      24219.47       172.48 o                         
   3   0   4         87.67         55.24         1.02 o                         
   4   0   4       3219.04       3330.94        20.97 o                         
   5   0   4      11262.62      12545.99        80.66 o                         
   6   0   4       1301.64       1405.23        10.83 o                         
   7   0   4         21.16         17.96         1.15 o                         
   8   0   4       4134.28       4015.80        30.16 o                         
   9   0   4         16.68         15.78         1.76 o                         
  10   0   4          0.07          1.06         1.72 o                         
  11   0   4        202.13        193.62         3.63 o                         
  12   0   4         60.45         60.98         2.65 o                         
  13   0   4        616.95        627.42        11.25 o                         
  14   0   4        116.97        109.00         5.57 o                         
  15   0   4        255.41        263.53         8.83 o                         
  16   0   4         19.51          8.76         6.16 o                         
  17   0   4        435.46        439.97        18.12 o                         
  18   0   4         22.28         23.79         8.04 o                         
 -18   1   4         40.45         41.82         8.88 o                         
 -17   1   4        117.58        134.72        11.54 o                         
 -16   1   4        101.08        100.52         7.30 o                         
 -15   1   4        291.40        296.76         9.43 o                         
 -14   1   4          1.20         -4.38         4.43 o                         
 -13   1   4         20.46         17.08         3.90 o                         
 -12   1   4         13.19         11.63         2.73 o                         
 -11   1   4        363.01        384.56         7.01 o                         
 -10   1   4        245.62        249.13         4.42 o                         
  -9   1   4        132.45        122.27         2.62 o                         
  -8   1   4       1474.10       1419.75        13.38 o                         
  -7   1   4        781.28        753.20         8.10 o                         
  -6   1   4         54.65         39.97         1.46 o                         
  -5   1   4       2357.50       2374.30        17.48 o                         
  -4   1   4        912.12        990.15         6.45 o                         
  -3   1   4       7140.01       7616.67        42.34 o                         
  -2   1   4      17046.35      17797.63       108.31 o                         
  -1   1   4       1095.67        964.76         6.11 o                         
   0   1   4      28806.42      30294.05       202.17 o                         
   1   1   4       1984.38       1888.60        15.58 o                         
   2   1   4       9023.37       9567.41        70.73 o                         
   3   1   4      22189.70      23405.63       149.77 o                         
   4   1   4         35.47         64.28         1.15 o                         
   5   1   4        592.23        596.41         5.01 o                         
   6   1   4        288.97        284.21         2.85 o                         
   7   1   4        193.03        231.33         3.47 o                         
   8   1   4        249.01        225.76         2.74 o                         
   9   1   4         73.25         52.97         1.59 o                         
  10   1   4        153.74        126.23         3.48 o                         
  11   1   4        229.81        233.26         4.54 o                         
  12   1   4        407.70        376.56         8.68 o                         
  13   1   4        753.23        731.45        14.75 o                         
  14   1   4        395.78        417.76        13.96 o                         
  15   1   4         70.04         63.04         6.15 o                         
  16   1   4        340.58        341.75        24.85 o                         
  17   1   4          0.08          4.88         6.34 o                         
  18   1   4         10.11          5.15         7.52 o                         
  19   1   4         16.46         26.54        14.40 o                         
 -18   2   4         25.01          2.28        15.15 o                         
 -17   2   4         40.29         53.05         9.11 o                         
 -16   2   4         21.03         12.93         5.39 o                         
 -15   2   4         71.25         71.97         5.54 o                         
 -14   2   4          2.72          8.55         4.13 o                         
 -13   2   4        172.36        170.58         6.01 o                         
 -12   2   4        502.26        498.26        11.18 o                         
 -11   2   4        207.81        218.48         4.82 o                         
 -10   2   4       1284.50       1269.00        13.88 o                         
  -9   2   4        686.26        679.32        12.56 o                         
  -8   2   4        216.21        178.68         3.14 o                         
  -7   2   4        775.24        740.54         7.94 o                         
  -6   2   4        947.98        991.87         8.64 o                         
  -5   2   4       2947.54       2746.79        19.52 o                         
  -4   2   4      10734.10      11379.96        75.15 o                         
  -3   2   4         53.86         67.94         1.12 o                         
  -2   2   4         87.30         57.73         0.92 o                         
  -1   2   4       2415.67       2580.88        16.94 o                         
   0   2   4       2013.96       2178.27        15.05 o                         
   2   2   4       2416.67       2415.72        18.44 o                         
   3   2   4         24.13         45.16         1.14 o                         
   4   2   4       1300.46       1457.12        10.35 o                         
   5   2   4        307.97        309.76         3.59 o                         
   6   2   4         60.32         46.55         1.24 o                         
   7   2   4        178.29        184.10         2.86 o                         
   8   2   4       2716.16       2714.18        21.91 o                         
   9   2   4       1040.58       1045.76         9.72 o                         
  10   2   4        225.28        181.04         3.81 o                         
  11   2   4          0.93          0.55         2.63 o                         
  12   2   4         48.39         51.86         3.56 o                         
  13   2   4         69.82         75.08         5.61 o                         
  14   2   4        225.53        237.41         6.27 o                         
  15   2   4         28.53         34.66         5.27 o                         
  16   2   4        321.33        352.33        10.96 o                         
  17   2   4         52.51         54.91         6.83 o                         
  18   2   4         75.70         61.67         6.96 o                         
  19   2   4         13.45         15.06        16.56 o                         
 -17   3   4          0.03          4.92         7.58 o                         
 -16   3   4         97.17         90.41         7.30 o                         
 -15   3   4         58.08         54.78         5.45 o                         
 -14   3   4          0.13         -0.39         4.03 o                         
 -13   3   4         32.99         27.78         3.91 o                         
 -12   3   4          9.37         11.46         3.25 o                         
 -11   3   4          0.38         -0.49         2.63 o                         
 -10   3   4         28.33         24.78         2.77 o                         
  -9   3   4        195.48        205.06         4.44 o                         
  -8   3   4         88.72         90.04         2.58 o                         
  -7   3   4       1207.84       1154.06         9.90 o                         
  -6   3   4        193.12        139.55         2.01 o                         
  -5   3   4       2258.79       2337.22        16.01 o                         
  -4   3   4       1355.98       1417.07         9.97 o                         
  -3   3   4        561.68        645.04         4.55 o                         
  -2   3   4       2099.18       2100.78        12.63 o                         
  -1   3   4       5328.91       5270.49        31.88 o                         
   0   3   4       5062.66       5790.47        40.53 o                         
   1   3   4       1234.17       1248.31         9.10 o                         
   2   3   4         76.36         49.61         1.20 o                         
   3   3   4        335.18        315.34         3.12 o                         
   4   3   4       5413.69       5133.34        37.47 o                         
   5   3   4        235.02        211.66         2.69 o                         
   6   3   4        647.04        791.73         7.46 o                         
   7   3   4        303.95        312.63         4.10 o                         
   8   3   4        424.32        420.81         5.32 o                         
   9   3   4         16.15         16.81         1.84 o                         
  10   3   4        123.80        105.51         3.10 o                         
  11   3   4        158.87        154.44         3.74 o                         
  12   3   4         14.10         16.90         3.03 o                         
  13   3   4         66.83         60.11         4.61 o                         
  14   3   4        296.56        267.81         6.35 o                         
  15   3   4         35.58         35.06         4.42 o                         
  16   3   4        314.89        336.49        11.65 o                         
  17   3   4        148.58        139.91        12.69 o                         
  18   3   4         11.35          2.00         7.83 o                         
  19   3   4         58.10         59.19         7.94 o                         
 -17   4   4         24.25         17.22         7.52 o                         
 -16   4   4         36.44         25.05         5.82 o                         
 -15   4   4          1.00         -5.37         5.37 o                         
 -14   4   4         13.75         13.30         4.63 o                         
 -13   4   4        237.02        231.99         6.54 o                         
 -12   4   4        521.08        525.10         8.86 o                         
 -11   4   4       1763.72       1674.63        43.41 o                         
 -10   4   4        166.35        169.98         5.54 o                         
  -9   4   4        117.98        108.13         3.36 o                         
  -8   4   4        703.64        699.43         8.43 o                         
  -7   4   4       3327.07       3163.92        23.54 o                         
  -6   4   4        997.43       1030.96         8.29 o                         
  -5   4   4         19.74         25.57         1.24 o                         
  -4   4   4        344.76        418.43         3.94 o                         
  -3   4   4       1666.07       1728.99        12.02 o                         
  -2   4   4       1371.89       1582.92         9.83 o                         
  -1   4   4       3652.25       3661.43        22.07 o                         
   0   4   4        728.25        824.09         6.23 o                         
   1   4   4        414.05        477.14         4.28 o                         
   2   4   4       3588.34       3708.81        28.18 o                         
   3   4   4       1138.11       1299.01        10.86 o                         
   4   4   4       1297.48       1449.75        11.65 o                         
   5   4   4        211.30        179.28         2.39 o
[truncated: 1,781,434 more chars]
