# Supplementary material for: Synthesis and crystal structure of 1-{N′-[(4-chloro­benzene)­sulfon­yl]carbamimido­yl}-3-phenyl­thio­urea dimethyl sulfoxide monosolvate
Source: Acta Crystallogr E Crystallogr Commun. 2026 Apr 17;82(Pt 5):485–9. doi: 10.1107/S2056989026003245 (PMC13148206; doi:10.1107/S2056989026003245)
Supplement: Supplementary file 3 [file e-82-00485-Isup3.cml]

<?xml version="1.0" ?>
<cml>
<molecule title="1-{N&#39;-[(4-chlorobenzene)sulfonyl]carbamimidoyl}-3-phenylthiourea&#59; dimethyl sulfoxide" id="m1">
  <atomArray>
    <atom id="a1" elementType="Cl"
          x2="-8.06006077974334" y2="-2.3100000000000076" />
    <atom id="a2" elementType="C"
          x2="-6.726381657915308" y2="-1.5400000000000045" />
    <atom id="a3" elementType="C"
          x2="-6.72638165791531" y2="-1.7763568394002505E-15" />
    <atom id="a4" elementType="C"
          x2="-5.392702536087276" y2="0.7699999999999996" />
    <atom id="a5" elementType="C"
          x2="-4.059023414259238" y2="1.7763568394002505E-15" />
    <atom id="a6" elementType="C"
          x2="-4.059023414259238" y2="-1.5399999999999991" />
    <atom id="a7" elementType="C"
          x2="-5.392702536087272" y2="-2.3100000000000005" />
    <atom id="a8" elementType="S"
          x2="-2.7253442924312026" y2="0.7700000000000022" />
    <atom id="a9" elementType="O"
          x2="-1.955344292431203" y2="-0.5636791218280326" />
    <atom id="a10" elementType="O"
          x2="-3.495344292431204" y2="2.103679121828037" />
    <atom id="a11" elementType="N"
          x2="-1.3916651706031669" y2="1.5400000000000027" />
    <atom id="a12" elementType="C"
          x2="-0.05798604877513114" y2="0.7700000000000014" />
    <atom id="a13" elementType="N"
          x2="-0.057986048775132915" y2="-0.7699999999999978" />
    <atom id="a14" elementType="N"
          x2="1.2756930730529037" y2="1.540000000000001" />
    <atom id="a15" elementType="C"
          x2="2.6093721948809385" y2="0.7700000000000014" />
    <atom id="a16" elementType="S"
          x2="2.6093721948809385" y2="-0.7699999999999996" />
    <atom id="a17" elementType="N"
          x2="3.9430513167089742" y2="1.540000000000001" />
    <atom id="a18" elementType="C"
          x2="5.27673043853701" y2="0.7700000000000005" />
    <atom id="a19" elementType="C"
          x2="6.6104095603650475" y2="1.54" />
    <atom id="a20" elementType="C"
          x2="7.944088682193081" y2="0.7699999999999987" />
    <atom id="a21" elementType="C"
          x2="7.944088682193081" y2="-0.7700000000000014" />
    <atom id="a22" elementType="C"
          x2="6.610409560365044" y2="-1.540000000000001" />
    <atom id="a23" elementType="C"
          x2="5.27673043853701" y2="-0.7699999999999996" />
    <atom id="a24" elementType="C"
          x2="13.994088682193082" y2="1.3336791218280355" />
    <atom id="a25" elementType="S"
          x2="13.224088682193083" y2="-1.6653345369377348E-16" />
    <atom id="a26" elementType="C"
          x2="13.994088682193084" y2="-1.3336791218280353" />
    <atom id="a27" elementType="O"
          x2="11.684088682193082" y2="-1.6653345369377348E-16" />
  </atomArray>
  <bondArray>
    <bond atomRefs2="a1 a2" order="1" />
    <bond atomRefs2="a2 a3" order="2" />
    <bond atomRefs2="a3 a4" order="1" />
    <bond atomRefs2="a4 a5" order="2" />
    <bond atomRefs2="a5 a6" order="1" />
    <bond atomRefs2="a6 a7" order="2" />
    <bond atomRefs2="a2 a7" order="1" />
    <bond atomRefs2="a5 a8" order="1" />
    <bond atomRefs2="a8 a9" order="2" />
    <bond atomRefs2="a8 a10" order="2" />
    <bond atomRefs2="a8 a11" order="1" />
    <bond atomRefs2="a11 a12" order="1" />
    <bond atomRefs2="a12 a13" order="2" />
    <bond atomRefs2="a12 a14" order="1" />
    <bond atomRefs2="a14 a15" order="1" />
    <bond atomRefs2="a15 a16" order="2" />
    <bond atomRefs2="a15 a17" order="1" />
    <bond atomRefs2="a17 a18" order="1" />
    <bond atomRefs2="a18 a19" order="2" />
    <bond atomRefs2="a19 a20" order="1" />
    <bond atomRefs2="a20 a21" order="2" />
    <bond atomRefs2="a21 a22" order="1" />
    <bond atomRefs2="a22 a23" order="2" />
    <bond atomRefs2="a18 a23" order="1" />
    <bond atomRefs2="a24 a25" order="1" />
    <bond atomRefs2="a25 a26" order="1" />
    <bond atomRefs2="a25 a27" order="2" />
  </bondArray>
</molecule>
</cml>
